# Supplementary material for: DNA Microarray Platform for Detection and Surveillance of Viruses Transmitted by Small Mammals and Arthropods
Source: PLoS Negl Trop Dis. 2016 Sep 21;10(9):e0005017. doi: 10.1371/journal.pntd.0005017 (PMC5031435; doi:10.1371/journal.pntd.0005017)
Supplement: S2 Table — Data processing and analysis of a sub-array hybridized with ZIKV. (XLSX) [file pntd.0005017.s003.xlsx]

## Sheet: Raw data
F532 Median - B532	ID	Name
29	ETG02_36680	!Negative control
23	ETG02_36680	!Negative control
27	ETG02_36680	!Negative control
27	ETG02_36680	!Negative control
27	ETG02_36680	!Negative control
27	ETG02_36680	!Negative control
30	ETG04_27747	!Negative control
26	ETG04_27747	!Negative control
30	ETG04_27747	!Negative control
30	ETG04_27747	!Negative control
28	ETG04_27747	!Negative control
26	ETG04_27747	!Negative control
34	ETG05_36762	!Negative control
45	ETG05_36762	!Negative control
28	ETG05_36762	!Negative control
38	ETG05_36762	!Negative control
33	ETG05_36762	!Negative control
32	ETG05_36762	!Negative control
54	ETG05_66023	!Negative control
36	ETG05_66023	!Negative control
32	ETG05_66023	!Negative control
37	ETG05_66023	!Negative control
55	ETG05_66023	!Negative control
31	ETG05_66023	!Negative control
3	ETG07_105829	!Negative control
29	ETG07_105829	!Negative control
34	ETG07_105829	!Negative control
28	ETG07_105829	!Negative control
26	ETG07_105829	!Negative control
28	ETG07_105829	!Negative control
32	ETG08_142674	!Negative control
28	ETG08_142674	!Negative control
28	ETG08_142674	!Negative control
27	ETG08_142674	!Negative control
28	ETG08_142674	!Negative control
24	ETG08_142674	!Negative control
29	ETG09_205211	!Negative control
26	ETG09_205211	!Negative control
26	ETG09_205211	!Negative control
33	ETG09_205211	!Negative control
27	ETG09_205211	!Negative control
29	ETG09_205211	!Negative control
28	ETG09_35454	!Negative control
29	ETG09_35454	!Negative control
28	ETG09_35454	!Negative control
28	ETG09_35454	!Negative control
29	ETG09_35454	!Negative control
28	ETG09_35454	!Negative control
29	ETG09_48764	!Negative control
27	ETG09_48764	!Negative control
29	ETG09_48764	!Negative control
26	ETG09_48764	!Negative control
27	ETG09_48764	!Negative control
26	ETG09_48764	!Negative control
30	ETG10_13482	!Negative control
32	ETG10_13482	!Negative control
29	ETG10_13482	!Negative control
28	ETG10_13482	!Negative control
28	ETG10_13482	!Negative control
27	ETG10_13482	!Negative control
25	ETG10_195139	!Negative control
29	ETG10_195139	!Negative control
27	ETG10_195139	!Negative control
28	ETG10_195139	!Negative control
27	ETG10_195139	!Negative control
28	ETG10_195139	!Negative control
28	ETG10_234183	!Negative control
25	ETG10_234183	!Negative control
28	ETG10_234183	!Negative control
30	ETG10_234183	!Negative control
28	ETG10_234183	!Negative control
29	ETG10_234183	!Negative control
31	ETG10_236652	!Negative control
27	ETG10_236652	!Negative control
27	ETG10_236652	!Negative control
29	ETG10_236652	!Negative control
28	ETG10_236652	!Negative control
-1	ETG10_236652	!Negative control
28	AHV_L_1	Abu Hammad virus
28	AHV_L_1	Abu Hammad virus
30	AHV_L_1	Abu Hammad virus
29	AHV_L_2	Abu Hammad virus
28	AHV_L_2	Abu Hammad virus
26	AHV_L_2	Abu Hammad virus
30	AHV_L_3	Abu Hammad virus
27	AHV_L_3	Abu Hammad virus
29	AHV_L_3	Abu Hammad virus
31	AHV_L_4	Abu Hammad virus
29	AHV_L_4	Abu Hammad virus
28	AHV_L_4	Abu Hammad virus
28	AHV_L_5	Abu Hammad virus
28	AHV_L_5	Abu Hammad virus
28	AHV_L_5	Abu Hammad virus
29	ABMV_L_1	Abu Mina virus
30	ABMV_L_1	Abu Mina virus
30	ABMV_L_1	Abu Mina virus
28	ABMV_L_2	Abu Mina virus
28	ABMV_L_2	Abu Mina virus
29	ABMV_L_2	Abu Mina virus
30	ABMV_L_3	Abu Mina virus
27	ABMV_L_3	Abu Mina virus
30	ABMV_L_3	Abu Mina virus
23	ABMV_L_4	Abu Mina virus
30	ABMV_L_4	Abu Mina virus
29	ABMV_L_4	Abu Mina virus
30	ABMV_L_5	Abu Mina virus
32	ABMV_L_5	Abu Mina virus
30	ABMV_L_5	Abu Mina virus
4	ARV_1	Adelaide River virus
26	ARV_1	Adelaide River virus
31	ARV_1	Adelaide River virus
29	ARV_10	Adelaide River virus
30	ARV_10	Adelaide River virus
28	ARV_10	Adelaide River virus
26	ARV_11	Adelaide River virus
31	ARV_11	Adelaide River virus
27	ARV_11	Adelaide River virus
28	ARV_2	Adelaide River virus
28	ARV_2	Adelaide River virus
29	ARV_2	Adelaide River virus
34	ARV_3	Adelaide River virus
31	ARV_3	Adelaide River virus
30	ARV_3	Adelaide River virus
35	ARV_4	Adelaide River virus
28	ARV_4	Adelaide River virus
6	ARV_4	Adelaide River virus
39	ARV_5	Adelaide River virus
30	ARV_5	Adelaide River virus
30	ARV_5	Adelaide River virus
28	ARV_6	Adelaide River virus
28	ARV_6	Adelaide River virus
27	ARV_6	Adelaide River virus
27	ARV_7	Adelaide River virus
25	ARV_7	Adelaide River virus
4	ARV_7	Adelaide River virus
27	ARV_8	Adelaide River virus
28	ARV_8	Adelaide River virus
29	ARV_8	Adelaide River virus
28	ARV_9	Adelaide River virus
26	ARV_9	Adelaide River virus
29	ARV_9	Adelaide River virus
33	AHSV_NS3_1	African horsesickness virus
30	AHSV_NS3_1	African horsesickness virus
29	AHSV_NS3_1	African horsesickness virus
26	AHSV_NS3_3	African horsesickness virus
28	AHSV_NS3_3	African horsesickness virus
31	AHSV_NS3_3	African horsesickness virus
28	AHSV_NS3_4	African horsesickness virus
28	AHSV_NS3_4	African horsesickness virus
29	AHSV_NS3_4	African horsesickness virus
33	AHSV_NS3_5	African horsesickness virus
31	AHSV_NS3_5	African horsesickness virus
30	AHSV_NS3_5	African horsesickness virus
29	AHSV_VP2_3	African horsesickness virus
28	AHSV_VP2_3	African horsesickness virus
27	AHSV_VP2_3	African horsesickness virus
27	AHSV_VP2_5	African horsesickness virus
26	AHSV_VP2_5	African horsesickness virus
26	AHSV_VP2_5	African horsesickness virus
29	AHSV_VP5_1	African horsesickness virus
30	AHSV_VP5_1	African horsesickness virus
25	AHSV_VP5_1	African horsesickness virus
28	AHSV_VP5_2	African horsesickness virus
27	AHSV_VP5_2	African horsesickness virus
27	AHSV_VP5_2	African horsesickness virus
28	AHSV_VP5_3	African horsesickness virus
28	AHSV_VP5_3	African horsesickness virus
29	AHSV_VP5_3	African horsesickness virus
31	AHSV_VP5_4	African horsesickness virus
31	AHSV_VP5_4	African horsesickness virus
33	AHSV_VP5_4	African horsesickness virus
33	AHSV_VP5_5	African horsesickness virus
27	AHSV_VP5_5	African horsesickness virus
29	AHSV_VP5_5	African horsesickness virus
36	AHSV_VP5_6	African horsesickness virus
28	AHSV_VP5_6	African horsesickness virus
32	AHSV_VP5_6	African horsesickness virus
28	AHSV-1_NS3_1	African horsesickness virus
28	AHSV-1_NS3_1	African horsesickness virus
26	AHSV-1_NS3_1	African horsesickness virus
26	AHSV-1_NS3_2	African horsesickness virus
28	AHSV-1_NS3_2	African horsesickness virus
27	AHSV-1_NS3_2	African horsesickness virus
32	AHSV-2_NS3_1	African horsesickness virus
30	AHSV-2_NS3_1	African horsesickness virus
27	AHSV-2_NS3_1	African horsesickness virus
27	AHSV-2_VP5_2	African horsesickness virus
29	AHSV-2_VP5_2	African horsesickness virus
28	AHSV-2_VP5_2	African horsesickness virus
26	AHSV-3_VP2_8	African horsesickness virus
28	AHSV-3_VP2_8	African horsesickness virus
31	AHSV-3_VP2_8	African horsesickness virus
28	AHSV-4_VP2_6	African horsesickness virus
26	AHSV-4_VP2_6	African horsesickness virus
28	AHSV-4_VP2_6	African horsesickness virus
29	AHSV-5_VP2_3	African horsesickness virus
28	AHSV-5_VP2_3	African horsesickness virus
28	AHSV-5_VP2_3	African horsesickness virus
31	AHSV-6_VP2_5	African horsesickness virus
27	AHSV-6_VP2_5	African horsesickness virus
27	AHSV-6_VP2_5	African horsesickness virus
27	AHSV-7_VP2_8	African horsesickness virus
30	AHSV-7_VP2_8	African horsesickness virus
28	AHSV-7_VP2_8	African horsesickness virus
28	AHSV-8_NS3_3	African horsesickness virus
28	AHSV-8_NS3_3	African horsesickness virus
26	AHSV-8_NS3_3	African horsesickness virus
29	AHSV-8_VP5_6	African horsesickness virus
29	AHSV-8_VP5_6	African horsesickness virus
28	AHSV-8_VP5_6	African horsesickness virus
26	AHSV-9_VP2_8	African horsesickness virus
27	AHSV-9_VP2_8	African horsesickness virus
28	AHSV-9_VP2_8	African horsesickness virus
33	ASFV_1	African swine fever virus
28	ASFV_1	African swine fever virus
28	ASFV_1	African swine fever virus
25	ASFV_10	African swine fever virus
29	ASFV_10	African swine fever virus
27	ASFV_10	African swine fever virus
233	ASFV_11	African swine fever virus
1104	ASFV_11	African swine fever virus
376	ASFV_11	African swine fever virus
26	ASFV_12	African swine fever virus
37	ASFV_12	African swine fever virus
29	ASFV_12	African swine fever virus
28	ASFV_13	African swine fever virus
32	ASFV_13	African swine fever virus
28	ASFV_13	African swine fever virus
28	ASFV_14	African swine fever virus
28	ASFV_14	African swine fever virus
26	ASFV_14	African swine fever virus
29	ASFV_15	African swine fever virus
30	ASFV_15	African swine fever virus
26	ASFV_15	African swine fever virus
1	ASFV_16	African swine fever virus
30	ASFV_16	African swine fever virus
28	ASFV_16	African swine fever virus
29	ASFV_17	African swine fever virus
28	ASFV_17	African swine fever virus
26	ASFV_17	African swine fever virus
25	ASFV_2	African swine fever virus
26	ASFV_2	African swine fever virus
28	ASFV_2	African swine fever virus
28	ASFV_3	African swine fever virus
27	ASFV_3	African swine fever virus
26	ASFV_3	African swine fever virus
28	ASFV_4	African swine fever virus
26	ASFV_4	African swine fever virus
29	ASFV_4	African swine fever virus
35	ASFV_5	African swine fever virus
31	ASFV_5	African swine fever virus
32	ASFV_5	African swine fever virus
42	ASFV_6	African swine fever virus
27	ASFV_6	African swine fever virus
28	ASFV_6	African swine fever virus
28	ASFV_7	African swine fever virus
28	ASFV_7	African swine fever virus
26	ASFV_7	African swine fever virus
4	ASFV_8	African swine fever virus
28	ASFV_8	African swine fever virus
30	ASFV_8	African swine fever virus
31	ASFV_9	African swine fever virus
28	ASFV_9	African swine fever virus
25	ASFV_9	African swine fever virus
37	(-)3xSLv1	Agilent_Background control
26	(-)3xSLv1	Agilent_Background control
26	(-)3xSLv1	Agilent_Background control
32	(-)3xSLv1	Agilent_Background control
26	(-)3xSLv1	Agilent_Background control
27	(-)3xSLv1	Agilent_Background control
27	(-)3xSLv1	Agilent_Background control
26	(-)3xSLv1	Agilent_Background control
26	(-)3xSLv1	Agilent_Background control
29	(-)3xSLv1	Agilent_Background control
28	(-)3xSLv1	Agilent_Background control
28	(-)3xSLv1	Agilent_Background control
29	(-)3xSLv1	Agilent_Background control
26	(-)3xSLv1	Agilent_Background control
27	(-)3xSLv1	Agilent_Background control
28	(-)3xSLv1	Agilent_Background control
24	(-)3xSLv1	Agilent_Background control
32	(-)3xSLv1	Agilent_Background control
33	(-)3xSLv1	Agilent_Background control
26	(-)3xSLv1	Agilent_Background control
29	(-)3xSLv1	Agilent_Background control
25	(-)3xSLv1	Agilent_Background control
30	(-)3xSLv1	Agilent_Background control
31	(-)3xSLv1	Agilent_Background control
24	(-)3xSLv1	Agilent_Background control
28	(-)3xSLv1	Agilent_Background control
28	(-)3xSLv1	Agilent_Background control
30	(-)3xSLv1	Agilent_Background control
25	(-)3xSLv1	Agilent_Background control
26	(-)3xSLv1	Agilent_Background control
2	(-)3xSLv1	Agilent_Background control
27	(-)3xSLv1	Agilent_Background control
27	(-)3xSLv1	Agilent_Background control
27	(-)3xSLv1	Agilent_Background control
27	(-)3xSLv1	Agilent_Background control
26	(-)3xSLv1	Agilent_Background control
26	(-)3xSLv1	Agilent_Background control
25	(-)3xSLv1	Agilent_Background control
27	(-)3xSLv1	Agilent_Background control
28	(-)3xSLv1	Agilent_Background control
31	(-)3xSLv1	Agilent_Background control
29	(-)3xSLv1	Agilent_Background control
28	(-)3xSLv1	Agilent_Background control
28	(-)3xSLv1	Agilent_Background control
26	(-)3xSLv1	Agilent_Background control
28	(-)3xSLv1	Agilent_Background control
26	(-)3xSLv1	Agilent_Background control
27	(-)3xSLv1	Agilent_Background control
25	(-)3xSLv1	Agilent_Background control
28	(-)3xSLv1	Agilent_Background control
25	(-)3xSLv1	Agilent_Background control
29	(-)3xSLv1	Agilent_Background control
27	(-)3xSLv1	Agilent_Background control
27	(-)3xSLv1	Agilent_Background control
28	(-)3xSLv1	Agilent_Background control
27	(-)3xSLv1	Agilent_Background control
27	(-)3xSLv1	Agilent_Background control
27	(-)3xSLv1	Agilent_Background control
29	(-)3xSLv1	Agilent_Background control
28	(-)3xSLv1	Agilent_Background control
29	(-)3xSLv1	Agilent_Background control
27	(-)3xSLv1	Agilent_Background control
31	(-)3xSLv1	Agilent_Background control
30	(-)3xSLv1	Agilent_Background control
29	(-)3xSLv1	Agilent_Background control
25	(-)3xSLv1	Agilent_Background control
26	(-)3xSLv1	Agilent_Background control
28	(-)3xSLv1	Agilent_Background control
30	(-)3xSLv1	Agilent_Background control
26	(-)3xSLv1	Agilent_Background control
25	(-)3xSLv1	Agilent_Background control
27	(-)3xSLv1	Agilent_Background control
27	(-)3xSLv1	Agilent_Background control
28	(-)3xSLv1	Agilent_Background control
27	(-)3xSLv1	Agilent_Background control
5	(-)3xSLv1	Agilent_Background control
4	(-)3xSLv1	Agilent_Background control
20222	GE_BrightCorner	Agilent_Bright corner control
35943	GE_BrightCorner	Agilent_Bright corner control
30863	GE_BrightCorner	Agilent_Bright corner control
44390	GE_BrightCorner	Agilent_Bright corner control
65504	GE_BrightCorner	Agilent_Bright corner control
37255	GE_BrightCorner	Agilent_Bright corner control
46842	GE_BrightCorner	Agilent_Bright corner control
65508	GE_BrightCorner	Agilent_Bright corner control
18909	GE_BrightCorner	Agilent_Bright corner control
27968	GE_BrightCorner	Agilent_Bright corner control
65502	GE_BrightCorner	Agilent_Bright corner control
33972	GE_BrightCorner	Agilent_Bright corner control
34547	GE_BrightCorner	Agilent_Bright corner control
65511	GE_BrightCorner	Agilent_Bright corner control
3	DarkCorner	Agilent_Dark corner control
2	DarkCorner	Agilent_Dark corner control
3	DarkCorner	Agilent_Dark corner control
6	DarkCorner	Agilent_Dark corner control
48	DarkCorner	Agilent_Dark corner control
31	DarkCorner	Agilent_Dark corner control
26	DarkCorner	Agilent_Dark corner control
25	DarkCorner	Agilent_Dark corner control
26	DarkCorner	Agilent_Dark corner control
36	DarkCorner	Agilent_Dark corner control
-5	DarkCorner	Agilent_Dark corner control
5	DarkCorner	Agilent_Dark corner control
27	DarkCorner	Agilent_Dark corner control
28	DarkCorner	Agilent_Dark corner control
4	DarkCorner	Agilent_Dark corner control
27	DarkCorner	Agilent_Dark corner control
-2	DarkCorner	Agilent_Dark corner control
0	DarkCorner	Agilent_Dark corner control
3	DarkCorner	Agilent_Dark corner control
1	DarkCorner	Agilent_Dark corner control
7	DarkCorner	Agilent_Dark corner control
20	DarkCorner	Agilent_Dark corner control
4	DarkCorner	Agilent_Dark corner control
31	DarkCorner	Agilent_Dark corner control
3	DarkCorner	Agilent_Dark corner control
9	DarkCorner	Agilent_Dark corner control
31	DarkCorner	Agilent_Dark corner control
26	DarkCorner	Agilent_Dark corner control
7	DarkCorner	Agilent_Dark corner control
62	DarkCorner	Agilent_Dark corner control
27	DarkCorner	Agilent_Dark corner control
25	DarkCorner	Agilent_Dark corner control
0	DarkCorner	Agilent_Dark corner control
1	DarkCorner	Agilent_Dark corner control
3	DarkCorner	Agilent_Dark corner control
30	(+)eQC-39	Agilent_Expression control
30	(+)eQC-39	Agilent_Expression control
30	(+)eQC-39	Agilent_Expression control
30	(+)eQC-39	Agilent_Expression control
30	(+)eQC-39	Agilent_Expression control
8	(+)eQC-39	Agilent_Expression control
30	(+)eQC-40	Agilent_Expression control
24	(+)eQC-40	Agilent_Expression control
30	(+)eQC-40	Agilent_Expression control
26	(+)eQC-40	Agilent_Expression control
3	(+)eQC-40	Agilent_Expression control
27	(+)eQC-40	Agilent_Expression control
25	(+)eQC-41	Agilent_Expression control
29	(+)eQC-41	Agilent_Expression control
29	(+)eQC-41	Agilent_Expression control
31	(+)eQC-41	Agilent_Expression control
28	(+)eQC-41	Agilent_Expression control
27	(+)eQC-41	Agilent_Expression control
32	(+)eQC-42	Agilent_Expression control
25	(+)eQC-42	Agilent_Expression control
28	(+)eQC-42	Agilent_Expression control
28	(+)eQC-42	Agilent_Expression control
28	(+)eQC-42	Agilent_Expression control
27	(+)eQC-42	Agilent_Expression control
8178	DCP_1_0	Agilent_Internal control
8738	DCP_1_0	Agilent_Internal control
4210	DCP_1_1	Agilent_Internal control
6722	DCP_1_1	Agilent_Internal control
29	DCP_1_11	Agilent_Internal control
30	DCP_1_11	Agilent_Internal control
5892	DCP_1_2	Agilent_Internal control
4070	DCP_1_2	Agilent_Internal control
1009	DCP_1_4	Agilent_Internal control
1068	DCP_1_4	Agilent_Internal control
139	DCP_1_7	Agilent_Internal control
103	DCP_1_7	Agilent_Internal control
34	DCP_20_0	Agilent_Internal control
34	DCP_20_0	Agilent_Internal control
34	DCP_20_1	Agilent_Internal control
31	DCP_20_1	Agilent_Internal control
36	DCP_20_3	Agilent_Internal control
32	DCP_20_3	Agilent_Internal control
33	DCP_20_5	Agilent_Internal control
30	DCP_20_5	Agilent_Internal control
29	DCP_20_7	Agilent_Internal control
29	DCP_20_7	Agilent_Internal control
31	DCP_20_9	Agilent_Internal control
29	DCP_20_9	Agilent_Internal control
73	DCP_22_0	Agilent_Internal control
64	DCP_22_0	Agilent_Internal control
50	DCP_22_2	Agilent_Internal control
50	DCP_22_2	Agilent_Internal control
41	DCP_22_4	Agilent_Internal control
39	DCP_22_4	Agilent_Internal control
36	DCP_22_6	Agilent_Internal control
39	DCP_22_6	Agilent_Internal control
34	DCP_22_7	Agilent_Internal control
34	DCP_22_7	Agilent_Internal control
33	DCP_22_9	Agilent_Internal control
33	DCP_22_9	Agilent_Internal control
5503	(+)E1A_r60_1	Agilent_Positive control_1
3260	(+)E1A_r60_1	Agilent_Positive control_1
4171	(+)E1A_r60_1	Agilent_Positive control_1
5772	(+)E1A_r60_1	Agilent_Positive control_1
6375	(+)E1A_r60_1	Agilent_Positive control_1
5630	(+)E1A_r60_1	Agilent_Positive control_1
8241	(+)E1A_r60_1	Agilent_Positive control_1
6921	(+)E1A_r60_1	Agilent_Positive control_1
9241	(+)E1A_r60_1	Agilent_Positive control_1
3402	(+)E1A_r60_1	Agilent_Positive control_1
11023	(+)E1A_r60_1	Agilent_Positive control_1
5390	(+)E1A_r60_1	Agilent_Positive control_1
6151	(+)E1A_r60_1	Agilent_Positive control_1
9501	(+)E1A_r60_1	Agilent_Positive control_1
5476	(+)E1A_r60_1	Agilent_Positive control_1
7497	(+)E1A_r60_1	Agilent_Positive control_1
3975	(+)E1A_r60_1	Agilent_Positive control_1
6660	(+)E1A_r60_1	Agilent_Positive control_1
7322	(+)E1A_r60_1	Agilent_Positive control_1
5497	(+)E1A_r60_1	Agilent_Positive control_1
30	(+)E1A_r60_a104	Agilent_Positive control_104
25	(+)E1A_r60_a104	Agilent_Positive control_104
28	(+)E1A_r60_a104	Agilent_Positive control_104
29	(+)E1A_r60_a104	Agilent_Positive control_104
27	(+)E1A_r60_a104	Agilent_Positive control_104
27	(+)E1A_r60_a104	Agilent_Positive control_104
24	(+)E1A_r60_a104	Agilent_Positive control_104
27	(+)E1A_r60_a104	Agilent_Positive control_104
30	(+)E1A_r60_a104	Agilent_Positive control_104
28	(+)E1A_r60_a104	Agilent_Positive control_104
31	(+)E1A_r60_a104	Agilent_Positive control_104
30	(+)E1A_r60_a104	Agilent_Positive control_104
27	(+)E1A_r60_a104	Agilent_Positive control_104
28	(+)E1A_r60_a104	Agilent_Positive control_104
30	(+)E1A_r60_a104	Agilent_Positive control_104
27	(+)E1A_r60_a104	Agilent_Positive control_104
27	(+)E1A_r60_a104	Agilent_Positive control_104
28	(+)E1A_r60_a104	Agilent_Positive control_104
29	(+)E1A_r60_a104	Agilent_Positive control_104
28	(+)E1A_r60_a104	Agilent_Positive control_104
31	(+)E1A_r60_a107	Agilent_Positive control_107
28	(+)E1A_r60_a107	Agilent_Positive control_107
32	(+)E1A_r60_a107	Agilent_Positive control_107
30	(+)E1A_r60_a107	Agilent_Positive control_107
29	(+)E1A_r60_a107	Agilent_Positive control_107
35	(+)E1A_r60_a107	Agilent_Positive control_107
33	(+)E1A_r60_a107	Agilent_Positive control_107
26	(+)E1A_r60_a107	Agilent_Positive control_107
30	(+)E1A_r60_a107	Agilent_Positive control_107
27	(+)E1A_r60_a107	Agilent_Positive control_107
27	(+)E1A_r60_a107	Agilent_Positive control_107
33	(+)E1A_r60_a107	Agilent_Positive control_107
29	(+)E1A_r60_a107	Agilent_Positive control_107
28	(+)E1A_r60_a107	Agilent_Positive control_107
27	(+)E1A_r60_a107	Agilent_Positive control_107
28	(+)E1A_r60_a107	Agilent_Positive control_107
29	(+)E1A_r60_a107	Agilent_Positive control_107
28	(+)E1A_r60_a107	Agilent_Positive control_107
25	(+)E1A_r60_a107	Agilent_Positive control_107
28	(+)E1A_r60_a107	Agilent_Positive control_107
531	(+)E1A_r60_n11	Agilent_Positive control_11
664	(+)E1A_r60_n11	Agilent_Positive control_11
375	(+)E1A_r60_n11	Agilent_Positive control_11
348	(+)E1A_r60_n11	Agilent_Positive control_11
861	(+)E1A_r60_n11	Agilent_Positive control_11
844	(+)E1A_r60_n11	Agilent_Positive control_11
596	(+)E1A_r60_n11	Agilent_Positive control_11
630	(+)E1A_r60_n11	Agilent_Positive control_11
901	(+)E1A_r60_n11	Agilent_Positive control_11
691	(+)E1A_r60_n11	Agilent_Positive control_11
1042	(+)E1A_r60_n11	Agilent_Positive control_11
850	(+)E1A_r60_n11	Agilent_Positive control_11
716	(+)E1A_r60_n11	Agilent_Positive control_11
698	(+)E1A_r60_n11	Agilent_Positive control_11
704	(+)E1A_r60_n11	Agilent_Positive control_11
800	(+)E1A_r60_n11	Agilent_Positive control_11
722	(+)E1A_r60_n11	Agilent_Positive control_11
674	(+)E1A_r60_n11	Agilent_Positive control_11
542	(+)E1A_r60_n11	Agilent_Positive control_11
716	(+)E1A_r60_n11	Agilent_Positive control_11
26	(+)E1A_r60_a135	Agilent_Positive control_135
34	(+)E1A_r60_a135	Agilent_Positive control_135
27	(+)E1A_r60_a135	Agilent_Positive control_135
30	(+)E1A_r60_a135	Agilent_Positive control_135
30	(+)E1A_r60_a135	Agilent_Positive control_135
33	(+)E1A_r60_a135	Agilent_Positive control_135
26	(+)E1A_r60_a135	Agilent_Positive control_135
33	(+)E1A_r60_a135	Agilent_Positive control_135
29	(+)E1A_r60_a135	Agilent_Positive control_135
31	(+)E1A_r60_a135	Agilent_Positive control_135
35	(+)E1A_r60_a135	Agilent_Positive control_135
28	(+)E1A_r60_a135	Agilent_Positive control_135
30	(+)E1A_r60_a135	Agilent_Positive control_135
28	(+)E1A_r60_a135	Agilent_Positive control_135
28	(+)E1A_r60_a135	Agilent_Positive control_135
31	(+)E1A_r60_a135	Agilent_Positive control_135
29	(+)E1A_r60_a135	Agilent_Positive control_135
29	(+)E1A_r60_a135	Agilent_Positive control_135
29	(+)E1A_r60_a135	Agilent_Positive control_135
5	(+)E1A_r60_a135	Agilent_Positive control_135
37	(+)E1A_r60_a20	Agilent_Positive control_20
34	(+)E1A_r60_a20	Agilent_Positive control_20
37	(+)E1A_r60_a20	Agilent_Positive control_20
34	(+)E1A_r60_a20	Agilent_Positive control_20
39	(+)E1A_r60_a20	Agilent_Positive control_20
35	(+)E1A_r60_a20	Agilent_Positive control_20
35	(+)E1A_r60_a20	Agilent_Positive control_20
32	(+)E1A_r60_a20	Agilent_Positive control_20
32	(+)E1A_r60_a20	Agilent_Positive control_20
33	(+)E1A_r60_a20	Agilent_Positive control_20
34	(+)E1A_r60_a20	Agilent_Positive control_20
32	(+)E1A_r60_a20	Agilent_Positive control_20
34	(+)E1A_r60_a20	Agilent_Positive control_20
34	(+)E1A_r60_a20	Agilent_Positive control_20
33	(+)E1A_r60_a20	Agilent_Positive control_20
28	(+)E1A_r60_a20	Agilent_Positive control_20
36	(+)E1A_r60_a20	Agilent_Positive control_20
32	(+)E1A_r60_a20	Agilent_Positive control_20
33	(+)E1A_r60_a20	Agilent_Positive control_20
35	(+)E1A_r60_a20	Agilent_Positive control_20
65	(+)E1A_r60_a22	Agilent_Positive control_22
69	(+)E1A_r60_a22	Agilent_Positive control_22
48	(+)E1A_r60_a22	Agilent_Positive control_22
43	(+)E1A_r60_a22	Agilent_Positive control_22
68	(+)E1A_r60_a22	Agilent_Positive control_22
72	(+)E1A_r60_a22	Agilent_Positive control_22
77	(+)E1A_r60_a22	Agilent_Positive control_22
61	(+)E1A_r60_a22	Agilent_Positive control_22
80	(+)E1A_r60_a22	Agilent_Positive control_22
65	(+)E1A_r60_a22	Agilent_Positive control_22
59	(+)E1A_r60_a22	Agilent_Positive control_22
71	(+)E1A_r60_a22	Agilent_Positive control_22
66	(+)E1A_r60_a22	Agilent_Positive control_22
58	(+)E1A_r60_a22	Agilent_Positive control_22
62	(+)E1A_r60_a22	Agilent_Positive control_22
46	(+)E1A_r60_a22	Agilent_Positive control_22
87	(+)E1A_r60_a22	Agilent_Positive control_22
58	(+)E1A_r60_a22	Agilent_Positive control_22
51	(+)E1A_r60_a22	Agilent_Positive control_22
68	(+)E1A_r60_a22	Agilent_Positive control_22
30	(+)E1A_r60_3	Agilent_positive control_3
32	(+)E1A_r60_3	Agilent_positive control_3
29	(+)E1A_r60_3	Agilent_positive control_3
34	(+)E1A_r60_3	Agilent_positive control_3
31	(+)E1A_r60_3	Agilent_positive control_3
30	(+)E1A_r60_3	Agilent_positive control_3
31	(+)E1A_r60_3	Agilent_positive control_3
32	(+)E1A_r60_3	Agilent_positive control_3
32	(+)E1A_r60_3	Agilent_positive control_3
33	(+)E1A_r60_3	Agilent_positive control_3
28	(+)E1A_r60_3	Agilent_positive control_3
29	(+)E1A_r60_3	Agilent_positive control_3
28	(+)E1A_r60_3	Agilent_positive control_3
28	(+)E1A_r60_3	Agilent_positive control_3
32	(+)E1A_r60_3	Agilent_positive control_3
29	(+)E1A_r60_3	Agilent_positive control_3
31	(+)E1A_r60_3	Agilent_positive control_3
30	(+)E1A_r60_3	Agilent_positive control_3
32	(+)E1A_r60_3	Agilent_positive control_3
32	(+)E1A_r60_3	Agilent_positive control_3
507	(+)E1A_r60_n9	Agilent_positive control_9
734	(+)E1A_r60_n9	Agilent_positive control_9
566	(+)E1A_r60_n9	Agilent_positive control_9
1227	(+)E1A_r60_n9	Agilent_positive control_9
968	(+)E1A_r60_n9	Agilent_positive control_9
1715	(+)E1A_r60_n9	Agilent_positive control_9
1928	(+)E1A_r60_n9	Agilent_positive control_9
1272	(+)E1A_r60_n9	Agilent_positive control_9
1086	(+)E1A_r60_n9	Agilent_positive control_9
733	(+)E1A_r60_n9	Agilent_positive control_9
2110	(+)E1A_r60_n9	Agilent_positive control_9
1650	(+)E1A_r60_n9	Agilent_positive control_9
205	(+)E1A_r60_n9	Agilent_positive control_9
1211	(+)E1A_r60_n9	Agilent_positive control_9
1715	(+)E1A_r60_n9	Agilent_positive control_9
1572	(+)E1A_r60_n9	Agilent_positive control_9
904	(+)E1A_r60_n9	Agilent_positive control_9
885	(+)E1A_r60_n9	Agilent_positive control_9
1499	(+)E1A_r60_n9	Agilent_positive control_9
809	(+)E1A_r60_n9	Agilent_positive control_9
144	(+)E1A_r60_a97	Agilent_positive control_97
75	(+)E1A_r60_a97	Agilent_positive control_97
144	(+)E1A_r60_a97	Agilent_positive control_97
142	(+)E1A_r60_a97	Agilent_positive control_97
135	(+)E1A_r60_a97	Agilent_positive control_97
151	(+)E1A_r60_a97	Agilent_positive control_97
76	(+)E1A_r60_a97	Agilent_positive control_97
149	(+)E1A_r60_a97	Agilent_positive control_97
192	(+)E1A_r60_a97	Agilent_positive control_97
113	(+)E1A_r60_a97	Agilent_positive control_97
136	(+)E1A_r60_a97	Agilent_positive control_97
157	(+)E1A_r60_a97	Agilent_positive control_97
112	(+)E1A_r60_a97	Agilent_positive control_97
80	(+)E1A_r60_a97	Agilent_positive control_97
146	(+)E1A_r60_a97	Agilent_positive control_97
147	(+)E1A_r60_a97	Agilent_positive control_97
152	(+)E1A_r60_a97	Agilent_positive control_97
139	(+)E1A_r60_a97	Agilent_positive control_97
146	(+)E1A_r60_a97	Agilent_positive control_97
139	(+)E1A_r60_a97	Agilent_positive control_97
30	RC1	Agilent_Reserved control
28	RC1	Agilent_Reserved control
29	RC1	Agilent_Reserved control
27	RC1	Agilent_Reserved control
27	RC1	Agilent_Reserved control
27	RC1	Agilent_Reserved control
27	RC10	Agilent_Reserved control
28	RC10	Agilent_Reserved control
27	RC10	Agilent_Reserved control
27	RC10	Agilent_Reserved control
30	RC10	Agilent_Reserved control
27	RC10	Agilent_Reserved control
31	RC11	Agilent_Reserved control
24	RC11	Agilent_Reserved control
27	RC11	Agilent_Reserved control
27	RC11	Agilent_Reserved control
26	RC11	Agilent_Reserved control
26	RC11	Agilent_Reserved control
29	RC12	Agilent_Reserved control
27	RC12	Agilent_Reserved control
29	RC12	Agilent_Reserved control
27	RC12	Agilent_Reserved control
24	RC12	Agilent_Reserved control
29	RC12	Agilent_Reserved control
30	RC2	Agilent_Reserved control
28	RC2	Agilent_Reserved control
29	RC2	Agilent_Reserved control
27	RC2	Agilent_Reserved control
27	RC2	Agilent_Reserved control
27	RC2	Agilent_Reserved control
27	RC3	Agilent_Reserved control
26	RC3	Agilent_Reserved control
25	RC3	Agilent_Reserved control
27	RC3	Agilent_Reserved control
28	RC3	Agilent_Reserved control
27	RC3	Agilent_Reserved control
26	RC4	Agilent_Reserved control
31	RC4	Agilent_Reserved control
29	RC4	Agilent_Reserved control
27	RC4	Agilent_Reserved control
26	RC4	Agilent_Reserved control
27	RC4	Agilent_Reserved control
32	RC5	Agilent_Reserved control
27	RC5	Agilent_Reserved control
25	RC5	Agilent_Reserved control
28	RC5	Agilent_Reserved control
25	RC5	Agilent_Reserved control
26	RC5	Agilent_Reserved control
28	RC6	Agilent_Reserved control
23	RC6	Agilent_Reserved control
29	RC6	Agilent_Reserved control
25	RC6	Agilent_Reserved control
28	RC6	Agilent_Reserved control
26	RC6	Agilent_Reserved control
28	RC7	Agilent_Reserved control
27	RC7	Agilent_Reserved control
3	RC7	Agilent_Reserved control
28	RC7	Agilent_Reserved control
27	RC7	Agilent_Reserved control
26	RC7	Agilent_Reserved control
25	RC8	Agilent_Reserved control
26	RC8	Agilent_Reserved control
26	RC8	Agilent_Reserved control
26	RC8	Agilent_Reserved control
30	RC8	Agilent_Reserved control
26	RC8	Agilent_Reserved control
29	RC9	Agilent_Reserved control
31	RC9	Agilent_Reserved control
26	RC9	Agilent_Reserved control
29	RC9	Agilent_Reserved control
26	RC9	Agilent_Reserved control
33	RC9	Agilent_Reserved control
26	AGUV_L_1	Aguacate virus
28	AGUV_L_1	Aguacate virus
26	AGUV_L_1	Aguacate virus
28	AGUV_L_2	Aguacate virus
27	AGUV_L_2	Aguacate virus
26	AGUV_L_2	Aguacate virus
32	AGUV_L_3	Aguacate virus
30	AGUV_L_3	Aguacate virus
29	AGUV_L_3	Aguacate virus
27	AGUV_L_4	Aguacate virus
28	AGUV_L_4	Aguacate virus
28	AGUV_L_4	Aguacate virus
28	AGUV_L_5	Aguacate virus
29	AGUV_L_5	Aguacate virus
29	AGUV_L_5	Aguacate virus
30	AGUV_M_1	Aguacate virus
25	AGUV_M_1	Aguacate virus
26	AGUV_M_1	Aguacate virus
29	AGUV_M_2	Aguacate virus
28	AGUV_M_2	Aguacate virus
27	AGUV_M_2	Aguacate virus
29	AGUV_M_3	Aguacate virus
29	AGUV_M_3	Aguacate virus
29	AGUV_M_3	Aguacate virus
29	AGUV_M_4	Aguacate virus
27	AGUV_M_4	Aguacate virus
28	AGUV_M_4	Aguacate virus
26	AGUV_M_5	Aguacate virus
31	AGUV_M_5	Aguacate virus
31	AGUV_M_5	Aguacate virus
29	AGUV_S_1	Aguacate virus
28	AGUV_S_1	Aguacate virus
26	AGUV_S_1	Aguacate virus
27	AGUV_S_2	Aguacate virus
27	AGUV_S_2	Aguacate virus
28	AGUV_S_2	Aguacate virus
65535	AGUV_S_3	Aguacate virus
17498	AGUV_S_3	Aguacate virus
58871	AGUV_S_3	Aguacate virus
29	AGUV_S_4	Aguacate virus
28	AGUV_S_4	Aguacate virus
26	AGUV_S_4	Aguacate virus
31	AGUV_S_5	Aguacate virus
27	AGUV_S_5	Aguacate virus
29	AGUV_S_5	Aguacate virus
31	AINOV_L_1	Aino virus
27	AINOV_L_1	Aino virus
30	AINOV_L_1	Aino virus
31	AINOV_L_2	Aino virus
28	AINOV_L_2	Aino virus
29	AINOV_L_2	Aino virus
28	AINOV_L_3	Aino virus
28	AINOV_L_3	Aino virus
27	AINOV_L_3	Aino virus
24	AINOV_L_4	Aino virus
28	AINOV_L_4	Aino virus
27	AINOV_L_4	Aino virus
30	AINOV_L_5	Aino virus
30	AINOV_L_5	Aino virus
26	AINOV_L_5	Aino virus
30	AINOV_M_1	Aino virus
28	AINOV_M_1	Aino virus
38	AINOV_M_1	Aino virus
27	AINOV_M_2	Aino virus
28	AINOV_M_2	Aino virus
30	AINOV_M_2	Aino virus
31	AINOV_M_3	Aino virus
27	AINOV_M_3	Aino virus
27	AINOV_M_3	Aino virus
30	AINOV_M_4	Aino virus
27	AINOV_M_4	Aino virus
28	AINOV_M_4	Aino virus
26	AINOV_M_5	Aino virus
26	AINOV_M_5	Aino virus
27	AINOV_M_5	Aino virus
27	AINOV_S_1	Aino virus
27	AINOV_S_1	Aino virus
26	AINOV_S_1	Aino virus
27	AINOV_S_2	Aino virus
26	AINOV_S_2	Aino virus
25	AINOV_S_2	Aino virus
32	AINOV_S_3	Aino virus
29	AINOV_S_3	Aino virus
26	AINOV_S_3	Aino virus
29	AINOV_S_4	Aino virus
30	AINOV_S_4	Aino virus
30	AINOV_S_4	Aino virus
520	AINOV_S_5	Aino virus
2141	AINOV_S_5	Aino virus
958	AINOV_S_5	Aino virus
29	AKAV_L_2	Akabane virus
31	AKAV_L_2	Akabane virus
31	AKAV_L_2	Akabane virus
29	AKAV_L_3	Akabane virus
30	AKAV_L_3	Akabane virus
30	AKAV_L_3	Akabane virus
28	AKAV_L_4	Akabane virus
28	AKAV_L_4	Akabane virus
28	AKAV_L_4	Akabane virus
40	AKAV_L_5	Akabane virus
29	AKAV_L_5	Akabane virus
4	AKAV_L_5	Akabane virus
29	AKAV_L_6	Akabane virus
27	AKAV_L_6	Akabane virus
26	AKAV_L_6	Akabane virus
26	AKAV_M_1	Akabane virus
25	AKAV_M_1	Akabane virus
28	AKAV_M_1	Akabane virus
29	AKAV_M_10	Akabane virus
29	AKAV_M_10	Akabane virus
26	AKAV_M_10	Akabane virus
24	AKAV_M_11	Akabane virus
29	AKAV_M_11	Akabane virus
26	AKAV_M_11	Akabane virus
29	AKAV_M_2	Akabane virus
31	AKAV_M_2	Akabane virus
3	AKAV_M_2	Akabane virus
28	AKAV_M_3	Akabane virus
28	AKAV_M_3	Akabane virus
24	AKAV_M_3	Akabane virus
28	AKAV_M_4	Akabane virus
29	AKAV_M_4	Akabane virus
27	AKAV_M_4	Akabane virus
80	AKAV_M_5	Akabane virus
38	AKAV_M_5	Akabane virus
29	AKAV_M_5	Akabane virus
28	AKAV_M_6	Akabane virus
27	AKAV_M_6	Akabane virus
28	AKAV_M_6	Akabane virus
29	AKAV_M_7	Akabane virus
28	AKAV_M_7	Akabane virus
28	AKAV_M_7	Akabane virus
28	AKAV_M_8	Akabane virus
28	AKAV_M_8	Akabane virus
26	AKAV_M_8	Akabane virus
29	AKAV_M_9	Akabane virus
29	AKAV_M_9	Akabane virus
26	AKAV_M_9	Akabane virus
28	AKAV_S_1	Akabane virus
27	AKAV_S_1	Akabane virus
27	AKAV_S_1	Akabane virus
27	AKAV_S_2	Akabane virus
28	AKAV_S_2	Akabane virus
33	AKAV_S_2	Akabane virus
27	AKAV_S_3	Akabane virus
28	AKAV_S_3	Akabane virus
28	AKAV_S_3	Akabane virus
27	AKAV_S_4	Akabane virus
27	AKAV_S_4	Akabane virus
27	AKAV_S_4	Akabane virus
29	AKAV_S_5	Akabane virus
28	AKAV_S_5	Akabane virus
30	AKAV_S_5	Akabane virus
30	ALEV_L_1	Alenquer virus
28	ALEV_L_1	Alenquer virus
29	ALEV_L_1	Alenquer virus
28	ALEV_L_10	Alenquer virus
27	ALEV_L_10	Alenquer virus
27	ALEV_L_10	Alenquer virus
27	ALEV_L_2	Alenquer virus
36	ALEV_L_2	Alenquer virus
29	ALEV_L_2	Alenquer virus
31	ALEV_L_3	Alenquer virus
4	ALEV_L_3	Alenquer virus
25	ALEV_L_3	Alenquer virus
30	ALEV_L_4	Alenquer virus
28	ALEV_L_4	Alenquer virus
27	ALEV_L_4	Alenquer virus
26	ALEV_L_5	Alenquer virus
28	ALEV_L_5	Alenquer virus
28	ALEV_L_5	Alenquer virus
27	ALEV_L_6	Alenquer virus
30	ALEV_L_6	Alenquer virus
28	ALEV_L_6	Alenquer virus
1	ALEV_L_7	Alenquer virus
29	ALEV_L_7	Alenquer virus
28	ALEV_L_7	Alenquer virus
30	ALEV_L_8	Alenquer virus
31	ALEV_L_8	Alenquer virus
26	ALEV_L_8	Alenquer virus
27	ALEV_L_9	Alenquer virus
29	ALEV_L_9	Alenquer virus
27	ALEV_L_9	Alenquer virus
28	ALEV_M_1	Alenquer virus
27	ALEV_M_1	Alenquer virus
27	ALEV_M_1	Alenquer virus
34	ALEV_M_2	Alenquer virus
28	ALEV_M_2	Alenquer virus
27	ALEV_M_2	Alenquer virus
29	ALEV_M_3	Alenquer virus
28	ALEV_M_3	Alenquer virus
25	ALEV_M_3	Alenquer virus
29	ALEV_M_4	Alenquer virus
28	ALEV_M_4	Alenquer virus
28	ALEV_M_4	Alenquer virus
26	ALEV_S_1	Alenquer virus
30	ALEV_S_1	Alenquer virus
27	ALEV_S_1	Alenquer virus
29	ALEV_S_2	Alenquer virus
30	ALEV_S_2	Alenquer virus
31	ALEV_S_2	Alenquer virus
28	ALEV_S_3	Alenquer virus
28	ALEV_S_3	Alenquer virus
26	ALEV_S_3	Alenquer virus
29	ALEV_S_4	Alenquer virus
29	ALEV_S_4	Alenquer virus
32	ALEV_S_4	Alenquer virus
34	ALEV_S_5	Alenquer virus
28	ALEV_S_5	Alenquer virus
30	ALEV_S_5	Alenquer virus
30	AHFV_1	Alkhurma hemorrhagic fever virus
38	AHFV_1	Alkhurma hemorrhagic fever virus
28	AHFV_1	Alkhurma hemorrhagic fever virus
31	AHFV_10	Alkhurma hemorrhagic fever virus
33	AHFV_10	Alkhurma hemorrhagic fever virus
28	AHFV_10	Alkhurma hemorrhagic fever virus
26	AHFV_2	Alkhurma hemorrhagic fever virus
27	AHFV_2	Alkhurma hemorrhagic fever virus
27	AHFV_2	Alkhurma hemorrhagic fever virus
26	AHFV_3	Alkhurma hemorrhagic fever virus
4	AHFV_3	Alkhurma hemorrhagic fever virus
26	AHFV_3	Alkhurma hemorrhagic fever virus
30	AHFV_4	Alkhurma hemorrhagic fever virus
27	AHFV_4	Alkhurma hemorrhagic fever virus
28	AHFV_4	Alkhurma hemorrhagic fever virus
3	AHFV_5	Alkhurma hemorrhagic fever virus
24	AHFV_5	Alkhurma hemorrhagic fever virus
27	AHFV_5	Alkhurma hemorrhagic fever virus
29	AHFV_6	Alkhurma hemorrhagic fever virus
26	AHFV_6	Alkhurma hemorrhagic fever virus
27	AHFV_6	Alkhurma hemorrhagic fever virus
29	AHFV_7	Alkhurma hemorrhagic fever virus
6	AHFV_7	Alkhurma hemorrhagic fever virus
28	AHFV_7	Alkhurma hemorrhagic fever virus
28	AHFV_8	Alkhurma hemorrhagic fever virus
28	AHFV_8	Alkhurma hemorrhagic fever virus
35	AHFV_8	Alkhurma hemorrhagic fever virus
69	AHFV_9	Alkhurma hemorrhagic fever virus
57	AHFV_9	Alkhurma hemorrhagic fever virus
76	AHFV_9	Alkhurma hemorrhagic fever virus
28	ALLV_L_1	Allpahuayo virus
29	ALLV_L_1	Allpahuayo virus
27	ALLV_L_1	Allpahuayo virus
27	ALLV_L_2	Allpahuayo virus
28	ALLV_L_2	Allpahuayo virus
28	ALLV_L_2	Allpahuayo virus
39	ALLV_L_3	Allpahuayo virus
39	ALLV_L_3	Allpahuayo virus
117	ALLV_L_3	Allpahuayo virus
29	ALLV_L_4	Allpahuayo virus
29	ALLV_L_4	Allpahuayo virus
24	ALLV_L_4	Allpahuayo virus
32	ALLV_L_5	Allpahuayo virus
31	ALLV_L_5	Allpahuayo virus
30	ALLV_L_5	Allpahuayo virus
29	ALLV_N_1	Allpahuayo virus
28	ALLV_N_1	Allpahuayo virus
25	ALLV_N_1	Allpahuayo virus
73	ALLV_N_2	Allpahuayo virus
82	ALLV_N_2	Allpahuayo virus
74	ALLV_N_2	Allpahuayo virus
125	ALLV_N_3	Allpahuayo virus
83	ALLV_N_3	Allpahuayo virus
98	ALLV_N_3	Allpahuayo virus
28679	ALLV_N_4	Allpahuayo virus
42145	ALLV_N_4	Allpahuayo virus
52980	ALLV_N_4	Allpahuayo virus
31	ALLV_N_5	Allpahuayo virus
29	ALLV_N_5	Allpahuayo virus
29	ALLV_N_5	Allpahuayo virus
27	ALLV_S_1	Allpahuayo virus
30	ALLV_S_1	Allpahuayo virus
28	ALLV_S_1	Allpahuayo virus
73	ALLV_S_2	Allpahuayo virus
51	ALLV_S_2	Allpahuayo virus
35	ALLV_S_2	Allpahuayo virus
26	ALLV_S_3	Allpahuayo virus
27	ALLV_S_3	Allpahuayo virus
27	ALLV_S_3	Allpahuayo virus
30	ALLV_S_4	Allpahuayo virus
28	ALLV_S_4	Allpahuayo virus
29	ALLV_S_4	Allpahuayo virus
32	ALLV_S_5	Allpahuayo virus
30	ALLV_S_5	Allpahuayo virus
27	ALLV_S_5	Allpahuayo virus
28	TOGA_1	Alphavirus (Generic Probes)
30	TOGA_1	Alphavirus (Generic Probes)
27	TOGA_1	Alphavirus (Generic Probes)
30	TOGA_2	Alphavirus (Generic Probes)
27	TOGA_2	Alphavirus (Generic Probes)
27	TOGA_2	Alphavirus (Generic Probes)
29	TOGA_3	Alphavirus (Generic Probes)
31	TOGA_3	Alphavirus (Generic Probes)
27	TOGA_3	Alphavirus (Generic Probes)
29	TOGA_4	Alphavirus (Generic Probes)
29	TOGA_4	Alphavirus (Generic Probes)
25	TOGA_4	Alphavirus (Generic Probes)
27	TOGA_5	Alphavirus (Generic Probes)
28	TOGA_5	Alphavirus (Generic Probes)
28	TOGA_5	Alphavirus (Generic Probes)
28	TOGA_6	Alphavirus (Generic Probes)
28	TOGA_6	Alphavirus (Generic Probes)
29	TOGA_6	Alphavirus (Generic Probes)
27	TOGA_7	Alphavirus (Generic Probes)
29	TOGA_7	Alphavirus (Generic Probes)
28	TOGA_7	Alphavirus (Generic Probes)
33	TOGA_8	Alphavirus (Generic Probes)
31	TOGA_8	Alphavirus (Generic Probes)
31	TOGA_8	Alphavirus (Generic Probes)
31	ALTV_L_1	Altai virus
28	ALTV_L_1	Altai virus
27	ALTV_L_1	Altai virus
30	ALTV_L_2	Altai virus
24	ALTV_L_2	Altai virus
27	ALTV_L_2	Altai virus
27	ALTV_L_3	Altai virus
26	ALTV_L_3	Altai virus
29	ALTV_L_3	Altai virus
28	ALTV_L_4	Altai virus
28	ALTV_L_4	Altai virus
2	ALTV_L_4	Altai virus
41	ALTV_L_5	Altai virus
63	ALTV_L_5	Altai virus
67	ALTV_L_5	Altai virus
23	ALPA_L_1	Alto Paraguay hantavirus
30	ALPA_L_1	Alto Paraguay hantavirus
28	ALPA_L_1	Alto Paraguay hantavirus
29	ALPA_L_2	Alto Paraguay hantavirus
28	ALPA_L_2	Alto Paraguay hantavirus
29	ALPA_L_2	Alto Paraguay hantavirus
27	ALPA_L_3	Alto Paraguay hantavirus
26	ALPA_L_3	Alto Paraguay hantavirus
28	ALPA_L_3	Alto Paraguay hantavirus
26	ALPA_L_4	Alto Paraguay hantavirus
30	ALPA_L_4	Alto Paraguay hantavirus
32	ALPA_L_4	Alto Paraguay hantavirus
30	ALPA_L_5	Alto Paraguay hantavirus
28	ALPA_L_5	Alto Paraguay hantavirus
30	ALPA_L_5	Alto Paraguay hantavirus
32	ALPA_M_1	Alto Paraguay hantavirus
28	ALPA_M_1	Alto Paraguay hantavirus
29	ALPA_M_1	Alto Paraguay hantavirus
27	ALPA_M_2	Alto Paraguay hantavirus
30	ALPA_M_2	Alto Paraguay hantavirus
29	ALPA_M_2	Alto Paraguay hantavirus
30	ALPA_M_3	Alto Paraguay hantavirus
33	ALPA_M_3	Alto Paraguay hantavirus
28	ALPA_M_3	Alto Paraguay hantavirus
25	ALPA_M_4	Alto Paraguay hantavirus
29	ALPA_M_4	Alto Paraguay hantavirus
28	ALPA_M_4	Alto Paraguay hantavirus
28	ALPA_M_5	Alto Paraguay hantavirus
27	ALPA_M_5	Alto Paraguay hantavirus
30	ALPA_M_5	Alto Paraguay hantavirus
32	ALPA_S_1	Alto Paraguay hantavirus
27	ALPA_S_1	Alto Paraguay hantavirus
29	ALPA_S_1	Alto Paraguay hantavirus
29	ALPA_S_2	Alto Paraguay hantavirus
29	ALPA_S_2	Alto Paraguay hantavirus
34	ALPA_S_2	Alto Paraguay hantavirus
28	ALPA_S_3	Alto Paraguay hantavirus
28	ALPA_S_3	Alto Paraguay hantavirus
26	ALPA_S_3	Alto Paraguay hantavirus
30	ALPA_S_4	Alto Paraguay hantavirus
27	ALPA_S_4	Alto Paraguay hantavirus
3	ALPA_S_4	Alto Paraguay hantavirus
29	ALPA_S_5	Alto Paraguay hantavirus
26	ALPA_S_5	Alto Paraguay hantavirus
26	ALPA_S_5	Alto Paraguay hantavirus
26	AMAV_L_1	Amapari virus
29	AMAV_L_1	Amapari virus
26	AMAV_L_1	Amapari virus
28	AMAV_L_2	Amapari virus
30	AMAV_L_2	Amapari virus
27	AMAV_L_2	Amapari virus
29	AMAV_L_3	Amapari virus
25	AMAV_L_3	Amapari virus
28	AMAV_L_3	Amapari virus
28	AMAV_L_4	Amapari virus
26	AMAV_L_4	Amapari virus
28	AMAV_L_4	Amapari virus
27	AMAV_L_5	Amapari virus
27	AMAV_L_5	Amapari virus
27	AMAV_L_5	Amapari virus
25	AMAV_S_1	Amapari virus
26	AMAV_S_1	Amapari virus
26	AMAV_S_1	Amapari virus
30	AMAV_S_2	Amapari virus
29	AMAV_S_2	Amapari virus
30	AMAV_S_2	Amapari virus
29	AMAV_S_3	Amapari virus
26	AMAV_S_3	Amapari virus
28	AMAV_S_3	Amapari virus
31	AMAV_S_4	Amapari virus
28	AMAV_S_4	Amapari virus
28	AMAV_S_4	Amapari virus
30	AMAV_S_5	Amapari virus
29	AMAV_S_5	Amapari virus
28	AMAV_S_5	Amapari virus
30	AMAV_Z_1	Amapari virus
32	AMAV_Z_1	Amapari virus
30	AMAV_Z_1	Amapari virus
30	AMAV_Z_2	Amapari virus
30	AMAV_Z_2	Amapari virus
29	AMAV_Z_2	Amapari virus
36	AMAV_Z_3	Amapari virus
44	AMAV_Z_3	Amapari virus
29	AMAV_Z_3	Amapari virus
30	AMAV_Z_4	Amapari virus
29	AMAV_Z_4	Amapari virus
25	AMAV_Z_4	Amapari virus
32	AMAV_Z_5	Amapari virus
25	AMAV_Z_5	Amapari virus
25	AMAV_Z_5	Amapari virus
27	AMRV_L_1	Amur virus
29	AMRV_L_1	Amur virus
26	AMRV_L_1	Amur virus
5	AMRV_L_2	Amur virus
24	AMRV_L_2	Amur virus
27	AMRV_L_2	Amur virus
44	AMRV_L_3	Amur virus
29	AMRV_L_3	Amur virus
26	AMRV_L_3	Amur virus
30	AMRV_L_4	Amur virus
27	AMRV_L_4	Amur virus
26	AMRV_L_4	Amur virus
30	AMRV_L_5	Amur virus
29	AMRV_L_5	Amur virus
27	AMRV_L_5	Amur virus
28	AMRV_L_6	Amur virus
26	AMRV_L_6	Amur virus
25	AMRV_L_6	Amur virus
25	AMRV_M_1	Amur virus
27	AMRV_M_1	Amur virus
25	AMRV_M_1	Amur virus
29	AMRV_M_2	Amur virus
29	AMRV_M_2	Amur virus
29	AMRV_M_2	Amur virus
27	AMRV_M_3	Amur virus
31	AMRV_M_3	Amur virus
28	AMRV_M_3	Amur virus
28	AMRV_M_4	Amur virus
26	AMRV_M_4	Amur virus
27	AMRV_M_4	Amur virus
31	AMRV_M_5	Amur virus
30	AMRV_M_5	Amur virus
27	AMRV_M_5	Amur virus
25	AMRV_S_1	Amur virus
32	AMRV_S_1	Amur virus
29	AMRV_S_1	Amur virus
27	AMRV_S_2	Amur virus
31	AMRV_S_2	Amur virus
28	AMRV_S_2	Amur virus
32	AMRV_S_3	Amur virus
28	AMRV_S_3	Amur virus
27	AMRV_S_3	Amur virus
29	AMRV_S_4	Amur virus
34	AMRV_S_4	Amur virus
27	AMRV_S_4	Amur virus
29	AMRV_S_5	Amur virus
28	AMRV_S_5	Amur virus
33	AMRV_S_5	Amur virus
44	ANAJV_S_1	ANAJ Hantavirus
34	ANAJV_S_1	ANAJ Hantavirus
49	ANAJV_S_1	ANAJ Hantavirus
30	ANAJV_S_2	ANAJ Hantavirus
29	ANAJV_S_2	ANAJ Hantavirus
4	ANAJV_S_2	ANAJ Hantavirus
29	ANAJV_S_3	ANAJ Hantavirus
32	ANAJV_S_3	ANAJ Hantavirus
28	ANAJV_S_3	ANAJ Hantavirus
33	ANAJV_S_4	ANAJ Hantavirus
28	ANAJV_S_4	ANAJ Hantavirus
28	ANAJV_S_4	ANAJ Hantavirus
30	ANAJV_S_5	ANAJ Hantavirus
31	ANAJV_S_5	ANAJ Hantavirus
29	ANAJV_S_5	ANAJ Hantavirus
31	ANDV_L_1	Andes virus
27	ANDV_L_1	Andes virus
28	ANDV_L_1	Andes virus
28	ANDV_L_2	Andes virus
30	ANDV_L_2	Andes virus
27	ANDV_L_2	Andes virus
30	ANDV_L_3	Andes virus
31	ANDV_L_3	Andes virus
29	ANDV_L_3	Andes virus
28	ANDV_L_4	Andes virus
28	ANDV_L_4	Andes virus
29	ANDV_L_4	Andes virus
33	ANDV_L_5	Andes virus
29	ANDV_L_5	Andes virus
29	ANDV_L_5	Andes virus
29	ANDV_L_6	Andes virus
26	ANDV_L_6	Andes virus
29	ANDV_L_6	Andes virus
26	ANDV_M_1	Andes virus
27	ANDV_M_1	Andes virus
26	ANDV_M_1	Andes virus
30	ANDV_M_2	Andes virus
26	ANDV_M_2	Andes virus
3	ANDV_M_2	Andes virus
25	ANDV_M_3	Andes virus
32	ANDV_M_3	Andes virus
28	ANDV_M_3	Andes virus
29	ANDV_M_4	Andes virus
29	ANDV_M_4	Andes virus
26	ANDV_M_4	Andes virus
30	ANDV_M_5	Andes virus
28	ANDV_M_5	Andes virus
26	ANDV_M_5	Andes virus
28	ANDV_S_1	Andes virus
26	ANDV_S_1	Andes virus
26	ANDV_S_1	Andes virus
31	ANDV_S_2	Andes virus
29	ANDV_S_2	Andes virus
28	ANDV_S_2	Andes virus
30	ANDV_S_3	Andes virus
25	ANDV_S_3	Andes virus
27	ANDV_S_3	Andes virus
28	ANDV_S_4	Andes virus
25	ANDV_S_4	Andes virus
27	ANDV_S_4	Andes virus
29	ANDV_S_5	Andes virus
30	ANDV_S_5	Andes virus
28	ANDV_S_5	Andes virus
27	AMBV_L_1	Anhembi virus
29	AMBV_L_1	Anhembi virus
30	AMBV_L_1	Anhembi virus
29	AMBV_L_2	Anhembi virus
27	AMBV_L_2	Anhembi virus
27	AMBV_L_2	Anhembi virus
27	AMBV_L_3	Anhembi virus
27	AMBV_L_3	Anhembi virus
27	AMBV_L_3	Anhembi virus
28	AMBV_L_4	Anhembi virus
27	AMBV_L_4	Anhembi virus
28	AMBV_L_4	Anhembi virus
35	AMBV_L_5	Anhembi virus
27	AMBV_L_5	Anhembi virus
28	AMBV_L_5	Anhembi virus
40	AMBV_M_1	Anhembi virus
32	AMBV_M_1	Anhembi virus
32	AMBV_M_1	Anhembi virus
31	AMBV_M_2	Anhembi virus
30	AMBV_M_2	Anhembi virus
26	AMBV_M_2	Anhembi virus
31	AMBV_M_3	Anhembi virus
26	AMBV_M_3	Anhembi virus
25	AMBV_M_3	Anhembi virus
29	AMBV_M_4	Anhembi virus
26	AMBV_M_4	Anhembi virus
29	AMBV_M_4	Anhembi virus
25	AMBV_M_5	Anhembi virus
26	AMBV_M_5	Anhembi virus
29	AMBV_M_5	Anhembi virus
26	AMBV_S_1	Anhembi virus
27	AMBV_S_1	Anhembi virus
28	AMBV_S_1	Anhembi virus
29	AMBV_S_2	Anhembi virus
30	AMBV_S_2	Anhembi virus
29	AMBV_S_2	Anhembi virus
31	AMBV_S_3	Anhembi virus
31	AMBV_S_3	Anhembi virus
31	AMBV_S_3	Anhembi virus
26	AMBV_S_4	Anhembi virus
27	AMBV_S_4	Anhembi virus
27	AMBV_S_4	Anhembi virus
34	AMBV_S_5	Anhembi virus
28	AMBV_S_5	Anhembi virus
35	AMBV_S_5	Anhembi virus
27	ANAV_S_1	Anopheles A virus
31	ANAV_S_1	Anopheles A virus
27	ANAV_S_1	Anopheles A virus
4	ANAV_S_2	Anopheles A virus
28	ANAV_S_2	Anopheles A virus
34	ANAV_S_2	Anopheles A virus
29	ANAV_S_3	Anopheles A virus
30	ANAV_S_3	Anopheles A virus
29	ANAV_S_3	Anopheles A virus
29	ANAV_S_4	Anopheles A virus
33	ANAV_S_4	Anopheles A virus
30	ANAV_S_4	Anopheles A virus
32	ANAV_S_5	Anopheles A virus
30	ANAV_S_5	Anopheles A virus
27	ANAV_S_5	Anopheles A virus
27	ANBV_S_1	Anopheles B virus
27	ANBV_S_1	Anopheles B virus
27	ANBV_S_1	Anopheles B virus
29	ANBV_S_2	Anopheles B virus
27	ANBV_S_2	Anopheles B virus
30	ANBV_S_2	Anopheles B virus
25	ANBV_S_3	Anopheles B virus
26	ANBV_S_3	Anopheles B virus
28	ANBV_S_3	Anopheles B virus
33	ANBV_S_4	Anopheles B virus
32	ANBV_S_4	Anopheles B virus
29	ANBV_S_4	Anopheles B virus
51	ANBV_S_5	Anopheles B virus
28	ANBV_S_5	Anopheles B virus
27	ANBV_S_5	Anopheles B virus
28	ANBV_S_6	Anopheles B virus
29	ANBV_S_6	Anopheles B virus
27	ANBV_S_6	Anopheles B virus
26	APEUV_L_1	Apeu virus
27	APEUV_L_1	Apeu virus
30	APEUV_L_1	Apeu virus
54	APEUV_L_2	Apeu virus
30	APEUV_L_2	Apeu virus
28	APEUV_L_2	Apeu virus
32	APEUV_L_3	Apeu virus
31	APEUV_L_3	Apeu virus
27	APEUV_L_3	Apeu virus
28	APEUV_L_4	Apeu virus
27	APEUV_L_4	Apeu virus
28	APEUV_L_4	Apeu virus
28	APEUV_L_5	Apeu virus
29	APEUV_L_5	Apeu virus
27	APEUV_L_5	Apeu virus
29	APEUV_M_1	Apeu virus
29	APEUV_M_1	Apeu virus
27	APEUV_M_1	Apeu virus
31	APEUV_M_2	Apeu virus
30	APEUV_M_2	Apeu virus
26	APEUV_M_2	Apeu virus
32	APEUV_M_3	Apeu virus
27	APEUV_M_3	Apeu virus
27	APEUV_M_3	Apeu virus
25	APEUV_M_4	Apeu virus
28	APEUV_M_4	Apeu virus
31	APEUV_M_4	Apeu virus
30	APEUV_M_5	Apeu virus
32	APEUV_M_5	Apeu virus
27	APEUV_M_5	Apeu virus
31	APEUV_S_1	Apeu virus
29	APEUV_S_1	Apeu virus
27	APEUV_S_1	Apeu virus
28	APEUV_S_2	Apeu virus
36	APEUV_S_2	Apeu virus
30	APEUV_S_2	Apeu virus
28	APEUV_S_3	Apeu virus
27	APEUV_S_3	Apeu virus
27	APEUV_S_3	Apeu virus
26	APEUV_S_4	Apeu virus
26	APEUV_S_4	Apeu virus
30	APEUV_S_4	Apeu virus
53	APEUV_S_5	Apeu virus
39	APEUV_S_5	Apeu virus
40	APEUV_S_5	Apeu virus
28	APEUV_S_6	Apeu virus
32	APEUV_S_6	Apeu virus
27	APEUV_S_6	Apeu virus
37	APOIV_1	Apoi virus
32	APOIV_1	Apoi virus
32	APOIV_1	Apoi virus
29	APOIV_10	Apoi virus
28	APOIV_10	Apoi virus
25	APOIV_10	Apoi virus
27	APOIV_2	Apoi virus
26	APOIV_2	Apoi virus
26	APOIV_2	Apoi virus
32	APOIV_3	Apoi virus
29	APOIV_3	Apoi virus
26	APOIV_3	Apoi virus
31	APOIV_4	Apoi virus
29	APOIV_4	Apoi virus
31	APOIV_4	Apoi virus
27	APOIV_5	Apoi virus
27	APOIV_5	Apoi virus
25	APOIV_5	Apoi virus
27	APOIV_6	Apoi virus
28	APOIV_6	Apoi virus
27	APOIV_6	Apoi virus
38	APOIV_7	Apoi virus
15	APOIV_7	Apoi virus
40	APOIV_7	Apoi virus
27	APOIV_8	Apoi virus
26	APOIV_8	Apoi virus
28	APOIV_8	Apoi virus
36	APOIV_9	Apoi virus
31	APOIV_9	Apoi virus
28	APOIV_9	Apoi virus
26	ARAV_M_1	Araraquara virus
27	ARAV_M_1	Araraquara virus
28	ARAV_M_1	Araraquara virus
29	ARAV_M_2	Araraquara virus
28	ARAV_M_2	Araraquara virus
27	ARAV_M_2	Araraquara virus
33	ARAV_M_3	Araraquara virus
32	ARAV_M_3	Araraquara virus
32	ARAV_M_3	Araraquara virus
29	ARAV_M_4	Araraquara virus
27	ARAV_M_4	Araraquara virus
29	ARAV_M_4	Araraquara virus
124	ARAV_M_5	Araraquara virus
63	ARAV_M_5	Araraquara virus
238	ARAV_M_5	Araraquara virus
27	ARAV_S_1	Araraquara virus
30	ARAV_S_1	Araraquara virus
26	ARAV_S_1	Araraquara virus
27	ARAV_S_2	Araraquara virus
28	ARAV_S_2	Araraquara virus
28	ARAV_S_2	Araraquara virus
29	ARAV_S_3	Araraquara virus
29	ARAV_S_3	Araraquara virus
26	ARAV_S_3	Araraquara virus
26	ARAV_S_4	Araraquara virus
25	ARAV_S_4	Araraquara virus
26	ARAV_S_4	Araraquara virus
29	ARAV_S_5	Araraquara virus
31	ARAV_S_5	Araraquara virus
30	ARAV_S_5	Araraquara virus
29	ARAUV_S_1	Araucaria virus
30	ARAUV_S_1	Araucaria virus
30	ARAUV_S_1	Araucaria virus
27	ARAUV_S_2	Araucaria virus
30	ARAUV_S_2	Araucaria virus
27	ARAUV_S_2	Araucaria virus
25	ARAUV_S_3	Araucaria virus
29	ARAUV_S_3	Araucaria virus
27	ARAUV_S_3	Araucaria virus
30	ARAUV_S_4	Araucaria virus
27	ARAUV_S_4	Araucaria virus
26	ARAUV_S_4	Araucaria virus
4	ARAUV_S_5	Araucaria virus
25	ARAUV_S_5	Araucaria virus
28	ARAUV_S_5	Araucaria virus
54	ARBV_L_1	Arbia virus
63	ARBV_L_1	Arbia virus
47	ARBV_L_1	Arbia virus
34	ARBV_L_2	Arbia virus
54	ARBV_L_2	Arbia virus
54	ARBV_L_2	Arbia virus
30	ARBV_L_3	Arbia virus
29	ARBV_L_3	Arbia virus
28	ARBV_L_3	Arbia virus
27	ARBV_L_4	Arbia virus
28	ARBV_L_4	Arbia virus
28	ARBV_L_4	Arbia virus
29	ARBV_L_5	Arbia virus
27	ARBV_L_5	Arbia virus
26	ARBV_L_5	Arbia virus
31	ARBV_M_1	Arbia virus
27	ARBV_M_1	Arbia virus
28	ARBV_M_1	Arbia virus
36	ARBV_M_2	Arbia virus
36	ARBV_M_2	Arbia virus
15	ARBV_M_2	Arbia virus
28	ARBV_M_3	Arbia virus
27	ARBV_M_3	Arbia virus
28	ARBV_M_3	Arbia virus
27	ARBV_M_4	Arbia virus
30	ARBV_M_4	Arbia virus
26	ARBV_M_4	Arbia virus
27	ARBV_M_5	Arbia virus
27	ARBV_M_5	Arbia virus
2	ARBV_M_5	Arbia virus
24	ARBV_S_1	Arbia virus
29	ARBV_S_1	Arbia virus
27	ARBV_S_1	Arbia virus
32	ARBV_S_2	Arbia virus
36	ARBV_S_2	Arbia virus
2	ARBV_S_2	Arbia virus
37	ARBV_S_3	Arbia virus
61	ARBV_S_3	Arbia virus
36	ARBV_S_3	Arbia virus
30	ARBV_S_4	Arbia virus
26	ARBV_S_4	Arbia virus
5	ARBV_S_4	Arbia virus
30	ARBV_S_5	Arbia virus
28	ARBV_S_5	Arbia virus
28	ARBV_S_5	Arbia virus
33	ARBV_S_6	Arbia virus
30	ARBV_S_6	Arbia virus
30	ARBV_S_6	Arbia virus
26	ARBV_S_7	Arbia virus
26	ARBV_S_7	Arbia virus
28	ARBV_S_7	Arbia virus
31	ARBV_S_8	Arbia virus
28	ARBV_S_8	Arbia virus
27	ARBV_S_8	Arbia virus
31	ARBV_S_9	Arbia virus
27	ARBV_S_9	Arbia virus
28	ARBV_S_9	Arbia virus
29	ARENA_L_1	Arena virus (Generic Probes)
27	ARENA_L_1	Arena virus (Generic Probes)
25	ARENA_L_1	Arena virus (Generic Probes)
30	ARENA_L_10	Arena virus (Generic Probes)
27	ARENA_L_10	Arena virus (Generic Probes)
29	ARENA_L_10	Arena virus (Generic Probes)
26	ARENA_L_2	Arena virus (Generic Probes)
28	ARENA_L_2	Arena virus (Generic Probes)
27	ARENA_L_2	Arena virus (Generic Probes)
32	ARENA_L_3	Arena virus (Generic Probes)
27	ARENA_L_3	Arena virus (Generic Probes)
30	ARENA_L_3	Arena virus (Generic Probes)
181	ARENA_L_4	Arena virus (Generic Probes)
139	ARENA_L_4	Arena virus (Generic Probes)
46	ARENA_L_4	Arena virus (Generic Probes)
28	ARENA_L_5	Arena virus (Generic Probes)
25	ARENA_L_5	Arena virus (Generic Probes)
28	ARENA_L_5	Arena virus (Generic Probes)
26	ARENA_L_6	Arena virus (Generic Probes)
29	ARENA_L_6	Arena virus (Generic Probes)
29	ARENA_L_6	Arena virus (Generic Probes)
27	ARENA_L_7	Arena virus (Generic Probes)
29	ARENA_L_7	Arena virus (Generic Probes)
26	ARENA_L_7	Arena virus (Generic Probes)
31	ARENA_L_8	Arena virus (Generic Probes)
28	ARENA_L_8	Arena virus (Generic Probes)
28	ARENA_L_8	Arena virus (Generic Probes)
31	ARENA_L_9	Arena virus (Generic Probes)
28	ARENA_L_9	Arena virus (Generic Probes)
28	ARENA_L_9	Arena virus (Generic Probes)
29	ARENA_S_1	Arena virus (Generic Probes)
28	ARENA_S_1	Arena virus (Generic Probes)
26	ARENA_S_1	Arena virus (Generic Probes)
32	ARENA_S_10	Arena virus (Generic Probes)
30	ARENA_S_10	Arena virus (Generic Probes)
31	ARENA_S_10	Arena virus (Generic Probes)
7	ARENA_S_2	Arena virus (Generic Probes)
39	ARENA_S_2	Arena virus (Generic Probes)
50	ARENA_S_2	Arena virus (Generic Probes)
25	ARENA_S_3	Arena virus (Generic Probes)
27	ARENA_S_3	Arena virus (Generic Probes)
31	ARENA_S_3	Arena virus (Generic Probes)
30	ARENA_S_4	Arena virus (Generic Probes)
28	ARENA_S_4	Arena virus (Generic Probes)
28	ARENA_S_4	Arena virus (Generic Probes)
28	ARENA_S_5	Arena virus (Generic Probes)
39	ARENA_S_5	Arena virus (Generic Probes)
31	ARENA_S_5	Arena virus (Generic Probes)
113	ARENA_S_6	Arena virus (Generic Probes)
58	ARENA_S_6	Arena virus (Generic Probes)
98	ARENA_S_6	Arena virus (Generic Probes)
33	ARENA_S_7	Arena virus (Generic Probes)
29	ARENA_S_7	Arena virus (Generic Probes)
32	ARENA_S_7	Arena virus (Generic Probes)
27	ARENA_S_8	Arena virus (Generic Probes)
25	ARENA_S_8	Arena virus (Generic Probes)
25	ARENA_S_8	Arena virus (Generic Probes)
31	ARENA_S_9	Arena virus (Generic Probes)
28	ARENA_S_9	Arena virus (Generic Probes)
30	ARENA_S_9	Arena virus (Generic Probes)
35	ARENAV_S_1	Arena virus (Generic Probes)
28	ARENAV_S_1	Arena virus (Generic Probes)
28	ARENAV_S_1	Arena virus (Generic Probes)
29	ARENAV_S_2	Arena virus (Generic Probes)
31	ARENAV_S_2	Arena virus (Generic Probes)
29	ARENAV_S_2	Arena virus (Generic Probes)
29	ARENAV_S_3	Arena virus (Generic Probes)
29	ARENAV_S_3	Arena virus (Generic Probes)
27	ARENAV_S_3	Arena virus (Generic Probes)
32	ARENAV_S_4	Arena virus (Generic Probes)
30	ARENAV_S_4	Arena virus (Generic Probes)
25	ARENAV_S_4	Arena virus (Generic Probes)
32	ARENAV_S_5	Arena virus (Generic Probes)
48	ARENAV_S_5	Arena virus (Generic Probes)
43	ARENAV_S_5	Arena virus (Generic Probes)
26	ARENAV_S_6	Arena virus (Generic Probes)
26	ARENAV_S_6	Arena virus (Generic Probes)
27	ARENAV_S_6	Arena virus (Generic Probes)
36	ARENAV_S_7	Arena virus (Generic Probes)
30	ARENAV_S_7	Arena virus (Generic Probes)
29	ARENAV_S_7	Arena virus (Generic Probes)
28	ARQV_L_1	Ariquemes virus
29	ARQV_L_1	Ariquemes virus
30	ARQV_L_1	Ariquemes virus
61	ARQV_L_2	Ariquemes virus
59	ARQV_L_2	Ariquemes virus
53	ARQV_L_2	Ariquemes virus
28	ARQV_L_3	Ariquemes virus
30	ARQV_L_3	Ariquemes virus
26	ARQV_L_3	Ariquemes virus
26	ARQV_L_4	Ariquemes virus
28	ARQV_L_4	Ariquemes virus
28	ARQV_L_4	Ariquemes virus
6	ARQV_L_5	Ariquemes virus
30	ARQV_L_5	Ariquemes virus
27	ARQV_L_5	Ariquemes virus
26	ARQV_M_1	Ariquemes virus
29	ARQV_M_1	Ariquemes virus
28	ARQV_M_1	Ariquemes virus
24	ARQV_M_2	Ariquemes virus
29	ARQV_M_2	Ariquemes virus
28	ARQV_M_2	Ariquemes virus
29	ARQV_M_3	Ariquemes virus
29	ARQV_M_3	Ariquemes virus
29	ARQV_M_3	Ariquemes virus
36	ARQV_M_4	Ariquemes virus
30	ARQV_M_4	Ariquemes virus
26	ARQV_M_4	Ariquemes virus
27	ARQV_M_5	Ariquemes virus
29	ARQV_M_5	Ariquemes virus
28	ARQV_M_5	Ariquemes virus
6	ARQV_S_1	Ariquemes virus
26	ARQV_S_1	Ariquemes virus
28	ARQV_S_1	Ariquemes virus
30	ARQV_S_2	Ariquemes virus
28	ARQV_S_2	Ariquemes virus
31	ARQV_S_2	Ariquemes virus
29	ARQV_S_3	Ariquemes virus
29	ARQV_S_3	Ariquemes virus
27	ARQV_S_3	Ariquemes virus
29	ARQV_S_4	Ariquemes virus
26	ARQV_S_4	Ariquemes virus
27	ARQV_S_4	Ariquemes virus
3	ARQV_S_5	Ariquemes virus
29	ARQV_S_5	Ariquemes virus
28	ARQV_S_5	Ariquemes virus
4233	ARMV_L_1	Armero virus
2293	ARMV_L_1	Armero virus
3204	ARMV_L_1	Armero virus
26	ARMV_L_2	Armero virus
28	ARMV_L_2	Armero virus
28	ARMV_L_2	Armero virus
37	ARMV_L_3	Armero virus
32	ARMV_L_3	Armero virus
28	ARMV_L_3	Armero virus
33	ARMV_L_4	Armero virus
27	ARMV_L_4	Armero virus
27	ARMV_L_4	Armero virus
30	ARMV_L_5	Armero virus
26	ARMV_L_5	Armero virus
27	ARMV_L_5	Armero virus
32	ARMV_M_1	Armero virus
30	ARMV_M_1	Armero virus
30	ARMV_M_1	Armero virus
29	ARMV_M_2	Armero virus
28	ARMV_M_2	Armero virus
27	ARMV_M_2	Armero virus
29	ARMV_M_3	Armero virus
25	ARMV_M_3	Armero virus
2	ARMV_M_3	Armero virus
29	ARMV_M_4	Armero virus
29	ARMV_M_4	Armero virus
26	ARMV_M_4	Armero virus
4	ARMV_S_1	Armero virus
26	ARMV_S_1	Armero virus
27	ARMV_S_1	Armero virus
39	ARMV_S_2	Armero virus
37	ARMV_S_2	Armero virus
39	ARMV_S_2	Armero virus
33	ARMV_S_3	Armero virus
31	ARMV_S_3	Armero virus
30	ARMV_S_3	Armero virus
31	ARMV_S_4	Armero virus
32	ARMV_S_4	Armero virus
28	ARMV_S_4	Armero virus
31	AROAV_10	Aroa virus
26	AROAV_10	Aroa virus
31	AROAV_10	Aroa virus
31	AROAV_11	Aroa virus
34	AROAV_11	Aroa virus
33	AROAV_11	Aroa virus
2	AROAV_12	Aroa virus
27	AROAV_12	Aroa virus
30	AROAV_12	Aroa virus
27	AROAV_13	Aroa virus
29	AROAV_13	Aroa virus
28	AROAV_13	Aroa virus
28	AROAV_4	Aroa virus
27	AROAV_4	Aroa virus
27	AROAV_4	Aroa virus
27	AROAV_5	Aroa virus
31	AROAV_5	Aroa virus
29	AROAV_5	Aroa virus
43	AROAV_6	Aroa virus
32	AROAV_6	Aroa virus
38	AROAV_6	Aroa virus
29	AROAV_7	Aroa virus
30	AROAV_7	Aroa virus
26	AROAV_7	Aroa virus
29	AROAV_8	Aroa virus
29	AROAV_8	Aroa virus
58	AROAV_8	Aroa virus
27	AROAV_9	Aroa virus
30	AROAV_9	Aroa virus
27	AROAV_9	Aroa virus
27	ARTV_L_1	Artybash virus
27	ARTV_L_1	Artybash virus
25	ARTV_L_1	Artybash virus
28	ARTV_L_2	Artybash virus
28	ARTV_L_2	Artybash virus
28	ARTV_L_2	Artybash virus
29	ARTV_L_3	Artybash virus
29	ARTV_L_3	Artybash virus
25	ARTV_L_3	Artybash virus
28	ARTV_L_4	Artybash virus
28	ARTV_L_4	Artybash virus
26	ARTV_L_4	Artybash virus
27	ARTV_L_5	Artybash virus
2	ARTV_L_5	Artybash virus
27	ARTV_L_5	Artybash virus
6	ARTV_M_1	Artybash virus
29	ARTV_M_1	Artybash virus
27	ARTV_M_1	Artybash virus
30	ARTV_M_2	Artybash virus
28	ARTV_M_2	Artybash virus
28	ARTV_M_2	Artybash virus
27	ARTV_M_3	Artybash virus
27	ARTV_M_3	Artybash virus
31	ARTV_M_3	Artybash virus
29	ARTV_M_4	Artybash virus
27	ARTV_M_4	Artybash virus
28	ARTV_M_4	Artybash virus
4	ARTV_M_5	Artybash virus
28	ARTV_M_5	Artybash virus
27	ARTV_M_5	Artybash virus
28	AMTV_L_1	Arumowot virus
27	AMTV_L_1	Arumowot virus
27	AMTV_L_1	Arumowot virus
29	AMTV_L_2	Arumowot virus
28	AMTV_L_2	Arumowot virus
29	AMTV_L_2	Arumowot virus
42	AMTV_L_3	Arumowot virus
35	AMTV_L_3	Arumowot virus
39	AMTV_L_3	Arumowot virus
31	AMTV_L_4	Arumowot virus
29	AMTV_L_4	Arumowot virus
28	AMTV_L_4	Arumowot virus
28	AMTV_L_5	Arumowot virus
27	AMTV_L_5	Arumowot virus
28	AMTV_L_5	Arumowot virus
28	AMTV_M_1	Arumowot virus
25	AMTV_M_1	Arumowot virus
26	AMTV_M_1	Arumowot virus
34	AMTV_M_2	Arumowot virus
2	AMTV_M_2	Arumowot virus
29	AMTV_M_2	Arumowot virus
32	AMTV_M_3	Arumowot virus
25	AMTV_M_3	Arumowot virus
26	AMTV_M_3	Arumowot virus
32	AMTV_M_4	Arumowot virus
25	AMTV_M_4	Arumowot virus
27	AMTV_M_4	Arumowot virus
34	AMTV_M_5	Arumowot virus
33	AMTV_M_5	Arumowot virus
31	AMTV_M_5	Arumowot virus
4	AMTV_S_1	Arumowot virus
31	AMTV_S_1	Arumowot virus
28	AMTV_S_1	Arumowot virus
28	AMTV_S_2	Arumowot virus
26	AMTV_S_2	Arumowot virus
26	AMTV_S_2	Arumowot virus
29	AMTV_S_3	Arumowot virus
23	AMTV_S_3	Arumowot virus
26	AMTV_S_3	Arumowot virus
28	AMTV_S_4	Arumowot virus
28	AMTV_S_4	Arumowot virus
3	AMTV_S_4	Arumowot virus
28	AMTV_S_5	Arumowot virus
27	AMTV_S_5	Arumowot virus
2	AMTV_S_5	Arumowot virus
31	ASAV_L_1	Asama virus
31	ASAV_L_1	Asama virus
29	ASAV_L_1	Asama virus
27	ASAV_L_2	Asama virus
26	ASAV_L_2	Asama virus
28	ASAV_L_2	Asama virus
27	ASAV_L_3	Asama virus
26	ASAV_L_3	Asama virus
26	ASAV_L_3	Asama virus
27	ASAV_L_4	Asama virus
27	ASAV_L_4	Asama virus
28	ASAV_L_4	Asama virus
29	ASAV_L_5	Asama virus
30	ASAV_L_5	Asama virus
26	ASAV_L_5	Asama virus
33	ASAV_M_1	Asama virus
29	ASAV_M_1	Asama virus
30	ASAV_M_1	Asama virus
33	ASAV_M_2	Asama virus
35	ASAV_M_2	Asama virus
0	ASAV_M_2	Asama virus
28	ASAV_M_3	Asama virus
27	ASAV_M_3	Asama virus
27	ASAV_M_3	Asama virus
31	ASAV_M_4	Asama virus
33	ASAV_M_4	Asama virus
39	ASAV_M_4	Asama virus
30	ASAV_M_5	Asama virus
28	ASAV_M_5	Asama virus
27	ASAV_M_5	Asama virus
29	ASAV_S_1	Asama virus
28	ASAV_S_1	Asama virus
27	ASAV_S_1	Asama virus
27	ASAV_S_2	Asama virus
31	ASAV_S_2	Asama virus
27	ASAV_S_2	Asama virus
26	ASAV_S_3	Asama virus
26	ASAV_S_3	Asama virus
27	ASAV_S_3	Asama virus
28	ASAV_S_4	Asama virus
26	ASAV_S_4	Asama virus
27	ASAV_S_4	Asama virus
27	ASAV_S_5	Asama virus
27	ASAV_S_5	Asama virus
30	ASAV_S_5	Asama virus
31	ARRV_L_1	Ash River virus
25	ARRV_L_1	Ash River virus
28	ARRV_L_1	Ash River virus
28	ARRV_L_2	Ash River virus
28	ARRV_L_2	Ash River virus
26	ARRV_L_2	Ash River virus
32	ARRV_L_3	Ash River virus
27	ARRV_L_3	Ash River virus
27	ARRV_L_3	Ash River virus
30	ARRV_L_4	Ash River virus
29	ARRV_L_4	Ash River virus
26	ARRV_L_4	Ash River virus
30	ARRV_L_5	Ash River virus
28	ARRV_L_5	Ash River virus
28	ARRV_L_5	Ash River virus
29	ARRV_S_1	Ash River virus
28	ARRV_S_1	Ash River virus
30	ARRV_S_1	Ash River virus
33	ARRV_S_2	Ash River virus
30	ARRV_S_2	Ash River virus
31	ARRV_S_2	Ash River virus
36	ARRV_S_3	Ash River virus
27	ARRV_S_3	Ash River virus
24	ARRV_S_3	Ash River virus
28	ARRV_S_4	Ash River virus
27	ARRV_S_4	Ash River virus
29	ARRV_S_4	Ash River virus
30	ARRV_S_5	Ash River virus
25	ARRV_S_5	Ash River virus
26	ARRV_S_5	Ash River virus
28	AURAV_1	Aura virus
29	AURAV_1	Aura virus
28	AURAV_1	Aura virus
32	AURAV_10	Aura virus
28	AURAV_10	Aura virus
27	AURAV_10	Aura virus
44	AURAV_2	Aura virus
50	AURAV_2	Aura virus
41	AURAV_2	Aura virus
25	AURAV_3	Aura virus
30	AURAV_3	Aura virus
28	AURAV_3	Aura virus
29	AURAV_4	Aura virus
28	AURAV_4	Aura virus
29	AURAV_4	Aura virus
24	AURAV_5	Aura virus
27	AURAV_5	Aura virus
26	AURAV_5	Aura virus
27	AURAV_6	Aura virus
27	AURAV_6	Aura virus
0	AURAV_6	Aura virus
27	AURAV_7	Aura virus
29	AURAV_7	Aura virus
29	AURAV_7	Aura virus
31	AURAV_8	Aura virus
31	AURAV_8	Aura virus
27	AURAV_8	Aura virus
27	AURAV_9	Aura virus
28	AURAV_9	Aura virus
29	AURAV_9	Aura virus
29	BBKV_1	Babanki virus
29	BBKV_1	Babanki virus
28	BBKV_1	Babanki virus
33	BBKV_10	Babanki virus
32	BBKV_10	Babanki virus
29	BBKV_10	Babanki virus
27	BBKV_2	Babanki virus
27	BBKV_2	Babanki virus
28	BBKV_2	Babanki virus
28	BBKV_3	Babanki virus
27	BBKV_3	Babanki virus
25	BBKV_3	Babanki virus
27	BBKV_4	Babanki virus
28	BBKV_4	Babanki virus
26	BBKV_4	Babanki virus
30	BBKV_5	Babanki virus
27	BBKV_5	Babanki virus
29	BBKV_5	Babanki virus
28	BBKV_6	Babanki virus
29	BBKV_6	Babanki virus
31	BBKV_6	Babanki virus
30	BBKV_7	Babanki virus
29	BBKV_7	Babanki virus
27	BBKV_7	Babanki virus
25	BBKV_8	Babanki virus
29	BBKV_8	Babanki virus
27	BBKV_8	Babanki virus
31	BBKV_9	Babanki virus
31	BBKV_9	Babanki virus
31	BBKV_9	Babanki virus
32	BAGV_1	Bagaza virus
30	BAGV_1	Bagaza virus
27	BAGV_1	Bagaza virus
26	BAGV_10	Bagaza virus
28	BAGV_10	Bagaza virus
27	BAGV_10	Bagaza virus
28	BAGV_2	Bagaza virus
26	BAGV_2	Bagaza virus
27	BAGV_2	Bagaza virus
30	BAGV_3	Bagaza virus
27	BAGV_3	Bagaza virus
26	BAGV_3	Bagaza virus
29	BAGV_4	Bagaza virus
25	BAGV_4	Bagaza virus
27	BAGV_4	Bagaza virus
27	BAGV_5	Bagaza virus
27	BAGV_5	Bagaza virus
27	BAGV_5	Bagaza virus
26	BAGV_6	Bagaza virus
29	BAGV_6	Bagaza virus
26	BAGV_6	Bagaza virus
27	BAGV_7	Bagaza virus
27	BAGV_7	Bagaza virus
25	BAGV_7	Bagaza virus
30	BAGV_8	Bagaza virus
26	BAGV_8	Bagaza virus
31	BAGV_8	Bagaza virus
30	BAGV_9	Bagaza virus
27	BAGV_9	Bagaza virus
32	BAGV_9	Bagaza virus
29	BDAV_L_1	Bandia virus
29	BDAV_L_1	Bandia virus
29	BDAV_L_1	Bandia virus
27	BDAV_L_2	Bandia virus
28	BDAV_L_2	Bandia virus
27	BDAV_L_2	Bandia virus
28	BDAV_L_3	Bandia virus
30	BDAV_L_3	Bandia virus
28	BDAV_L_3	Bandia virus
27	BDAV_L_4	Bandia virus
29	BDAV_L_4	Bandia virus
28	BDAV_L_4	Bandia virus
29	BDAV_L_5	Bandia virus
25	BDAV_L_5	Bandia virus
28	BDAV_L_5	Bandia virus
28	BANV_VP10_1	Banna virus
28	BANV_VP10_1	Banna virus
23	BANV_VP10_1	Banna virus
31	BANV_VP10_10	Banna virus
30	BANV_VP10_10	Banna virus
29	BANV_VP10_10	Banna virus
28	BANV_VP10_2	Banna virus
28	BANV_VP10_2	Banna virus
30	BANV_VP10_2	Banna virus
27	BANV_VP10_3	Banna virus
26	BANV_VP10_3	Banna virus
28	BANV_VP10_3	Banna virus
30	BANV_VP10_4	Banna virus
30	BANV_VP10_4	Banna virus
31	BANV_VP10_4	Banna virus
33	BANV_VP10_5	Banna virus
29	BANV_VP10_5	Banna virus
27	BANV_VP10_5	Banna virus
30	BANV_VP10_6	Banna virus
27	BANV_VP10_6	Banna virus
27	BANV_VP10_6	Banna virus
26	BANV_VP10_7	Banna virus
28	BANV_VP10_7	Banna virus
27	BANV_VP10_7	Banna virus
25	BANV_VP10_8	Banna virus
26	BANV_VP10_8	Banna virus
30	BANV_VP10_8	Banna virus
26	BANV_VP10_9	Banna virus
28	BANV_VP10_9	Banna virus
28	BANV_VP10_9	Banna virus
28	BANV_VP6_10	Banna virus
29	BANV_VP6_10	Banna virus
30	BANV_VP6_10	Banna virus
27	BANV_VP6_11	Banna virus
25	BANV_VP6_11	Banna virus
26	BANV_VP6_11	Banna virus
34	BANV_VP6_14	Banna virus
28	BANV_VP6_14	Banna virus
35	BANV_VP6_14	Banna virus
26	BANV_VP6_15	Banna virus
26	BANV_VP6_15	Banna virus
25	BANV_VP6_15	Banna virus
31	BANV_VP6_16	Banna virus
30	BANV_VP6_16	Banna virus
[truncated: 13,745 more rows]

## Sheet: Normalization
F532 Median - B532	ID	Name	Mean of negative control	Normalized data	Final intensity data
29	ETG02_36680	!Negative control	28.859	1.00489	1.00489
23	ETG02_36680	!Negative control	28.859	0.796979	1
27	ETG02_36680	!Negative control	28.859	0.935584	1
27	ETG02_36680	!Negative control	28.859	0.935584	1
27	ETG02_36680	!Negative control	28.859	0.935584	1
27	ETG02_36680	!Negative control	28.859	0.935584	1
30	ETG04_27747	!Negative control	28.859	1.03954	1.03954
26	ETG04_27747	!Negative control	28.859	0.900933	1
30	ETG04_27747	!Negative control	28.859	1.03954	1.03954
30	ETG04_27747	!Negative control	28.859	1.03954	1.03954
28	ETG04_27747	!Negative control	28.859	0.970235	1
26	ETG04_27747	!Negative control	28.859	0.900933	1
34	ETG05_36762	!Negative control	28.859	1.17814	1.17814
45	ETG05_36762	!Negative control	28.859	1.55931	1.55931
28	ETG05_36762	!Negative control	28.859	0.970235	1
38	ETG05_36762	!Negative control	28.859	1.31675	1.31675
33	ETG05_36762	!Negative control	28.859	1.14349	1.14349
32	ETG05_36762	!Negative control	28.859	1.10884	1.10884
54	ETG05_66023	!Negative control	28.859	1.87117	1.87117
36	ETG05_66023	!Negative control	28.859	1.24745	1.24745
32	ETG05_66023	!Negative control	28.859	1.10884	1.10884
37	ETG05_66023	!Negative control	28.859	1.2821	1.2821
55	ETG05_66023	!Negative control	28.859	1.90582	1.90582
31	ETG05_66023	!Negative control	28.859	1.07419	1.07419
3	ETG07_105829	!Negative control	28.859	0.103954	1
29	ETG07_105829	!Negative control	28.859	1.00489	1.00489
34	ETG07_105829	!Negative control	28.859	1.17814	1.17814
28	ETG07_105829	!Negative control	28.859	0.970235	1
26	ETG07_105829	!Negative control	28.859	0.900933	1
28	ETG07_105829	!Negative control	28.859	0.970235	1
32	ETG08_142674	!Negative control	28.859	1.10884	1.10884
28	ETG08_142674	!Negative control	28.859	0.970235	1
28	ETG08_142674	!Negative control	28.859	0.970235	1
27	ETG08_142674	!Negative control	28.859	0.935584	1
28	ETG08_142674	!Negative control	28.859	0.970235	1
24	ETG08_142674	!Negative control	28.859	0.83163	1
29	ETG09_205211	!Negative control	28.859	1.00489	1.00489
26	ETG09_205211	!Negative control	28.859	0.900933	1
26	ETG09_205211	!Negative control	28.859	0.900933	1
33	ETG09_205211	!Negative control	28.859	1.14349	1.14349
27	ETG09_205211	!Negative control	28.859	0.935584	1
29	ETG09_205211	!Negative control	28.859	1.00489	1.00489
28	ETG09_35454	!Negative control	28.859	0.970235	1
29	ETG09_35454	!Negative control	28.859	1.00489	1.00489
28	ETG09_35454	!Negative control	28.859	0.970235	1
28	ETG09_35454	!Negative control	28.859	0.970235	1
29	ETG09_35454	!Negative control	28.859	1.00489	1.00489
28	ETG09_35454	!Negative control	28.859	0.970235	1
29	ETG09_48764	!Negative control	28.859	1.00489	1.00489
27	ETG09_48764	!Negative control	28.859	0.935584	1
29	ETG09_48764	!Negative control	28.859	1.00489	1.00489
26	ETG09_48764	!Negative control	28.859	0.900933	1
27	ETG09_48764	!Negative control	28.859	0.935584	1
26	ETG09_48764	!Negative control	28.859	0.900933	1
30	ETG10_13482	!Negative control	28.859	1.03954	1.03954
32	ETG10_13482	!Negative control	28.859	1.10884	1.10884
29	ETG10_13482	!Negative control	28.859	1.00489	1.00489
28	ETG10_13482	!Negative control	28.859	0.970235	1
28	ETG10_13482	!Negative control	28.859	0.970235	1
27	ETG10_13482	!Negative control	28.859	0.935584	1
25	ETG10_195139	!Negative control	28.859	0.866282	1
29	ETG10_195139	!Negative control	28.859	1.00489	1.00489
27	ETG10_195139	!Negative control	28.859	0.935584	1
28	ETG10_195139	!Negative control	28.859	0.970235	1
27	ETG10_195139	!Negative control	28.859	0.935584	1
28	ETG10_195139	!Negative control	28.859	0.970235	1
28	ETG10_234183	!Negative control	28.859	0.970235	1
25	ETG10_234183	!Negative control	28.859	0.866282	1
28	ETG10_234183	!Negative control	28.859	0.970235	1
30	ETG10_234183	!Negative control	28.859	1.03954	1.03954
28	ETG10_234183	!Negative control	28.859	0.970235	1
29	ETG10_234183	!Negative control	28.859	1.00489	1.00489
31	ETG10_236652	!Negative control	28.859	1.07419	1.07419
27	ETG10_236652	!Negative control	28.859	0.935584	1
27	ETG10_236652	!Negative control	28.859	0.935584	1
29	ETG10_236652	!Negative control	28.859	1.00489	1.00489
28	ETG10_236652	!Negative control	28.859	0.970235	1
-1	ETG10_236652	!Negative control	28.859	-0.0346513	1
28	AHV_L_1	Abu Hammad virus	28.859	0.970235	1
28	AHV_L_1	Abu Hammad virus	28.859	0.970235	1
30	AHV_L_1	Abu Hammad virus	28.859	1.03954	1.03954
29	AHV_L_2	Abu Hammad virus	28.859	1.00489	1.00489
28	AHV_L_2	Abu Hammad virus	28.859	0.970235	1
26	AHV_L_2	Abu Hammad virus	28.859	0.900933	1
30	AHV_L_3	Abu Hammad virus	28.859	1.03954	1.03954
27	AHV_L_3	Abu Hammad virus	28.859	0.935584	1
29	AHV_L_3	Abu Hammad virus	28.859	1.00489	1.00489
31	AHV_L_4	Abu Hammad virus	28.859	1.07419	1.07419
29	AHV_L_4	Abu Hammad virus	28.859	1.00489	1.00489
28	AHV_L_4	Abu Hammad virus	28.859	0.970235	1
28	AHV_L_5	Abu Hammad virus	28.859	0.970235	1
28	AHV_L_5	Abu Hammad virus	28.859	0.970235	1
28	AHV_L_5	Abu Hammad virus	28.859	0.970235	1
29	ABMV_L_1	Abu Mina virus	28.859	1.00489	1.00489
30	ABMV_L_1	Abu Mina virus	28.859	1.03954	1.03954
30	ABMV_L_1	Abu Mina virus	28.859	1.03954	1.03954
28	ABMV_L_2	Abu Mina virus	28.859	0.970235	1
28	ABMV_L_2	Abu Mina virus	28.859	0.970235	1
29	ABMV_L_2	Abu Mina virus	28.859	1.00489	1.00489
30	ABMV_L_3	Abu Mina virus	28.859	1.03954	1.03954
27	ABMV_L_3	Abu Mina virus	28.859	0.935584	1
30	ABMV_L_3	Abu Mina virus	28.859	1.03954	1.03954
23	ABMV_L_4	Abu Mina virus	28.859	0.796979	1
30	ABMV_L_4	Abu Mina virus	28.859	1.03954	1.03954
29	ABMV_L_4	Abu Mina virus	28.859	1.00489	1.00489
30	ABMV_L_5	Abu Mina virus	28.859	1.03954	1.03954
32	ABMV_L_5	Abu Mina virus	28.859	1.10884	1.10884
30	ABMV_L_5	Abu Mina virus	28.859	1.03954	1.03954
4	ARV_1	Adelaide River virus	28.859	0.138605	1
26	ARV_1	Adelaide River virus	28.859	0.900933	1
31	ARV_1	Adelaide River virus	28.859	1.07419	1.07419
29	ARV_10	Adelaide River virus	28.859	1.00489	1.00489
30	ARV_10	Adelaide River virus	28.859	1.03954	1.03954
28	ARV_10	Adelaide River virus	28.859	0.970235	1
26	ARV_11	Adelaide River virus	28.859	0.900933	1
31	ARV_11	Adelaide River virus	28.859	1.07419	1.07419
27	ARV_11	Adelaide River virus	28.859	0.935584	1
28	ARV_2	Adelaide River virus	28.859	0.970235	1
28	ARV_2	Adelaide River virus	28.859	0.970235	1
29	ARV_2	Adelaide River virus	28.859	1.00489	1.00489
34	ARV_3	Adelaide River virus	28.859	1.17814	1.17814
31	ARV_3	Adelaide River virus	28.859	1.07419	1.07419
30	ARV_3	Adelaide River virus	28.859	1.03954	1.03954
35	ARV_4	Adelaide River virus	28.859	1.21279	1.21279
28	ARV_4	Adelaide River virus	28.859	0.970235	1
6	ARV_4	Adelaide River virus	28.859	0.207908	1
39	ARV_5	Adelaide River virus	28.859	1.3514	1.3514
30	ARV_5	Adelaide River virus	28.859	1.03954	1.03954
30	ARV_5	Adelaide River virus	28.859	1.03954	1.03954
28	ARV_6	Adelaide River virus	28.859	0.970235	1
28	ARV_6	Adelaide River virus	28.859	0.970235	1
27	ARV_6	Adelaide River virus	28.859	0.935584	1
27	ARV_7	Adelaide River virus	28.859	0.935584	1
25	ARV_7	Adelaide River virus	28.859	0.866282	1
4	ARV_7	Adelaide River virus	28.859	0.138605	1
27	ARV_8	Adelaide River virus	28.859	0.935584	1
28	ARV_8	Adelaide River virus	28.859	0.970235	1
29	ARV_8	Adelaide River virus	28.859	1.00489	1.00489
28	ARV_9	Adelaide River virus	28.859	0.970235	1
26	ARV_9	Adelaide River virus	28.859	0.900933	1
29	ARV_9	Adelaide River virus	28.859	1.00489	1.00489
33	AHSV_NS3_1	African horsesickness virus	28.859	1.14349	1.14349
30	AHSV_NS3_1	African horsesickness virus	28.859	1.03954	1.03954
29	AHSV_NS3_1	African horsesickness virus	28.859	1.00489	1.00489
26	AHSV_NS3_3	African horsesickness virus	28.859	0.900933	1
28	AHSV_NS3_3	African horsesickness virus	28.859	0.970235	1
31	AHSV_NS3_3	African horsesickness virus	28.859	1.07419	1.07419
28	AHSV_NS3_4	African horsesickness virus	28.859	0.970235	1
28	AHSV_NS3_4	African horsesickness virus	28.859	0.970235	1
29	AHSV_NS3_4	African horsesickness virus	28.859	1.00489	1.00489
33	AHSV_NS3_5	African horsesickness virus	28.859	1.14349	1.14349
31	AHSV_NS3_5	African horsesickness virus	28.859	1.07419	1.07419
30	AHSV_NS3_5	African horsesickness virus	28.859	1.03954	1.03954
29	AHSV_VP2_3	African horsesickness virus	28.859	1.00489	1.00489
28	AHSV_VP2_3	African horsesickness virus	28.859	0.970235	1
27	AHSV_VP2_3	African horsesickness virus	28.859	0.935584	1
27	AHSV_VP2_5	African horsesickness virus	28.859	0.935584	1
26	AHSV_VP2_5	African horsesickness virus	28.859	0.900933	1
26	AHSV_VP2_5	African horsesickness virus	28.859	0.900933	1
29	AHSV_VP5_1	African horsesickness virus	28.859	1.00489	1.00489
30	AHSV_VP5_1	African horsesickness virus	28.859	1.03954	1.03954
25	AHSV_VP5_1	African horsesickness virus	28.859	0.866282	1
28	AHSV_VP5_2	African horsesickness virus	28.859	0.970235	1
27	AHSV_VP5_2	African horsesickness virus	28.859	0.935584	1
27	AHSV_VP5_2	African horsesickness virus	28.859	0.935584	1
28	AHSV_VP5_3	African horsesickness virus	28.859	0.970235	1
28	AHSV_VP5_3	African horsesickness virus	28.859	0.970235	1
29	AHSV_VP5_3	African horsesickness virus	28.859	1.00489	1.00489
31	AHSV_VP5_4	African horsesickness virus	28.859	1.07419	1.07419
31	AHSV_VP5_4	African horsesickness virus	28.859	1.07419	1.07419
33	AHSV_VP5_4	African horsesickness virus	28.859	1.14349	1.14349
33	AHSV_VP5_5	African horsesickness virus	28.859	1.14349	1.14349
27	AHSV_VP5_5	African horsesickness virus	28.859	0.935584	1
29	AHSV_VP5_5	African horsesickness virus	28.859	1.00489	1.00489
36	AHSV_VP5_6	African horsesickness virus	28.859	1.24745	1.24745
28	AHSV_VP5_6	African horsesickness virus	28.859	0.970235	1
32	AHSV_VP5_6	African horsesickness virus	28.859	1.10884	1.10884
28	AHSV-1_NS3_1	African horsesickness virus	28.859	0.970235	1
28	AHSV-1_NS3_1	African horsesickness virus	28.859	0.970235	1
26	AHSV-1_NS3_1	African horsesickness virus	28.859	0.900933	1
26	AHSV-1_NS3_2	African horsesickness virus	28.859	0.900933	1
28	AHSV-1_NS3_2	African horsesickness virus	28.859	0.970235	1
27	AHSV-1_NS3_2	African horsesickness virus	28.859	0.935584	1
32	AHSV-2_NS3_1	African horsesickness virus	28.859	1.10884	1.10884
30	AHSV-2_NS3_1	African horsesickness virus	28.859	1.03954	1.03954
27	AHSV-2_NS3_1	African horsesickness virus	28.859	0.935584	1
27	AHSV-2_VP5_2	African horsesickness virus	28.859	0.935584	1
29	AHSV-2_VP5_2	African horsesickness virus	28.859	1.00489	1.00489
28	AHSV-2_VP5_2	African horsesickness virus	28.859	0.970235	1
26	AHSV-3_VP2_8	African horsesickness virus	28.859	0.900933	1
28	AHSV-3_VP2_8	African horsesickness virus	28.859	0.970235	1
31	AHSV-3_VP2_8	African horsesickness virus	28.859	1.07419	1.07419
28	AHSV-4_VP2_6	African horsesickness virus	28.859	0.970235	1
26	AHSV-4_VP2_6	African horsesickness virus	28.859	0.900933	1
28	AHSV-4_VP2_6	African horsesickness virus	28.859	0.970235	1
29	AHSV-5_VP2_3	African horsesickness virus	28.859	1.00489	1.00489
28	AHSV-5_VP2_3	African horsesickness virus	28.859	0.970235	1
28	AHSV-5_VP2_3	African horsesickness virus	28.859	0.970235	1
31	AHSV-6_VP2_5	African horsesickness virus	28.859	1.07419	1.07419
27	AHSV-6_VP2_5	African horsesickness virus	28.859	0.935584	1
27	AHSV-6_VP2_5	African horsesickness virus	28.859	0.935584	1
27	AHSV-7_VP2_8	African horsesickness virus	28.859	0.935584	1
30	AHSV-7_VP2_8	African horsesickness virus	28.859	1.03954	1.03954
28	AHSV-7_VP2_8	African horsesickness virus	28.859	0.970235	1
28	AHSV-8_NS3_3	African horsesickness virus	28.859	0.970235	1
28	AHSV-8_NS3_3	African horsesickness virus	28.859	0.970235	1
26	AHSV-8_NS3_3	African horsesickness virus	28.859	0.900933	1
29	AHSV-8_VP5_6	African horsesickness virus	28.859	1.00489	1.00489
29	AHSV-8_VP5_6	African horsesickness virus	28.859	1.00489	1.00489
28	AHSV-8_VP5_6	African horsesickness virus	28.859	0.970235	1
26	AHSV-9_VP2_8	African horsesickness virus	28.859	0.900933	1
27	AHSV-9_VP2_8	African horsesickness virus	28.859	0.935584	1
28	AHSV-9_VP2_8	African horsesickness virus	28.859	0.970235	1
33	ASFV_1	African swine fever virus	28.859	1.14349	1.14349
28	ASFV_1	African swine fever virus	28.859	0.970235	1
28	ASFV_1	African swine fever virus	28.859	0.970235	1
25	ASFV_10	African swine fever virus	28.859	0.866282	1
29	ASFV_10	African swine fever virus	28.859	1.00489	1.00489
27	ASFV_10	African swine fever virus	28.859	0.935584	1
233	ASFV_11	African swine fever virus	28.859	8.07375	8.07375
1104	ASFV_11	African swine fever virus	28.859	38.255	38.255
376	ASFV_11	African swine fever virus	28.859	13.0289	13.0289
26	ASFV_12	African swine fever virus	28.859	0.900933	1
37	ASFV_12	African swine fever virus	28.859	1.2821	1.2821
29	ASFV_12	African swine fever virus	28.859	1.00489	1.00489
28	ASFV_13	African swine fever virus	28.859	0.970235	1
32	ASFV_13	African swine fever virus	28.859	1.10884	1.10884
28	ASFV_13	African swine fever virus	28.859	0.970235	1
28	ASFV_14	African swine fever virus	28.859	0.970235	1
28	ASFV_14	African swine fever virus	28.859	0.970235	1
26	ASFV_14	African swine fever virus	28.859	0.900933	1
29	ASFV_15	African swine fever virus	28.859	1.00489	1.00489
30	ASFV_15	African swine fever virus	28.859	1.03954	1.03954
26	ASFV_15	African swine fever virus	28.859	0.900933	1
1	ASFV_16	African swine fever virus	28.859	0.0346513	1
30	ASFV_16	African swine fever virus	28.859	1.03954	1.03954
28	ASFV_16	African swine fever virus	28.859	0.970235	1
29	ASFV_17	African swine fever virus	28.859	1.00489	1.00489
28	ASFV_17	African swine fever virus	28.859	0.970235	1
26	ASFV_17	African swine fever virus	28.859	0.900933	1
25	ASFV_2	African swine fever virus	28.859	0.866282	1
26	ASFV_2	African swine fever virus	28.859	0.900933	1
28	ASFV_2	African swine fever virus	28.859	0.970235	1
28	ASFV_3	African swine fever virus	28.859	0.970235	1
27	ASFV_3	African swine fever virus	28.859	0.935584	1
26	ASFV_3	African swine fever virus	28.859	0.900933	1
28	ASFV_4	African swine fever virus	28.859	0.970235	1
26	ASFV_4	African swine fever virus	28.859	0.900933	1
29	ASFV_4	African swine fever virus	28.859	1.00489	1.00489
35	ASFV_5	African swine fever virus	28.859	1.21279	1.21279
31	ASFV_5	African swine fever virus	28.859	1.07419	1.07419
32	ASFV_5	African swine fever virus	28.859	1.10884	1.10884
42	ASFV_6	African swine fever virus	28.859	1.45535	1.45535
27	ASFV_6	African swine fever virus	28.859	0.935584	1
28	ASFV_6	African swine fever virus	28.859	0.970235	1
28	ASFV_7	African swine fever virus	28.859	0.970235	1
28	ASFV_7	African swine fever virus	28.859	0.970235	1
26	ASFV_7	African swine fever virus	28.859	0.900933	1
4	ASFV_8	African swine fever virus	28.859	0.138605	1
28	ASFV_8	African swine fever virus	28.859	0.970235	1
30	ASFV_8	African swine fever virus	28.859	1.03954	1.03954
31	ASFV_9	African swine fever virus	28.859	1.07419	1.07419
28	ASFV_9	African swine fever virus	28.859	0.970235	1
25	ASFV_9	African swine fever virus	28.859	0.866282	1
37	(-)3xSLv1	Agilent_Background control	28.859	1.2821	1.2821
26	(-)3xSLv1	Agilent_Background control	28.859	0.900933	1
26	(-)3xSLv1	Agilent_Background control	28.859	0.900933	1
32	(-)3xSLv1	Agilent_Background control	28.859	1.10884	1.10884
26	(-)3xSLv1	Agilent_Background control	28.859	0.900933	1
27	(-)3xSLv1	Agilent_Background control	28.859	0.935584	1
27	(-)3xSLv1	Agilent_Background control	28.859	0.935584	1
26	(-)3xSLv1	Agilent_Background control	28.859	0.900933	1
26	(-)3xSLv1	Agilent_Background control	28.859	0.900933	1
29	(-)3xSLv1	Agilent_Background control	28.859	1.00489	1.00489
28	(-)3xSLv1	Agilent_Background control	28.859	0.970235	1
28	(-)3xSLv1	Agilent_Background control	28.859	0.970235	1
29	(-)3xSLv1	Agilent_Background control	28.859	1.00489	1.00489
26	(-)3xSLv1	Agilent_Background control	28.859	0.900933	1
27	(-)3xSLv1	Agilent_Background control	28.859	0.935584	1
28	(-)3xSLv1	Agilent_Background control	28.859	0.970235	1
24	(-)3xSLv1	Agilent_Background control	28.859	0.83163	1
32	(-)3xSLv1	Agilent_Background control	28.859	1.10884	1.10884
33	(-)3xSLv1	Agilent_Background control	28.859	1.14349	1.14349
26	(-)3xSLv1	Agilent_Background control	28.859	0.900933	1
29	(-)3xSLv1	Agilent_Background control	28.859	1.00489	1.00489
25	(-)3xSLv1	Agilent_Background control	28.859	0.866282	1
30	(-)3xSLv1	Agilent_Background control	28.859	1.03954	1.03954
31	(-)3xSLv1	Agilent_Background control	28.859	1.07419	1.07419
24	(-)3xSLv1	Agilent_Background control	28.859	0.83163	1
28	(-)3xSLv1	Agilent_Background control	28.859	0.970235	1
28	(-)3xSLv1	Agilent_Background control	28.859	0.970235	1
30	(-)3xSLv1	Agilent_Background control	28.859	1.03954	1.03954
25	(-)3xSLv1	Agilent_Background control	28.859	0.866282	1
26	(-)3xSLv1	Agilent_Background control	28.859	0.900933	1
2	(-)3xSLv1	Agilent_Background control	28.859	0.0693025	1
27	(-)3xSLv1	Agilent_Background control	28.859	0.935584	1
27	(-)3xSLv1	Agilent_Background control	28.859	0.935584	1
27	(-)3xSLv1	Agilent_Background control	28.859	0.935584	1
27	(-)3xSLv1	Agilent_Background control	28.859	0.935584	1
26	(-)3xSLv1	Agilent_Background control	28.859	0.900933	1
26	(-)3xSLv1	Agilent_Background control	28.859	0.900933	1
25	(-)3xSLv1	Agilent_Background control	28.859	0.866282	1
27	(-)3xSLv1	Agilent_Background control	28.859	0.935584	1
28	(-)3xSLv1	Agilent_Background control	28.859	0.970235	1
31	(-)3xSLv1	Agilent_Background control	28.859	1.07419	1.07419
29	(-)3xSLv1	Agilent_Background control	28.859	1.00489	1.00489
28	(-)3xSLv1	Agilent_Background control	28.859	0.970235	1
28	(-)3xSLv1	Agilent_Background control	28.859	0.970235	1
26	(-)3xSLv1	Agilent_Background control	28.859	0.900933	1
28	(-)3xSLv1	Agilent_Background control	28.859	0.970235	1
26	(-)3xSLv1	Agilent_Background control	28.859	0.900933	1
27	(-)3xSLv1	Agilent_Background control	28.859	0.935584	1
25	(-)3xSLv1	Agilent_Background control	28.859	0.866282	1
28	(-)3xSLv1	Agilent_Background control	28.859	0.970235	1
25	(-)3xSLv1	Agilent_Background control	28.859	0.866282	1
29	(-)3xSLv1	Agilent_Background control	28.859	1.00489	1.00489
27	(-)3xSLv1	Agilent_Background control	28.859	0.935584	1
27	(-)3xSLv1	Agilent_Background control	28.859	0.935584	1
28	(-)3xSLv1	Agilent_Background control	28.859	0.970235	1
27	(-)3xSLv1	Agilent_Background control	28.859	0.935584	1
27	(-)3xSLv1	Agilent_Background control	28.859	0.935584	1
27	(-)3xSLv1	Agilent_Background control	28.859	0.935584	1
29	(-)3xSLv1	Agilent_Background control	28.859	1.00489	1.00489
28	(-)3xSLv1	Agilent_Background control	28.859	0.970235	1
29	(-)3xSLv1	Agilent_Background control	28.859	1.00489	1.00489
27	(-)3xSLv1	Agilent_Background control	28.859	0.935584	1
31	(-)3xSLv1	Agilent_Background control	28.859	1.07419	1.07419
30	(-)3xSLv1	Agilent_Background control	28.859	1.03954	1.03954
29	(-)3xSLv1	Agilent_Background control	28.859	1.00489	1.00489
25	(-)3xSLv1	Agilent_Background control	28.859	0.866282	1
26	(-)3xSLv1	Agilent_Background control	28.859	0.900933	1
28	(-)3xSLv1	Agilent_Background control	28.859	0.970235	1
30	(-)3xSLv1	Agilent_Background control	28.859	1.03954	1.03954
26	(-)3xSLv1	Agilent_Background control	28.859	0.900933	1
25	(-)3xSLv1	Agilent_Background control	28.859	0.866282	1
27	(-)3xSLv1	Agilent_Background control	28.859	0.935584	1
27	(-)3xSLv1	Agilent_Background control	28.859	0.935584	1
28	(-)3xSLv1	Agilent_Background control	28.859	0.970235	1
27	(-)3xSLv1	Agilent_Background control	28.859	0.935584	1
5	(-)3xSLv1	Agilent_Background control	28.859	0.173256	1
4	(-)3xSLv1	Agilent_Background control	28.859	0.138605	1
20222	GE_BrightCorner	Agilent_Bright corner control	28.859	700.718	700.718
35943	GE_BrightCorner	Agilent_Bright corner control	28.859	1245.47	1245.47
30863	GE_BrightCorner	Agilent_Bright corner control	28.859	1069.44	1069.44
44390	GE_BrightCorner	Agilent_Bright corner control	28.859	1538.17	1538.17
65504	GE_BrightCorner	Agilent_Bright corner control	28.859	2269.8	2269.8
37255	GE_BrightCorner	Agilent_Bright corner control	28.859	1290.93	1290.93
46842	GE_BrightCorner	Agilent_Bright corner control	28.859	1623.13	1623.13
65508	GE_BrightCorner	Agilent_Bright corner control	28.859	2269.94	2269.94
18909	GE_BrightCorner	Agilent_Bright corner control	28.859	655.221	655.221
27968	GE_BrightCorner	Agilent_Bright corner control	28.859	969.127	969.127
65502	GE_BrightCorner	Agilent_Bright corner control	28.859	2269.73	2269.73
33972	GE_BrightCorner	Agilent_Bright corner control	28.859	1177.17	1177.17
34547	GE_BrightCorner	Agilent_Bright corner control	28.859	1197.1	1197.1
65511	GE_BrightCorner	Agilent_Bright corner control	28.859	2270.04	2270.04
3	DarkCorner	Agilent_Dark corner control	28.859	0.103954	1
2	DarkCorner	Agilent_Dark corner control	28.859	0.0693025	1
3	DarkCorner	Agilent_Dark corner control	28.859	0.103954	1
6	DarkCorner	Agilent_Dark corner control	28.859	0.207908	1
48	DarkCorner	Agilent_Dark corner control	28.859	1.66326	1.66326
31	DarkCorner	Agilent_Dark corner control	28.859	1.07419	1.07419
26	DarkCorner	Agilent_Dark corner control	28.859	0.900933	1
25	DarkCorner	Agilent_Dark corner control	28.859	0.866282	1
26	DarkCorner	Agilent_Dark corner control	28.859	0.900933	1
36	DarkCorner	Agilent_Dark corner control	28.859	1.24745	1.24745
-5	DarkCorner	Agilent_Dark corner control	28.859	-0.173256	1
5	DarkCorner	Agilent_Dark corner control	28.859	0.173256	1
27	DarkCorner	Agilent_Dark corner control	28.859	0.935584	1
28	DarkCorner	Agilent_Dark corner control	28.859	0.970235	1
4	DarkCorner	Agilent_Dark corner control	28.859	0.138605	1
27	DarkCorner	Agilent_Dark corner control	28.859	0.935584	1
-2	DarkCorner	Agilent_Dark corner control	28.859	-0.0693025	1
0	DarkCorner	Agilent_Dark corner control	28.859	0	1
3	DarkCorner	Agilent_Dark corner control	28.859	0.103954	1
1	DarkCorner	Agilent_Dark corner control	28.859	0.0346513	1
7	DarkCorner	Agilent_Dark corner control	28.859	0.242559	1
20	DarkCorner	Agilent_Dark corner control	28.859	0.693025	1
4	DarkCorner	Agilent_Dark corner control	28.859	0.138605	1
31	DarkCorner	Agilent_Dark corner control	28.859	1.07419	1.07419
3	DarkCorner	Agilent_Dark corner control	28.859	0.103954	1
9	DarkCorner	Agilent_Dark corner control	28.859	0.311861	1
31	DarkCorner	Agilent_Dark corner control	28.859	1.07419	1.07419
26	DarkCorner	Agilent_Dark corner control	28.859	0.900933	1
7	DarkCorner	Agilent_Dark corner control	28.859	0.242559	1
62	DarkCorner	Agilent_Dark corner control	28.859	2.14838	2.14838
27	DarkCorner	Agilent_Dark corner control	28.859	0.935584	1
25	DarkCorner	Agilent_Dark corner control	28.859	0.866282	1
0	DarkCorner	Agilent_Dark corner control	28.859	0	1
1	DarkCorner	Agilent_Dark corner control	28.859	0.0346513	1
3	DarkCorner	Agilent_Dark corner control	28.859	0.103954	1
30	(+)eQC-39	Agilent_Expression control	28.859	1.03954	1.03954
30	(+)eQC-39	Agilent_Expression control	28.859	1.03954	1.03954
30	(+)eQC-39	Agilent_Expression control	28.859	1.03954	1.03954
30	(+)eQC-39	Agilent_Expression control	28.859	1.03954	1.03954
30	(+)eQC-39	Agilent_Expression control	28.859	1.03954	1.03954
8	(+)eQC-39	Agilent_Expression control	28.859	0.27721	1
30	(+)eQC-40	Agilent_Expression control	28.859	1.03954	1.03954
24	(+)eQC-40	Agilent_Expression control	28.859	0.83163	1
30	(+)eQC-40	Agilent_Expression control	28.859	1.03954	1.03954
26	(+)eQC-40	Agilent_Expression control	28.859	0.900933	1
3	(+)eQC-40	Agilent_Expression control	28.859	0.103954	1
27	(+)eQC-40	Agilent_Expression control	28.859	0.935584	1
25	(+)eQC-41	Agilent_Expression control	28.859	0.866282	1
29	(+)eQC-41	Agilent_Expression control	28.859	1.00489	1.00489
29	(+)eQC-41	Agilent_Expression control	28.859	1.00489	1.00489
31	(+)eQC-41	Agilent_Expression control	28.859	1.07419	1.07419
28	(+)eQC-41	Agilent_Expression control	28.859	0.970235	1
27	(+)eQC-41	Agilent_Expression control	28.859	0.935584	1
32	(+)eQC-42	Agilent_Expression control	28.859	1.10884	1.10884
25	(+)eQC-42	Agilent_Expression control	28.859	0.866282	1
28	(+)eQC-42	Agilent_Expression control	28.859	0.970235	1
28	(+)eQC-42	Agilent_Expression control	28.859	0.970235	1
28	(+)eQC-42	Agilent_Expression control	28.859	0.970235	1
27	(+)eQC-42	Agilent_Expression control	28.859	0.935584	1
8178	DCP_1_0	Agilent_Internal control	28.859	283.378	283.378
8738	DCP_1_0	Agilent_Internal control	28.859	302.783	302.783
4210	DCP_1_1	Agilent_Internal control	28.859	145.882	145.882
6722	DCP_1_1	Agilent_Internal control	28.859	232.926	232.926
29	DCP_1_11	Agilent_Internal control	28.859	1.00489	1.00489
30	DCP_1_11	Agilent_Internal control	28.859	1.03954	1.03954
5892	DCP_1_2	Agilent_Internal control	28.859	204.165	204.165
4070	DCP_1_2	Agilent_Internal control	28.859	141.031	141.031
1009	DCP_1_4	Agilent_Internal control	28.859	34.9631	34.9631
1068	DCP_1_4	Agilent_Internal control	28.859	37.0076	37.0076
139	DCP_1_7	Agilent_Internal control	28.859	4.81653	4.81653
103	DCP_1_7	Agilent_Internal control	28.859	3.56908	3.56908
34	DCP_20_0	Agilent_Internal control	28.859	1.17814	1.17814
34	DCP_20_0	Agilent_Internal control	28.859	1.17814	1.17814
34	DCP_20_1	Agilent_Internal control	28.859	1.17814	1.17814
31	DCP_20_1	Agilent_Internal control	28.859	1.07419	1.07419
36	DCP_20_3	Agilent_Internal control	28.859	1.24745	1.24745
32	DCP_20_3	Agilent_Internal control	28.859	1.10884	1.10884
33	DCP_20_5	Agilent_Internal control	28.859	1.14349	1.14349
30	DCP_20_5	Agilent_Internal control	28.859	1.03954	1.03954
29	DCP_20_7	Agilent_Internal control	28.859	1.00489	1.00489
29	DCP_20_7	Agilent_Internal control	28.859	1.00489	1.00489
31	DCP_20_9	Agilent_Internal control	28.859	1.07419	1.07419
29	DCP_20_9	Agilent_Internal control	28.859	1.00489	1.00489
73	DCP_22_0	Agilent_Internal control	28.859	2.52954	2.52954
64	DCP_22_0	Agilent_Internal control	28.859	2.21768	2.21768
50	DCP_22_2	Agilent_Internal control	28.859	1.73256	1.73256
50	DCP_22_2	Agilent_Internal control	28.859	1.73256	1.73256
41	DCP_22_4	Agilent_Internal control	28.859	1.4207	1.4207
39	DCP_22_4	Agilent_Internal control	28.859	1.3514	1.3514
36	DCP_22_6	Agilent_Internal control	28.859	1.24745	1.24745
39	DCP_22_6	Agilent_Internal control	28.859	1.3514	1.3514
34	DCP_22_7	Agilent_Internal control	28.859	1.17814	1.17814
34	DCP_22_7	Agilent_Internal control	28.859	1.17814	1.17814
33	DCP_22_9	Agilent_Internal control	28.859	1.14349	1.14349
33	DCP_22_9	Agilent_Internal control	28.859	1.14349	1.14349
5503	(+)E1A_r60_1	Agilent_Positive control_1	28.859	190.686	190.686
3260	(+)E1A_r60_1	Agilent_Positive control_1	28.859	112.963	112.963
4171	(+)E1A_r60_1	Agilent_Positive control_1	28.859	144.53	144.53
5772	(+)E1A_r60_1	Agilent_Positive control_1	28.859	200.007	200.007
6375	(+)E1A_r60_1	Agilent_Positive control_1	28.859	220.902	220.902
5630	(+)E1A_r60_1	Agilent_Positive control_1	28.859	195.087	195.087
8241	(+)E1A_r60_1	Agilent_Positive control_1	28.859	285.561	285.561
6921	(+)E1A_r60_1	Agilent_Positive control_1	28.859	239.821	239.821
9241	(+)E1A_r60_1	Agilent_Positive control_1	28.859	320.212	320.212
3402	(+)E1A_r60_1	Agilent_Positive control_1	28.859	117.884	117.884
11023	(+)E1A_r60_1	Agilent_Positive control_1	28.859	381.961	381.961
5390	(+)E1A_r60_1	Agilent_Positive control_1	28.859	186.77	186.77
6151	(+)E1A_r60_1	Agilent_Positive control_1	28.859	213.14	213.14
9501	(+)E1A_r60_1	Agilent_Positive control_1	28.859	329.222	329.222
5476	(+)E1A_r60_1	Agilent_Positive control_1	28.859	189.75	189.75
7497	(+)E1A_r60_1	Agilent_Positive control_1	28.859	259.781	259.781
3975	(+)E1A_r60_1	Agilent_Positive control_1	28.859	137.739	137.739
6660	(+)E1A_r60_1	Agilent_Positive control_1	28.859	230.777	230.777
7322	(+)E1A_r60_1	Agilent_Positive control_1	28.859	253.717	253.717
5497	(+)E1A_r60_1	Agilent_Positive control_1	28.859	190.478	190.478
30	(+)E1A_r60_a104	Agilent_Positive control_104	28.859	1.03954	1.03954
25	(+)E1A_r60_a104	Agilent_Positive control_104	28.859	0.866282	1
28	(+)E1A_r60_a104	Agilent_Positive control_104	28.859	0.970235	1
29	(+)E1A_r60_a104	Agilent_Positive control_104	28.859	1.00489	1.00489
27	(+)E1A_r60_a104	Agilent_Positive control_104	28.859	0.935584	1
27	(+)E1A_r60_a104	Agilent_Positive control_104	28.859	0.935584	1
24	(+)E1A_r60_a104	Agilent_Positive control_104	28.859	0.83163	1
27	(+)E1A_r60_a104	Agilent_Positive control_104	28.859	0.935584	1
30	(+)E1A_r60_a104	Agilent_Positive control_104	28.859	1.03954	1.03954
28	(+)E1A_r60_a104	Agilent_Positive control_104	28.859	0.970235	1
31	(+)E1A_r60_a104	Agilent_Positive control_104	28.859	1.07419	1.07419
30	(+)E1A_r60_a104	Agilent_Positive control_104	28.859	1.03954	1.03954
27	(+)E1A_r60_a104	Agilent_Positive control_104	28.859	0.935584	1
28	(+)E1A_r60_a104	Agilent_Positive control_104	28.859	0.970235	1
30	(+)E1A_r60_a104	Agilent_Positive control_104	28.859	1.03954	1.03954
27	(+)E1A_r60_a104	Agilent_Positive control_104	28.859	0.935584	1
27	(+)E1A_r60_a104	Agilent_Positive control_104	28.859	0.935584	1
28	(+)E1A_r60_a104	Agilent_Positive control_104	28.859	0.970235	1
29	(+)E1A_r60_a104	Agilent_Positive control_104	28.859	1.00489	1.00489
28	(+)E1A_r60_a104	Agilent_Positive control_104	28.859	0.970235	1
31	(+)E1A_r60_a107	Agilent_Positive control_107	28.859	1.07419	1.07419
28	(+)E1A_r60_a107	Agilent_Positive control_107	28.859	0.970235	1
32	(+)E1A_r60_a107	Agilent_Positive control_107	28.859	1.10884	1.10884
30	(+)E1A_r60_a107	Agilent_Positive control_107	28.859	1.03954	1.03954
29	(+)E1A_r60_a107	Agilent_Positive control_107	28.859	1.00489	1.00489
35	(+)E1A_r60_a107	Agilent_Positive control_107	28.859	1.21279	1.21279
33	(+)E1A_r60_a107	Agilent_Positive control_107	28.859	1.14349	1.14349
26	(+)E1A_r60_a107	Agilent_Positive control_107	28.859	0.900933	1
30	(+)E1A_r60_a107	Agilent_Positive control_107	28.859	1.03954	1.03954
27	(+)E1A_r60_a107	Agilent_Positive control_107	28.859	0.935584	1
27	(+)E1A_r60_a107	Agilent_Positive control_107	28.859	0.935584	1
33	(+)E1A_r60_a107	Agilent_Positive control_107	28.859	1.14349	1.14349
29	(+)E1A_r60_a107	Agilent_Positive control_107	28.859	1.00489	1.00489
28	(+)E1A_r60_a107	Agilent_Positive control_107	28.859	0.970235	1
27	(+)E1A_r60_a107	Agilent_Positive control_107	28.859	0.935584	1
28	(+)E1A_r60_a107	Agilent_Positive control_107	28.859	0.970235	1
29	(+)E1A_r60_a107	Agilent_Positive control_107	28.859	1.00489	1.00489
28	(+)E1A_r60_a107	Agilent_Positive control_107	28.859	0.970235	1
25	(+)E1A_r60_a107	Agilent_Positive control_107	28.859	0.866282	1
28	(+)E1A_r60_a107	Agilent_Positive control_107	28.859	0.970235	1
531	(+)E1A_r60_n11	Agilent_Positive control_11	28.859	18.3998	18.3998
664	(+)E1A_r60_n11	Agilent_Positive control_11	28.859	23.0084	23.0084
375	(+)E1A_r60_n11	Agilent_Positive control_11	28.859	12.9942	12.9942
348	(+)E1A_r60_n11	Agilent_Positive control_11	28.859	12.0586	12.0586
861	(+)E1A_r60_n11	Agilent_Positive control_11	28.859	29.8347	29.8347
844	(+)E1A_r60_n11	Agilent_Positive control_11	28.859	29.2457	29.2457
596	(+)E1A_r60_n11	Agilent_Positive control_11	28.859	20.6522	20.6522
630	(+)E1A_r60_n11	Agilent_Positive control_11	28.859	21.8303	21.8303
901	(+)E1A_r60_n11	Agilent_Positive control_11	28.859	31.2208	31.2208
691	(+)E1A_r60_n11	Agilent_Positive control_11	28.859	23.944	23.944
1042	(+)E1A_r60_n11	Agilent_Positive control_11	28.859	36.1066	36.1066
850	(+)E1A_r60_n11	Agilent_Positive control_11	28.859	29.4536	29.4536
716	(+)E1A_r60_n11	Agilent_Positive control_11	28.859	24.8103	24.8103
698	(+)E1A_r60_n11	Agilent_Positive control_11	28.859	24.1866	24.1866
704	(+)E1A_r60_n11	Agilent_Positive control_11	28.859	24.3945	24.3945
800	(+)E1A_r60_n11	Agilent_Positive control_11	28.859	27.721	27.721
722	(+)E1A_r60_n11	Agilent_Positive control_11	28.859	25.0182	25.0182
674	(+)E1A_r60_n11	Agilent_Positive control_11	28.859	23.355	23.355
542	(+)E1A_r60_n11	Agilent_Positive control_11	28.859	18.781	18.781
716	(+)E1A_r60_n11	Agilent_Positive control_11	28.859	24.8103	24.8103
26	(+)E1A_r60_a135	Agilent_Positive control_135	28.859	0.900933	1
34	(+)E1A_r60_a135	Agilent_Positive control_135	28.859	1.17814	1.17814
27	(+)E1A_r60_a135	Agilent_Positive control_135	28.859	0.935584	1
30	(+)E1A_r60_a135	Agilent_Positive control_135	28.859	1.03954	1.03954
30	(+)E1A_r60_a135	Agilent_Positive control_135	28.859	1.03954	1.03954
33	(+)E1A_r60_a135	Agilent_Positive control_135	28.859	1.14349	1.14349
26	(+)E1A_r60_a135	Agilent_Positive control_135	28.859	0.900933	1
33	(+)E1A_r60_a135	Agilent_Positive control_135	28.859	1.14349	1.14349
29	(+)E1A_r60_a135	Agilent_Positive control_135	28.859	1.00489	1.00489
31	(+)E1A_r60_a135	Agilent_Positive control_135	28.859	1.07419	1.07419
35	(+)E1A_r60_a135	Agilent_Positive control_135	28.859	1.21279	1.21279
28	(+)E1A_r60_a135	Agilent_Positive control_135	28.859	0.970235	1
30	(+)E1A_r60_a135	Agilent_Positive control_135	28.859	1.03954	1.03954
28	(+)E1A_r60_a135	Agilent_Positive control_135	28.859	0.970235	1
28	(+)E1A_r60_a135	Agilent_Positive control_135	28.859	0.970235	1
31	(+)E1A_r60_a135	Agilent_Positive control_135	28.859	1.07419	1.07419
29	(+)E1A_r60_a135	Agilent_Positive control_135	28.859	1.00489	1.00489
29	(+)E1A_r60_a135	Agilent_Positive control_135	28.859	1.00489	1.00489
29	(+)E1A_r60_a135	Agilent_Positive control_135	28.859	1.00489	1.00489
5	(+)E1A_r60_a135	Agilent_Positive control_135	28.859	0.173256	1
37	(+)E1A_r60_a20	Agilent_Positive control_20	28.859	1.2821	1.2821
34	(+)E1A_r60_a20	Agilent_Positive control_20	28.859	1.17814	1.17814
37	(+)E1A_r60_a20	Agilent_Positive control_20	28.859	1.2821	1.2821
34	(+)E1A_r60_a20	Agilent_Positive control_20	28.859	1.17814	1.17814
39	(+)E1A_r60_a20	Agilent_Positive control_20	28.859	1.3514	1.3514
35	(+)E1A_r60_a20	Agilent_Positive control_20	28.859	1.21279	1.21279
35	(+)E1A_r60_a20	Agilent_Positive control_20	28.859	1.21279	1.21279
32	(+)E1A_r60_a20	Agilent_Positive control_20	28.859	1.10884	1.10884
32	(+)E1A_r60_a20	Agilent_Positive control_20	28.859	1.10884	1.10884
33	(+)E1A_r60_a20	Agilent_Positive control_20	28.859	1.14349	1.14349
34	(+)E1A_r60_a20	Agilent_Positive control_20	28.859	1.17814	1.17814
32	(+)E1A_r60_a20	Agilent_Positive control_20	28.859	1.10884	1.10884
34	(+)E1A_r60_a20	Agilent_Positive control_20	28.859	1.17814	1.17814
34	(+)E1A_r60_a20	Agilent_Positive control_20	28.859	1.17814	1.17814
33	(+)E1A_r60_a20	Agilent_Positive control_20	28.859	1.14349	1.14349
28	(+)E1A_r60_a20	Agilent_Positive control_20	28.859	0.970235	1
36	(+)E1A_r60_a20	Agilent_Positive control_20	28.859	1.24745	1.24745
32	(+)E1A_r60_a20	Agilent_Positive control_20	28.859	1.10884	1.10884
33	(+)E1A_r60_a20	Agilent_Positive control_20	28.859	1.14349	1.14349
35	(+)E1A_r60_a20	Agilent_Positive control_20	28.859	1.21279	1.21279
65	(+)E1A_r60_a22	Agilent_Positive control_22	28.859	2.25233	2.25233
69	(+)E1A_r60_a22	Agilent_Positive control_22	28.859	2.39094	2.39094
48	(+)E1A_r60_a22	Agilent_Positive control_22	28.859	1.66326	1.66326
43	(+)E1A_r60_a22	Agilent_Positive control_22	28.859	1.49	1.49
68	(+)E1A_r60_a22	Agilent_Positive control_22	28.859	2.35629	2.35629
72	(+)E1A_r60_a22	Agilent_Positive control_22	28.859	2.49489	2.49489
77	(+)E1A_r60_a22	Agilent_Positive control_22	28.859	2.66815	2.66815
61	(+)E1A_r60_a22	Agilent_Positive control_22	28.859	2.11373	2.11373
80	(+)E1A_r60_a22	Agilent_Positive control_22	28.859	2.7721	2.7721
65	(+)E1A_r60_a22	Agilent_Positive control_22	28.859	2.25233	2.25233
59	(+)E1A_r60_a22	Agilent_Positive control_22	28.859	2.04442	2.04442
71	(+)E1A_r60_a22	Agilent_Positive control_22	28.859	2.46024	2.46024
66	(+)E1A_r60_a22	Agilent_Positive control_22	28.859	2.28698	2.28698
58	(+)E1A_r60_a22	Agilent_Positive control_22	28.859	2.00977	2.00977
62	(+)E1A_r60_a22	Agilent_Positive control_22	28.859	2.14838	2.14838
46	(+)E1A_r60_a22	Agilent_Positive control_22	28.859	1.59396	1.59396
87	(+)E1A_r60_a22	Agilent_Positive control_22	28.859	3.01466	3.01466
58	(+)E1A_r60_a22	Agilent_Positive control_22	28.859	2.00977	2.00977
51	(+)E1A_r60_a22	Agilent_Positive control_22	28.859	1.76721	1.76721
68	(+)E1A_r60_a22	Agilent_Positive control_22	28.859	2.35629	2.35629
30	(+)E1A_r60_3	Agilent_positive control_3	28.859	1.03954	1.03954
32	(+)E1A_r60_3	Agilent_positive control_3	28.859	1.10884	1.10884
29	(+)E1A_r60_3	Agilent_positive control_3	28.859	1.00489	1.00489
34	(+)E1A_r60_3	Agilent_positive control_3	28.859	1.17814	1.17814
31	(+)E1A_r60_3	Agilent_positive control_3	28.859	1.07419	1.07419
30	(+)E1A_r60_3	Agilent_positive control_3	28.859	1.03954	1.03954
31	(+)E1A_r60_3	Agilent_positive control_3	28.859	1.07419	1.07419
32	(+)E1A_r60_3	Agilent_positive control_3	28.859	1.10884	1.10884
32	(+)E1A_r60_3	Agilent_positive control_3	28.859	1.10884	1.10884
33	(+)E1A_r60_3	Agilent_positive control_3	28.859	1.14349	1.14349
28	(+)E1A_r60_3	Agilent_positive control_3	28.859	0.970235	1
29	(+)E1A_r60_3	Agilent_positive control_3	28.859	1.00489	1.00489
28	(+)E1A_r60_3	Agilent_positive control_3	28.859	0.970235	1
28	(+)E1A_r60_3	Agilent_positive control_3	28.859	0.970235	1
32	(+)E1A_r60_3	Agilent_positive control_3	28.859	1.10884	1.10884
29	(+)E1A_r60_3	Agilent_positive control_3	28.859	1.00489	1.00489
31	(+)E1A_r60_3	Agilent_positive control_3	28.859	1.07419	1.07419
30	(+)E1A_r60_3	Agilent_positive control_3	28.859	1.03954	1.03954
32	(+)E1A_r60_3	Agilent_positive control_3	28.859	1.10884	1.10884
32	(+)E1A_r60_3	Agilent_positive control_3	28.859	1.10884	1.10884
507	(+)E1A_r60_n9	Agilent_positive control_9	28.859	17.5682	17.5682
734	(+)E1A_r60_n9	Agilent_positive control_9	28.859	25.434	25.434
566	(+)E1A_r60_n9	Agilent_positive control_9	28.859	19.6126	19.6126
1227	(+)E1A_r60_n9	Agilent_positive control_9	28.859	42.5171	42.5171
968	(+)E1A_r60_n9	Agilent_positive control_9	28.859	33.5424	33.5424
1715	(+)E1A_r60_n9	Agilent_positive control_9	28.859	59.4269	59.4269
1928	(+)E1A_r60_n9	Agilent_positive control_9	28.859	66.8076	66.8076
1272	(+)E1A_r60_n9	Agilent_positive control_9	28.859	44.0764	44.0764
1086	(+)E1A_r60_n9	Agilent_positive control_9	28.859	37.6313	37.6313
733	(+)E1A_r60_n9	Agilent_positive control_9	28.859	25.3994	25.3994
2110	(+)E1A_r60_n9	Agilent_positive control_9	28.859	73.1142	73.1142
1650	(+)E1A_r60_n9	Agilent_positive control_9	28.859	57.1746	57.1746
205	(+)E1A_r60_n9	Agilent_positive control_9	28.859	7.10351	7.10351
1211	(+)E1A_r60_n9	Agilent_positive control_9	28.859	41.9627	41.9627
1715	(+)E1A_r60_n9	Agilent_positive control_9	28.859	59.4269	59.4269
1572	(+)E1A_r60_n9	Agilent_positive control_9	28.859	54.4718	54.4718
904	(+)E1A_r60_n9	Agilent_positive control_9	28.859	31.3247	31.3247
885	(+)E1A_r60_n9	Agilent_positive control_9	28.859	30.6664	30.6664
1499	(+)E1A_r60_n9	Agilent_positive control_9	28.859	51.9422	51.9422
809	(+)E1A_r60_n9	Agilent_positive control_9	28.859	28.0329	28.0329
144	(+)E1A_r60_a97	Agilent_positive control_97	28.859	4.98978	4.98978
75	(+)E1A_r60_a97	Agilent_positive control_97	28.859	2.59884	2.59884
144	(+)E1A_r60_a97	Agilent_positive control_97	28.859	4.98978	4.98978
142	(+)E1A_r60_a97	Agilent_positive control_97	28.859	4.92048	4.92048
135	(+)E1A_r60_a97	Agilent_positive control_97	28.859	4.67792	4.67792
151	(+)E1A_r60_a97	Agilent_positive control_97	28.859	5.23234	5.23234
76	(+)E1A_r60_a97	Agilent_positive control_97	28.859	2.6335	2.6335
149	(+)E1A_r60_a97	Agilent_positive control_97	28.859	5.16304	5.16304
192	(+)E1A_r60_a97	Agilent_positive control_97	28.859	6.65304	6.65304
113	(+)E1A_r60_a97	Agilent_positive control_97	28.859	3.91559	3.91559
136	(+)E1A_r60_a97	Agilent_positive control_97	28.859	4.71257	4.71257
157	(+)E1A_r60_a97	Agilent_positive control_97	28.859	5.44025	5.44025
112	(+)E1A_r60_a97	Agilent_positive control_97	28.859	3.88094	3.88094
80	(+)E1A_r60_a97	Agilent_positive control_97	28.859	2.7721	2.7721
146	(+)E1A_r60_a97	Agilent_positive control_97	28.859	5.05908	5.05908
147	(+)E1A_r60_a97	Agilent_positive control_97	28.859	5.09374	5.09374
152	(+)E1A_r60_a97	Agilent_positive control_97	28.859	5.26699	5.26699
139	(+)E1A_r60_a97	Agilent_positive control_97	28.859	4.81653	4.81653
146	(+)E1A_r60_a97	Agilent_positive control_97	28.859	5.05908	5.05908
139	(+)E1A_r60_a97	Agilent_positive control_97	28.859	4.81653	4.81653
30	RC1	Agilent_Reserved control	28.859	1.03954	1.03954
28	RC1	Agilent_Reserved control	28.859	0.970235	1
29	RC1	Agilent_Reserved control	28.859	1.00489	1.00489
27	RC1	Agilent_Reserved control	28.859	0.935584	1
27	RC1	Agilent_Reserved control	28.859	0.935584	1
27	RC1	Agilent_Reserved control	28.859	0.935584	1
27	RC10	Agilent_Reserved control	28.859	0.935584	1
28	RC10	Agilent_Reserved control	28.859	0.970235	1
27	RC10	Agilent_Reserved control	28.859	0.935584	1
27	RC10	Agilent_Reserved control	28.859	0.935584	1
30	RC10	Agilent_Reserved control	28.859	1.03954	1.03954
27	RC10	Agilent_Reserved control	28.859	0.935584	1
31	RC11	Agilent_Reserved control	28.859	1.07419	1.07419
24	RC11	Agilent_Reserved control	28.859	0.83163	1
27	RC11	Agilent_Reserved control	28.859	0.935584	1
27	RC11	Agilent_Reserved control	28.859	0.935584	1
26	RC11	Agilent_Reserved control	28.859	0.900933	1
26	RC11	Agilent_Reserved control	28.859	0.900933	1
29	RC12	Agilent_Reserved control	28.859	1.00489	1.00489
27	RC12	Agilent_Reserved control	28.859	0.935584	1
29	RC12	Agilent_Reserved control	28.859	1.00489	1.00489
27	RC12	Agilent_Reserved control	28.859	0.935584	1
24	RC12	Agilent_Reserved control	28.859	0.83163	1
29	RC12	Agilent_Reserved control	28.859	1.00489	1.00489
30	RC2	Agilent_Reserved control	28.859	1.03954	1.03954
28	RC2	Agilent_Reserved control	28.859	0.970235	1
29	RC2	Agilent_Reserved control	28.859	1.00489	1.00489
27	RC2	Agilent_Reserved control	28.859	0.935584	1
27	RC2	Agilent_Reserved control	28.859	0.935584	1
27	RC2	Agilent_Reserved control	28.859	0.935584	1
27	RC3	Agilent_Reserved control	28.859	0.935584	1
26	RC3	Agilent_Reserved control	28.859	0.900933	1
25	RC3	Agilent_Reserved control	28.859	0.866282	1
27	RC3	Agilent_Reserved control	28.859	0.935584	1
28	RC3	Agilent_Reserved control	28.859	0.970235	1
27	RC3	Agilent_Reserved control	28.859	0.935584	1
26	RC4	Agilent_Reserved control	28.859	0.900933	1
31	RC4	Agilent_Reserved control	28.859	1.07419	1.07419
29	RC4	Agilent_Reserved control	28.859	1.00489	1.00489
27	RC4	Agilent_Reserved control	28.859	0.935584	1
26	RC4	Agilent_Reserved control	28.859	0.900933	1
27	RC4	Agilent_Reserved control	28.859	0.935584	1
32	RC5	Agilent_Reserved control	28.859	1.10884	1.10884
27	RC5	Agilent_Reserved control	28.859	0.935584	1
25	RC5	Agilent_Reserved control	28.859	0.866282	1
28	RC5	Agilent_Reserved control	28.859	0.970235	1
25	RC5	Agilent_Reserved control	28.859	0.866282	1
26	RC5	Agilent_Reserved control	28.859	0.900933	1
28	RC6	Agilent_Reserved control	28.859	0.970235	1
23	RC6	Agilent_Reserved control	28.859	0.796979	1
29	RC6	Agilent_Reserved control	28.859	1.00489	1.00489
25	RC6	Agilent_Reserved control	28.859	0.866282	1
28	RC6	Agilent_Reserved control	28.859	0.970235	1
26	RC6	Agilent_Reserved control	28.859	0.900933	1
28	RC7	Agilent_Reserved control	28.859	0.970235	1
27	RC7	Agilent_Reserved control	28.859	0.935584	1
3	RC7	Agilent_Reserved control	28.859	0.103954	1
28	RC7	Agilent_Reserved control	28.859	0.970235	1
27	RC7	Agilent_Reserved control	28.859	0.935584	1
26	RC7	Agilent_Reserved control	28.859	0.900933	1
25	RC8	Agilent_Reserved control	28.859	0.866282	1
26	RC8	Agilent_Reserved control	28.859	0.900933	1
26	RC8	Agilent_Reserved control	28.859	0.900933	1
26	RC8	Agilent_Reserved control	28.859	0.900933	1
30	RC8	Agilent_Reserved control	28.859	1.03954	1.03954
26	RC8	Agilent_Reserved control	28.859	0.900933	1
29	RC9	Agilent_Reserved control	28.859	1.00489	1.00489
31	RC9	Agilent_Reserved control	28.859	1.07419	1.07419
26	RC9	Agilent_Reserved control	28.859	0.900933	1
29	RC9	Agilent_Reserved control	28.859	1.00489	1.00489
26	RC9	Agilent_Reserved control	28.859	0.900933	1
33	RC9	Agilent_Reserved control	28.859	1.14349	1.14349
26	AGUV_L_1	Aguacate virus	28.859	0.900933	1
28	AGUV_L_1	Aguacate virus	28.859	0.970235	1
26	AGUV_L_1	Aguacate virus	28.859	0.900933	1
28	AGUV_L_2	Aguacate virus	28.859	0.970235	1
27	AGUV_L_2	Aguacate virus	28.859	0.935584	1
26	AGUV_L_2	Aguacate virus	28.859	0.900933	1
32	AGUV_L_3	Aguacate virus	28.859	1.10884	1.10884
30	AGUV_L_3	Aguacate virus	28.859	1.03954	1.03954
29	AGUV_L_3	Aguacate virus	28.859	1.00489	1.00489
27	AGUV_L_4	Aguacate virus	28.859	0.935584	1
28	AGUV_L_4	Aguacate virus	28.859	0.970235	1
28	AGUV_L_4	Aguacate virus	28.859	0.970235	1
28	AGUV_L_5	Aguacate virus	28.859	0.970235	1
29	AGUV_L_5	Aguacate virus	28.859	1.00489	1.00489
29	AGUV_L_5	Aguacate virus	28.859	1.00489	1.00489
30	AGUV_M_1	Aguacate virus	28.859	1.03954	1.03954
25	AGUV_M_1	Aguacate virus	28.859	0.866282	1
26	AGUV_M_1	Aguacate virus	28.859	0.900933	1
29	AGUV_M_2	Aguacate virus	28.859	1.00489	1.00489
28	AGUV_M_2	Aguacate virus	28.859	0.970235	1
27	AGUV_M_2	Aguacate virus	28.859	0.935584	1
29	AGUV_M_3	Aguacate virus	28.859	1.00489	1.00489
29	AGUV_M_3	Aguacate virus	28.859	1.00489	1.00489
29	AGUV_M_3	Aguacate virus	28.859	1.00489	1.00489
29	AGUV_M_4	Aguacate virus	28.859	1.00489	1.00489
27	AGUV_M_4	Aguacate virus	28.859	0.935584	1
28	AGUV_M_4	Aguacate virus	28.859	0.970235	1
26	AGUV_M_5	Aguacate virus	28.859	0.900933	1
31	AGUV_M_5	Aguacate virus	28.859	1.07419	1.07419
31	AGUV_M_5	Aguacate virus	28.859	1.07419	1.07419
29	AGUV_S_1	Aguacate virus	28.859	1.00489	1.00489
28	AGUV_S_1	Aguacate virus	28.859	0.970235	1
26	AGUV_S_1	Aguacate virus	28.859	0.900933	1
27	AGUV_S_2	Aguacate virus	28.859	0.935584	1
27	AGUV_S_2	Aguacate virus	28.859	0.935584	1
28	AGUV_S_2	Aguacate virus	28.859	0.970235	1
65535	AGUV_S_3	Aguacate virus	28.859	2270.87	2270.87
17498	AGUV_S_3	Aguacate virus	28.859	606.328	606.328
58871	AGUV_S_3	Aguacate virus	28.859	2039.95	2039.95
29	AGUV_S_4	Aguacate virus	28.859	1.00489	1.00489
28	AGUV_S_4	Aguacate virus	28.859	0.970235	1
26	AGUV_S_4	Aguacate virus	28.859	0.900933	1
31	AGUV_S_5	Aguacate virus	28.859	1.07419	1.07419
27	AGUV_S_5	Aguacate virus	28.859	0.935584	1
29	AGUV_S_5	Aguacate virus	28.859	1.00489	1.00489
31	AINOV_L_1	Aino virus	28.859	1.07419	1.07419
27	AINOV_L_1	Aino virus	28.859	0.935584	1
30	AINOV_L_1	Aino virus	28.859	1.03954	1.03954
31	AINOV_L_2	Aino virus	28.859	1.07419	1.07419
28	AINOV_L_2	Aino virus	28.859	0.970235	1
29	AINOV_L_2	Aino virus	28.859	1.00489	1.00489
28	AINOV_L_3	Aino virus	28.859	0.970235	1
28	AINOV_L_3	Aino virus	28.859	0.970235	1
27	AINOV_L_3	Aino virus	28.859	0.935584	1
24	AINOV_L_4	Aino virus	28.859	0.83163	1
28	AINOV_L_4	Aino virus	28.859	0.970235	1
27	AINOV_L_4	Aino virus	28.859	0.935584	1
30	AINOV_L_5	Aino virus	28.859	1.03954	1.03954
30	AINOV_L_5	Aino virus	28.859	1.03954	1.03954
26	AINOV_L_5	Aino virus	28.859	0.900933	1
30	AINOV_M_1	Aino virus	28.859	1.03954	1.03954
28	AINOV_M_1	Aino virus	28.859	0.970235	1
38	AINOV_M_1	Aino virus	28.859	1.31675	1.31675
27	AINOV_M_2	Aino virus	28.859	0.935584	1
28	AINOV_M_2	Aino virus	28.859	0.970235	1
30	AINOV_M_2	Aino virus	28.859	1.03954	1.03954
31	AINOV_M_3	Aino virus	28.859	1.07419	1.07419
27	AINOV_M_3	Aino virus	28.859	0.935584	1
27	AINOV_M_3	Aino virus	28.859	0.935584	1
30	AINOV_M_4	Aino virus	28.859	1.03954	1.03954
27	AINOV_M_4	Aino virus	28.859	0.935584	1
28	AINOV_M_4	Aino virus	28.859	0.970235	1
26	AINOV_M_5	Aino virus	28.859	0.900933	1
26	AINOV_M_5	Aino virus	28.859	0.900933	1
27	AINOV_M_5	Aino virus	28.859	0.935584	1
27	AINOV_S_1	Aino virus	28.859	0.935584	1
27	AINOV_S_1	Aino virus	28.859	0.935584	1
26	AINOV_S_1	Aino virus	28.859	0.900933	1
27	AINOV_S_2	Aino virus	28.859	0.935584	1
26	AINOV_S_2	Aino virus	28.859	0.900933	1
25	AINOV_S_2	Aino virus	28.859	0.866282	1
32	AINOV_S_3	Aino virus	28.859	1.10884	1.10884
29	AINOV_S_3	Aino virus	28.859	1.00489	1.00489
26	AINOV_S_3	Aino virus	28.859	0.900933	1
29	AINOV_S_4	Aino virus	28.859	1.00489	1.00489
30	AINOV_S_4	Aino virus	28.859	1.03954	1.03954
30	AINOV_S_4	Aino virus	28.859	1.03954	1.03954
520	AINOV_S_5	Aino virus	28.859	18.0187	18.0187
2141	AINOV_S_5	Aino virus	28.859	74.1884	74.1884
958	AINOV_S_5	Aino virus	28.859	33.1959	33.1959
29	AKAV_L_2	Akabane virus	28.859	1.00489	1.00489
31	AKAV_L_2	Akabane virus	28.859	1.07419	1.07419
31	AKAV_L_2	Akabane virus	28.859	1.07419	1.07419
29	AKAV_L_3	Akabane virus	28.859	1.00489	1.00489
30	AKAV_L_3	Akabane virus	28.859	1.03954	1.03954
30	AKAV_L_3	Akabane virus	28.859	1.03954	1.03954
28	AKAV_L_4	Akabane virus	28.859	0.970235	1
28	AKAV_L_4	Akabane virus	28.859	0.970235	1
28	AKAV_L_4	Akabane virus	28.859	0.970235	1
40	AKAV_L_5	Akabane virus	28.859	1.38605	1.38605
29	AKAV_L_5	Akabane virus	28.859	1.00489	1.00489
4	AKAV_L_5	Akabane virus	28.859	0.138605	1
29	AKAV_L_6	Akabane virus	28.859	1.00489	1.00489
27	AKAV_L_6	Akabane virus	28.859	0.935584	1
26	AKAV_L_6	Akabane virus	28.859	0.900933	1
26	AKAV_M_1	Akabane virus	28.859	0.900933	1
25	AKAV_M_1	Akabane virus	28.859	0.866282	1
28	AKAV_M_1	Akabane virus	28.859	0.970235	1
29	AKAV_M_10	Akabane virus	28.859	1.00489	1.00489
29	AKAV_M_10	Akabane virus	28.859	1.00489	1.00489
26	AKAV_M_10	Akabane virus	28.859	0.900933	1
24	AKAV_M_11	Akabane virus	28.859	0.83163	1
29	AKAV_M_11	Akabane virus	28.859	1.00489	1.00489
26	AKAV_M_11	Akabane virus	28.859	0.900933	1
29	AKAV_M_2	Akabane virus	28.859	1.00489	1.00489
31	AKAV_M_2	Akabane virus	28.859	1.07419	1.07419
3	AKAV_M_2	Akabane virus	28.859	0.103954	1
28	AKAV_M_3	Akabane virus	28.859	0.970235	1
28	AKAV_M_3	Akabane virus	28.859	0.970235	1
24	AKAV_M_3	Akabane virus	28.859	0.83163	1
28	AKAV_M_4	Akabane virus	28.859	0.970235	1
29	AKAV_M_4	Akabane virus	28.859	1.00489	1.00489
27	AKAV_M_4	Akabane virus	28.859	0.935584	1
80	AKAV_M_5	Akabane virus	28.859	2.7721	2.7721
38	AKAV_M_5	Akabane virus	28.859	1.31675	1.31675
29	AKAV_M_5	Akabane virus	28.859	1.00489	1.00489
28	AKAV_M_6	Akabane virus	28.859	0.970235	1
27	AKAV_M_6	Akabane virus	28.859	0.935584	1
28	AKAV_M_6	Akabane virus	28.859	0.970235	1
29	AKAV_M_7	Akabane virus	28.859	1.00489	1.00489
28	AKAV_M_7	Akabane virus	28.859	0.970235	1
28	AKAV_M_7	Akabane virus	28.859	0.970235	1
28	AKAV_M_8	Akabane virus	28.859	0.970235	1
28	AKAV_M_8	Akabane virus	28.859	0.970235	1
26	AKAV_M_8	Akabane virus	28.859	0.900933	1
29	AKAV_M_9	Akabane virus	28.859	1.00489	1.00489
29	AKAV_M_9	Akabane virus	28.859	1.00489	1.00489
26	AKAV_M_9	Akabane virus	28.859	0.900933	1
28	AKAV_S_1	Akabane virus	28.859	0.970235	1
27	AKAV_S_1	Akabane virus	28.859	0.935584	1
27	AKAV_S_1	Akabane virus	28.859	0.935584	1
27	AKAV_S_2	Akabane virus	28.859	0.935584	1
28	AKAV_S_2	Akabane virus	28.859	0.970235	1
33	AKAV_S_2	Akabane virus	28.859	1.14349	1.14349
27	AKAV_S_3	Akabane virus	28.859	0.935584	1
28	AKAV_S_3	Akabane virus	28.859	0.970235	1
28	AKAV_S_3	Akabane virus	28.859	0.970235	1
27	AKAV_S_4	Akabane virus	28.859	0.935584	1
27	AKAV_S_4	Akabane virus	28.859	0.935584	1
27	AKAV_S_4	Akabane virus	28.859	0.935584	1
29	AKAV_S_5	Akabane virus	28.859	1.00489	1.00489
28	AKAV_S_5	Akabane virus	28.859	0.970235	1
30	AKAV_S_5	Akabane virus	28.859	1.03954	1.03954
30	ALEV_L_1	Alenquer virus	28.859	1.03954	1.03954
28	ALEV_L_1	Alenquer virus	28.859	0.970235	1
29	ALEV_L_1	Alenquer virus	28.859	1.00489	1.00489
28	ALEV_L_10	Alenquer virus	28.859	0.970235	1
27	ALEV_L_10	Alenquer virus	28.859	0.935584	1
27	ALEV_L_10	Alenquer virus	28.859	0.935584	1
27	ALEV_L_2	Alenquer virus	28.859	0.935584	1
36	ALEV_L_2	Alenquer virus	28.859	1.24745	1.24745
29	ALEV_L_2	Alenquer virus	28.859	1.00489	1.00489
31	ALEV_L_3	Alenquer virus	28.859	1.07419	1.07419
4	ALEV_L_3	Alenquer virus	28.859	0.138605	1
25	ALEV_L_3	Alenquer virus	28.859	0.866282	1
30	ALEV_L_4	Alenquer virus	28.859	1.03954	1.03954
28	ALEV_L_4	Alenquer virus	28.859	0.970235	1
27	ALEV_L_4	Alenquer virus	28.859	0.935584	1
26	ALEV_L_5	Alenquer virus	28.859	0.900933	1
28	ALEV_L_5	Alenquer virus	28.859	0.970235	1
28	ALEV_L_5	Alenquer virus	28.859	0.970235	1
27	ALEV_L_6	Alenquer virus	28.859	0.935584	1
30	ALEV_L_6	Alenquer virus	28.859	1.03954	1.03954
28	ALEV_L_6	Alenquer virus	28.859	0.970235	1
1	ALEV_L_7	Alenquer virus	28.859	0.0346513	1
29	ALEV_L_7	Alenquer virus	28.859	1.00489	1.00489
28	ALEV_L_7	Alenquer virus	28.859	0.970235	1
30	ALEV_L_8	Alenquer virus	28.859	1.03954	1.03954
31	ALEV_L_8	Alenquer virus	28.859	1.07419	1.07419
26	ALEV_L_8	Alenquer virus	28.859	0.900933	1
27	ALEV_L_9	Alenquer virus	28.859	0.935584	1
29	ALEV_L_9	Alenquer virus	28.859	1.00489	1.00489
27	ALEV_L_9	Alenquer virus	28.859	0.935584	1
28	ALEV_M_1	Alenquer virus	28.859	0.970235	1
27	ALEV_M_1	Alenquer virus	28.859	0.935584	1
27	ALEV_M_1	Alenquer virus	28.859	0.935584	1
34	ALEV_M_2	Alenquer virus	28.859	1.17814	1.17814
28	ALEV_M_2	Alenquer virus	28.859	0.970235	1
27	ALEV_M_2	Alenquer virus	28.859	0.935584	1
29	ALEV_M_3	Alenquer virus	28.859	1.00489	1.00489
28	ALEV_M_3	Alenquer virus	28.859	0.970235	1
25	ALEV_M_3	Alenquer virus	28.859	0.866282	1
29	ALEV_M_4	Alenquer virus	28.859	1.00489	1.00489
28	ALEV_M_4	Alenquer virus	28.859	0.970235	1
28	ALEV_M_4	Alenquer virus	28.859	0.970235	1
26	ALEV_S_1	Alenquer virus	28.859	0.900933	1
30	ALEV_S_1	Alenquer virus	28.859	1.03954	1.03954
27	ALEV_S_1	Alenquer virus	28.859	0.935584	1
29	ALEV_S_2	Alenquer virus	28.859	1.00489	1.00489
30	ALEV_S_2	Alenquer virus	28.859	1.03954	1.03954
31	ALEV_S_2	Alenquer virus	28.859	1.07419	1.07419
28	ALEV_S_3	Alenquer virus	28.859	0.970235	1
28	ALEV_S_3	Alenquer virus	28.859	0.970235	1
26	ALEV_S_3	Alenquer virus	28.859	0.900933	1
29	ALEV_S_4	Alenquer virus	28.859	1.00489	1.00489
29	ALEV_S_4	Alenquer virus	28.859	1.00489	1.00489
32	ALEV_S_4	Alenquer virus	28.859	1.10884	1.10884
34	ALEV_S_5	Alenquer virus	28.859	1.17814	1.17814
28	ALEV_S_5	Alenquer virus	28.859	0.970235	1
30	ALEV_S_5	Alenquer virus	28.859	1.03954	1.03954
30	AHFV_1	Alkhurma hemorrhagic fever virus	28.859	1.03954	1.03954
38	AHFV_1	Alkhurma hemorrhagic fever virus	28.859	1.31675	1.31675
28	AHFV_1	Alkhurma hemorrhagic fever virus	28.859	0.970235	1
31	AHFV_10	Alkhurma hemorrhagic fever virus	28.859	1.07419	1.07419
33	AHFV_10	Alkhurma hemorrhagic fever virus	28.859	1.14349	1.14349
28	AHFV_10	Alkhurma hemorrhagic fever virus	28.859	0.970235	1
26	AHFV_2	Alkhurma hemorrhagic fever virus	28.859	0.900933	1
27	AHFV_2	Alkhurma hemorrhagic fever virus	28.859	0.935584	1
27	AHFV_2	Alkhurma hemorrhagic fever virus	28.859	0.935584	1
26	AHFV_3	Alkhurma hemorrhagic fever virus	28.859	0.900933	1
4	AHFV_3	Alkhurma hemorrhagic fever virus	28.859	0.138605	1
26	AHFV_3	Alkhurma hemorrhagic fever virus	28.859	0.900933	1
30	AHFV_4	Alkhurma hemorrhagic fever virus	28.859	1.03954	1.03954
27	AHFV_4	Alkhurma hemorrhagic fever virus	28.859	0.935584	1
28	AHFV_4	Alkhurma hemorrhagic fever virus	28.859	0.970235	1
3	AHFV_5	Alkhurma hemorrhagic fever virus	28.859	0.103954	1
24	AHFV_5	Alkhurma hemorrhagic fever virus	28.859	0.83163	1
27	AHFV_5	Alkhurma hemorrhagic fever virus	28.859	0.935584	1
29	AHFV_6	Alkhurma hemorrhagic fever virus	28.859	1.00489	1.00489
26	AHFV_6	Alkhurma hemorrhagic fever virus	28.859	0.900933	1
27	AHFV_6	Alkhurma hemorrhagic fever virus	28.859	0.935584	1
29	AHFV_7	Alkhurma hemorrhagic fever virus	28.859	1.00489	1.00489
6	AHFV_7	Alkhurma hemorrhagic fever virus	28.859	0.207908	1
28	AHFV_7	Alkhurma hemorrhagic fever virus	28.859	0.970235	1
28	AHFV_8	Alkhurma hemorrhagic fever virus	28.859	0.970235	1
28	AHFV_8	Alkhurma hemorrhagic fever virus	28.859	0.970235	1
35	AHFV_8	Alkhurma hemorrhagic fever virus	28.859	1.21279	1.21279
69	AHFV_9	Alkhurma hemorrhagic fever virus	28.859	2.39094	2.39094
57	AHFV_9	Alkhurma hemorrhagic fever virus	28.859	1.97512	1.97512
76	AHFV_9	Alkhurma hemorrhagic fever virus	28.859	2.6335	2.6335
28	ALLV_L_1	Allpahuayo virus	28.859	0.970235	1
29	ALLV_L_1	Allpahuayo virus	28.859	1.00489	1.00489
27	ALLV_L_1	Allpahuayo virus	28.859	0.935584	1
27	ALLV_L_2	Allpahuayo virus	28.859	0.935584	1
28	ALLV_L_2	Allpahuayo virus	28.859	0.970235	1
28	ALLV_L_2	Allpahuayo virus	28.859	0.970235	1
39	ALLV_L_3	Allpahuayo virus	28.859	1.3514	1.3514
39	ALLV_L_3	Allpahuayo virus	28.859	1.3514	1.3514
117	ALLV_L_3	Allpahuayo virus	28.859	4.0542	4.0542
29	ALLV_L_4	Allpahuayo virus	28.859	1.00489	1.00489
29	ALLV_L_4	Allpahuayo virus	28.859	1.00489	1.00489
24	ALLV_L_4	Allpahuayo virus	28.859	0.83163	1
32	ALLV_L_5	Allpahuayo virus	28.859	1.10884	1.10884
31	ALLV_L_5	Allpahuayo virus	28.859	1.07419	1.07419
30	ALLV_L_5	Allpahuayo virus	28.859	1.03954	1.03954
29	ALLV_N_1	Allpahuayo virus	28.859	1.00489	1.00489
28	ALLV_N_1	Allpahuayo virus	28.859	0.970235	1
25	ALLV_N_1	Allpahuayo virus	28.859	0.866282	1
73	ALLV_N_2	Allpahuayo virus	28.859	2.52954	2.52954
82	ALLV_N_2	Allpahuayo virus	28.859	2.8414	2.8414
74	ALLV_N_2	Allpahuayo virus	28.859	2.56419	2.56419
125	ALLV_N_3	Allpahuayo virus	28.859	4.33141	4.33141
83	ALLV_N_3	Allpahuayo virus	28.859	2.87606	2.87606
98	ALLV_N_3	Allpahuayo virus	28.859	3.39582	3.39582
28679	ALLV_N_4	Allpahuayo virus	28.859	993.764	993.764
42145	ALLV_N_4	Allpahuayo virus	28.859	1460.38	1460.38
52980	ALLV_N_4	Allpahuayo virus	28.859	1835.82	1835.82
31	ALLV_N_5	Allpahuayo virus	28.859	1.07419	1.07419
29	ALLV_N_5	Allpahuayo virus	28.859	1.00489	1.00489
29	ALLV_N_5	Allpahuayo virus	28.859	1.00489	1.00489
27	ALLV_S_1	Allpahuayo virus	28.859	0.935584	1
30	ALLV_S_1	Allpahuayo virus	28.859	1.03954	1.03954
28	ALLV_S_1	Allpahuayo virus	28.859	0.970235	1
73	ALLV_S_2	Allpahuayo virus	28.859	2.52954	2.52954
51	ALLV_S_2	Allpahuayo virus	28.859	1.76721	1.76721
35	ALLV_S_2	Allpahuayo virus	28.859	1.21279	1.21279
26	ALLV_S_3	Allpahuayo virus	28.859	0.900933	1
27	ALLV_S_3	Allpahuayo virus	28.859	0.935584	1
27	ALLV_S_3	Allpahuayo virus	28.859	0.935584	1
30	ALLV_S_4	Allpahuayo virus	28.859	1.03954	1.03954
28	ALLV_S_4	Allpahuayo virus	28.859	0.970235	1
29	ALLV_S_4	Allpahuayo virus	28.859	1.00489	1.00489
32	ALLV_S_5	Allpahuayo virus	28.859	1.10884	1.10884
30	ALLV_S_5	Allpahuayo virus	28.859	1.03954	1.03954
27	ALLV_S_5	Allpahuayo virus	28.859	0.935584	1
28	TOGA_1	Alphavirus (Generic Probes)	28.859	0.970235	1
30	TOGA_1	Alphavirus (Generic Probes)	28.859	1.03954	1.03954
27	TOGA_1	Alphavirus (Generic Probes)	28.859	0.935584	1
30	TOGA_2	Alphavirus (Generic Probes)	28.859	1.03954	1.03954
27	TOGA_2	Alphavirus (Generic Probes)	28.859	0.935584	1
27	TOGA_2	Alphavirus (Generic Probes)	28.859	0.935584	1
29	TOGA_3	Alphavirus (Generic Probes)	28.859	1.00489	1.00489
31	TOGA_3	Alphavirus (Generic Probes)	28.859	1.07419	1.07419
27	TOGA_3	Alphavirus (Generic Probes)	28.859	0.935584	1
29	TOGA_4	Alphavirus (Generic Probes)	28.859	1.00489	1.00489
29	TOGA_4	Alphavirus (Generic Probes)	28.859	1.00489	1.00489
25	TOGA_4	Alphavirus (Generic Probes)	28.859	0.866282	1
27	TOGA_5	Alphavirus (Generic Probes)	28.859	0.935584	1
28	TOGA_5	Alphavirus (Generic Probes)	28.859	0.970235	1
28	TOGA_5	Alphavirus (Generic Probes)	28.859	0.970235	1
28	TOGA_6	Alphavirus (Generic Probes)	28.859	0.970235	1
28	TOGA_6	Alphavirus (Generic Probes)	28.859	0.970235	1
29	TOGA_6	Alphavirus (Generic Probes)	28.859	1.00489	1.00489
27	TOGA_7	Alphavirus (Generic Probes)	28.859	0.935584	1
29	TOGA_7	Alphavirus (Generic Probes)	28.859	1.00489	1.00489
28	TOGA_7	Alphavirus (Generic Probes)	28.859	0.970235	1
33	TOGA_8	Alphavirus (Generic Probes)	28.859	1.14349	1.14349
31	TOGA_8	Alphavirus (Generic Probes)	28.859	1.07419	1.07419
31	TOGA_8	Alphavirus (Generic Probes)	28.859	1.07419	1.07419
31	ALTV_L_1	Altai virus	28.859	1.07419	1.07419
28	ALTV_L_1	Altai virus	28.859	0.970235	1
27	ALTV_L_1	Altai virus	28.859	0.935584	1
30	ALTV_L_2	Altai virus	28.859	1.03954	1.03954
24	ALTV_L_2	Altai virus	28.859	0.83163	1
27	ALTV_L_2	Altai virus	28.859	0.935584	1
27	ALTV_L_3	Altai virus	28.859	0.935584	1
26	ALTV_L_3	Altai virus	28.859	0.900933	1
29	ALTV_L_3	Altai virus	28.859	1.00489	1.00489
28	ALTV_L_4	Altai virus	28.859	0.970235	1
28	ALTV_L_4	Altai virus	28.859	0.970235	1
2	ALTV_L_4	Altai virus	28.859	0.0693025	1
41	ALTV_L_5	Altai virus	28.859	1.4207	1.4207
63	ALTV_L_5	Altai virus	28.859	2.18303	2.18303
67	ALTV_L_5	Altai virus	28.859	2.32163	2.32163
23	ALPA_L_1	Alto Paraguay hantavirus	28.859	0.796979	1
30	ALPA_L_1	Alto Paraguay hantavirus	28.859	1.03954	1.03954
28	ALPA_L_1	Alto Paraguay hantavirus	28.859	0.970235	1
29	ALPA_L_2	Alto Paraguay hantavirus	28.859	1.00489	1.00489
28	ALPA_L_2	Alto Paraguay hantavirus	28.859	0.970235	1
29	ALPA_L_2	Alto Paraguay hantavirus	28.859	1.00489	1.00489
27	ALPA_L_3	Alto Paraguay hantavirus	28.859	0.935584	1
26	ALPA_L_3	Alto Paraguay hantavirus	28.859	0.900933	1
28	ALPA_L_3	Alto Paraguay hantavirus	28.859	0.970235	1
26	ALPA_L_4	Alto Paraguay hantavirus	28.859	0.900933	1
30	ALPA_L_4	Alto Paraguay hantavirus	28.859	1.03954	1.03954
32	ALPA_L_4	Alto Paraguay hantavirus	28.859	1.10884	1.10884
30	ALPA_L_5	Alto Paraguay hantavirus	28.859	1.03954	1.03954
28	ALPA_L_5	Alto Paraguay hantavirus	28.859	0.970235	1
30	ALPA_L_5	Alto Paraguay hantavirus	28.859	1.03954	1.03954
32	ALPA_M_1	Alto Paraguay hantavirus	28.859	1.10884	1.10884
28	ALPA_M_1	Alto Paraguay hantavirus	28.859	0.970235	1
29	ALPA_M_1	Alto Paraguay hantavirus	28.859	1.00489	1.00489
27	ALPA_M_2	Alto Paraguay hantavirus	28.859	0.935584	1
30	ALPA_M_2	Alto Paraguay hantavirus	28.859	1.03954	1.03954
29	ALPA_M_2	Alto Paraguay hantavirus	28.859	1.00489	1.00489
30	ALPA_M_3	Alto Paraguay hantavirus	28.859	1.03954	1.03954
33	ALPA_M_3	Alto Paraguay hantavirus	28.859	1.14349	1.14349
28	ALPA_M_3	Alto Paraguay hantavirus	28.859	0.970235	1
25	ALPA_M_4	Alto Paraguay hantavirus	28.859	0.866282	1
29	ALPA_M_4	Alto Paraguay hantavirus	28.859	1.00489	1.00489
28	ALPA_M_4	Alto Paraguay hantavirus	28.859	0.970235	1
28	ALPA_M_5	Alto Paraguay hantavirus	28.859	0.970235	1
27	ALPA_M_5	Alto Paraguay hantavirus	28.859	0.935584	1
30	ALPA_M_5	Alto Paraguay hantavirus	28.859	1.03954	1.03954
32	ALPA_S_1	Alto Paraguay hantavirus	28.859	1.10884	1.10884
27	ALPA_S_1	Alto Paraguay hantavirus	28.859	0.935584	1
29	ALPA_S_1	Alto Paraguay hantavirus	28.859	1.00489	1.00489
29	ALPA_S_2	Alto Paraguay hantavirus	28.859	1.00489	1.00489
29	ALPA_S_2	Alto Paraguay hantavirus	28.859	1.00489	1.00489
34	ALPA_S_2	Alto Paraguay hantavirus	28.859	1.17814	1.17814
28	ALPA_S_3	Alto Paraguay hantavirus	28.859	0.970235	1
28	ALPA_S_3	Alto Paraguay hantavirus	28.859	0.970235	1
26	ALPA_S_3	Alto Paraguay hantavirus	28.859	0.900933	1
30	ALPA_S_4	Alto Paraguay hantavirus	28.859	1.03954	1.03954
27	ALPA_S_4	Alto Paraguay hantavirus	28.859	0.935584	1
3	ALPA_S_4	Alto Paraguay hantavirus	28.859	0.103954	1
29	ALPA_S_5	Alto Paraguay hantavirus	28.859	1.00489	1.00489
26	ALPA_S_5	Alto Paraguay hantavirus	28.859	0.900933	1
26	ALPA_S_5	Alto Paraguay hantavirus	28.859	0.900933	1
26	AMAV_L_1	Amapari virus	28.859	0.900933	1
29	AMAV_L_1	Amapari virus	28.859	1.00489	1.00489
26	AMAV_L_1	Amapari virus	28.859	0.900933	1
28	AMAV_L_2	Amapari virus	28.859	0.970235	1
30	AMAV_L_2	Amapari virus	28.859	1.03954	1.03954
27	AMAV_L_2	Amapari virus	28.859	0.935584	1
29	AMAV_L_3	Amapari virus	28.859	1.00489	1.00489
25	AMAV_L_3	Amapari virus	28.859	0.866282	1
28	AMAV_L_3	Amapari virus	28.859	0.970235	1
28	AMAV_L_4	Amapari virus	28.859	0.970235	1
26	AMAV_L_4	Amapari virus	28.859	0.900933	1
28	AMAV_L_4	Amapari virus	28.859	0.970235	1
27	AMAV_L_5	Amapari virus	28.859	0.935584	1
27	AMAV_L_5	Amapari virus	28.859	0.935584	1
27	AMAV_L_5	Amapari virus	28.859	0.935584	1
25	AMAV_S_1	Amapari virus	28.859	0.866282	1
26	AMAV_S_1	Amapari virus	28.859	0.900933	1
26	AMAV_S_1	Amapari virus	28.859	0.900933	1
30	AMAV_S_2	Amapari virus	28.859	1.03954	1.03954
29	AMAV_S_2	Amapari virus	28.859	1.00489	1.00489
30	AMAV_S_2	Amapari virus	28.859	1.03954	1.03954
29	AMAV_S_3	Amapari virus	28.859	1.00489	1.00489
26	AMAV_S_3	Amapari virus	28.859	0.900933	1
28	AMAV_S_3	Amapari virus	28.859	0.970235	1
31	AMAV_S_4	Amapari virus	28.859	1.07419	1.07419
28	AMAV_S_4	Amapari virus	28.859	0.970235	1
28	AMAV_S_4	Amapari virus	28.859	0.970235	1
30	AMAV_S_5	Amapari virus	28.859	1.03954	1.03954
29	AMAV_S_5	Amapari virus	28.859	1.00489	1.00489
28	AMAV_S_5	Amapari virus	28.859	0.970235	1
30	AMAV_Z_1	Amapari virus	28.859	1.03954	1.03954
32	AMAV_Z_1	Amapari virus	28.859	1.10884	1.10884
30	AMAV_Z_1	Amapari virus	28.859	1.03954	1.03954
30	AMAV_Z_2	Amapari virus	28.859	1.03954	1.03954
30	AMAV_Z_2	Amapari virus	28.859	1.03954	1.03954
29	AMAV_Z_2	Amapari virus	28.859	1.00489	1.00489
36	AMAV_Z_3	Amapari virus	28.859	1.24745	1.24745
44	AMAV_Z_3	Amapari virus	28.859	1.52466	1.52466
29	AMAV_Z_3	Amapari virus	28.859	1.00489	1.00489
30	AMAV_Z_4	Amapari virus	28.859	1.03954	1.03954
29	AMAV_Z_4	Amapari virus	28.859	1.00489	1.00489
25	AMAV_Z_4	Amapari virus	28.859	0.866282	1
32	AMAV_Z_5	Amapari virus	28.859	1.10884	1.10884
25	AMAV_Z_5	Amapari virus	28.859	0.866282	1
25	AMAV_Z_5	Amapari virus	28.859	0.866282	1
27	AMRV_L_1	Amur virus	28.859	0.935584	1
29	AMRV_L_1	Amur virus	28.859	1.00489	1.00489
26	AMRV_L_1	Amur virus	28.859	0.900933	1
5	AMRV_L_2	Amur virus	28.859	0.173256	1
24	AMRV_L_2	Amur virus	28.859	0.83163	1
27	AMRV_L_2	Amur virus	28.859	0.935584	1
44	AMRV_L_3	Amur virus	28.859	1.52466	1.52466
29	AMRV_L_3	Amur virus	28.859	1.00489	1.00489
26	AMRV_L_3	Amur virus	28.859	0.900933	1
30	AMRV_L_4	Amur virus	28.859	1.03954	1.03954
27	AMRV_L_4	Amur virus	28.859	0.935584	1
26	AMRV_L_4	Amur virus	28.859	0.900933	1
30	AMRV_L_5	Amur virus	28.859	1.03954	1.03954
29	AMRV_L_5	Amur virus	28.859	1.00489	1.00489
27	AMRV_L_5	Amur virus	28.859	0.935584	1
28	AMRV_L_6	Amur virus	28.859	0.970235	1
26	AMRV_L_6	Amur virus	28.859	0.900933	1
25	AMRV_L_6	Amur virus	28.859	0.866282	1
25	AMRV_M_1	Amur virus	28.859	0.866282	1
27	AMRV_M_1	Amur virus	28.859	0.935584	1
25	AMRV_M_1	Amur virus	28.859	0.866282	1
29	AMRV_M_2	Amur virus	28.859	1.00489	1.00489
29	AMRV_M_2	Amur virus	28.859	1.00489	1.00489
29	AMRV_M_2	Amur virus	28.859	1.00489	1.00489
27	AMRV_M_3	Amur virus	28.859	0.935584	1
31	AMRV_M_3	Amur virus	28.859	1.07419	1.07419
28	AMRV_M_3	Amur virus	28.859	0.970235	1
28	AMRV_M_4	Amur virus	28.859	0.970235	1
26	AMRV_M_4	Amur virus	28.859	0.900933	1
27	AMRV_M_4	Amur virus	28.859	0.935584	1
31	AMRV_M_5	Amur virus	28.859	1.07419	1.07419
30	AMRV_M_5	Amur virus	28.859	1.03954	1.03954
27	AMRV_M_5	Amur virus	28.859	0.935584	1
25	AMRV_S_1	Amur virus	28.859	0.866282	1
32	AMRV_S_1	Amur virus	28.859	1.10884	1.10884
29	AMRV_S_1	Amur virus	28.859	1.00489	1.00489
27	AMRV_S_2	Amur virus	28.859	0.935584	1
31	AMRV_S_2	Amur virus	28.859	1.07419	1.07419
28	AMRV_S_2	Amur virus	28.859	0.970235	1
32	AMRV_S_3	Amur virus	28.859	1.10884	1.10884
28	AMRV_S_3	Amur virus	28.859	0.970235	1
27	AMRV_S_3	Amur virus	28.859	0.935584	1
29	AMRV_S_4	Amur virus	28.859	1.00489	1.00489
34	AMRV_S_4	Amur virus	28.859	1.17814	1.17814
27	AMRV_S_4	Amur virus	28.859	0.935584	1
29	AMRV_S_5	Amur virus	28.859	1.00489	1.00489
28	AMRV_S_5	Amur virus	28.859	0.970235	1
33	AMRV_S_5	Amur virus	28.859	1.14349	1.14349
44	ANAJV_S_1	ANAJ Hantavirus	28.859	1.52466	1.52466
34	ANAJV_S_1	ANAJ Hantavirus	28.859	1.17814	1.17814
49	ANAJV_S_1	ANAJ Hantavirus	28.859	1.69791	1.69791
30	ANAJV_S_2	ANAJ Hantavirus	28.859	1.03954	1.03954
29	ANAJV_S_2	ANAJ Hantavirus	28.859	1.00489	1.00489
4	ANAJV_S_2	ANAJ Hantavirus	28.859	0.138605	1
29	ANAJV_S_3	ANAJ Hantavirus	28.859	1.00489	1.00489
32	ANAJV_S_3	ANAJ Hantavirus	28.859	1.10884	1.10884
28	ANAJV_S_3	ANAJ Hantavirus	28.859	0.970235	1
33	ANAJV_S_4	ANAJ Hantavirus	28.859	1.14349	1.14349
28	ANAJV_S_4	ANAJ Hantavirus	28.859	0.970235	1
28	ANAJV_S_4	ANAJ Hantavirus	28.859	0.970235	1
30	ANAJV_S_5	ANAJ Hantavirus	28.859	1.03954	1.03954
31	ANAJV_S_5	ANAJ Hantavirus	28.859	1.07419	1.07419
29	ANAJV_S_5	ANAJ Hantavirus	28.859	1.00489	1.00489
31	ANDV_L_1	Andes virus	28.859	1.07419	1.07419
27	ANDV_L_1	Andes virus	28.859	0.935584	1
28	ANDV_L_1	Andes virus	28.859	0.970235	1
28	ANDV_L_2	Andes virus	28.859	0.970235	1
30	ANDV_L_2	Andes virus	28.859	1.03954	1.03954
27	ANDV_L_2	Andes virus	28.859	0.935584	1
30	ANDV_L_3	Andes virus	28.859	1.03954	1.03954
31	ANDV_L_3	Andes virus	28.859	1.07419	1.07419
29	ANDV_L_3	Andes virus	28.859	1.00489	1.00489
28	ANDV_L_4	Andes virus	28.859	0.970235	1
28	ANDV_L_4	Andes virus	28.859	0.970235	1
29	ANDV_L_4	Andes virus	28.859	1.00489	1.00489
33	ANDV_L_5	Andes virus	28.859	1.14349	1.14349
29	ANDV_L_5	Andes virus	28.859	1.00489	1.00489
29	ANDV_L_5	Andes virus	28.859	1.00489	1.00489
29	ANDV_L_6	Andes virus	28.859	1.00489	1.00489
26	ANDV_L_6	Andes virus	28.859	0.900933	1
29	ANDV_L_6	Andes virus	28.859	1.00489	1.00489
26	ANDV_M_1	Andes virus	28.859	0.900933	1
27	ANDV_M_1	Andes virus	28.859	0.935584	1
26	ANDV_M_1	Andes virus	28.859	0.900933	1
30	ANDV_M_2	Andes virus	28.859	1.03954	1.03954
26	ANDV_M_2	Andes virus	28.859	0.900933	1
3	ANDV_M_2	Andes virus	28.859	0.103954	1
25	ANDV_M_3	Andes virus	28.859	0.866282	1
32	ANDV_M_3	Andes virus	28.859	1.10884	1.10884
28	ANDV_M_3	Andes virus	28.859	0.970235	1
29	ANDV_M_4	Andes virus	28.859	1.00489	1.00489
29	ANDV_M_4	Andes virus	28.859	1.00489	1.00489
26	ANDV_M_4	Andes virus	28.859	0.900933	1
30	ANDV_M_5	Andes virus	28.859	1.03954	1.03954
28	ANDV_M_5	Andes virus	28.859	0.970235	1
26	ANDV_M_5	Andes virus	28.859	0.900933	1
28	ANDV_S_1	Andes virus	28.859	0.970235	1
26	ANDV_S_1	Andes virus	28.859	0.900933	1
26	ANDV_S_1	Andes virus	28.859	0.900933	1
31	ANDV_S_2	Andes virus	28.859	1.07419	1.07419
29	ANDV_S_2	Andes virus	28.859	1.00489	1.00489
28	ANDV_S_2	Andes virus	28.859	0.970235	1
30	ANDV_S_3	Andes virus	28.859	1.03954	1.03954
25	ANDV_S_3	Andes virus	28.859	0.866282	1
27	ANDV_S_3	Andes virus	28.859	0.935584	1
28	ANDV_S_4	Andes virus	28.859	0.970235	1
25	ANDV_S_4	Andes virus	28.859	0.866282	1
27	ANDV_S_4	Andes virus	28.859	0.935584	1
29	ANDV_S_5	Andes virus	28.859	1.00489	1.00489
30	ANDV_S_5	Andes virus	28.859	1.03954	1.03954
28	ANDV_S_5	Andes virus	28.859	0.970235	1
27	AMBV_L_1	Anhembi virus	28.859	0.935584	1
29	AMBV_L_1	Anhembi virus	28.859	1.00489	1.00489
30	AMBV_L_1	Anhembi virus	28.859	1.03954	1.03954
29	AMBV_L_2	Anhembi virus	28.859	1.00489	1.00489
27	AMBV_L_2	Anhembi virus	28.859	0.935584	1
27	AMBV_L_2	Anhembi virus	28.859	0.935584	1
27	AMBV_L_3	Anhembi virus	28.859	0.935584	1
27	AMBV_L_3	Anhembi virus	28.859	0.935584	1
27	AMBV_L_3	Anhembi virus	28.859	0.935584	1
28	AMBV_L_4	Anhembi virus	28.859	0.970235	1
27	AMBV_L_4	Anhembi virus	28.859	0.935584	1
28	AMBV_L_4	Anhembi virus	28.859	0.970235	1
35	AMBV_L_5	Anhembi virus	28.859	1.21279	1.21279
27	AMBV_L_5	Anhembi virus	28.859	0.935584	1
28	AMBV_L_5	Anhembi virus	28.859	0.970235	1
40	AMBV_M_1	Anhembi virus	28.859	1.38605	1.38605
32	AMBV_M_1	Anhembi virus	28.859	1.10884	1.10884
32	AMBV_M_1	Anhembi virus	28.859	1.10884	1.10884
31	AMBV_M_2	Anhembi virus	28.859	1.07419	1.07419
30	AMBV_M_2	Anhembi virus	28.859	1.03954	1.03954
26	AMBV_M_2	Anhembi virus	28.859	0.900933	1
31	AMBV_M_3	Anhembi virus	28.859	1.07419	1.07419
26	AMBV_M_3	Anhembi virus	28.859	0.900933	1
25	AMBV_M_3	Anhembi virus	28.859	0.866282	1
29	AMBV_M_4	Anhembi virus	28.859	1.00489	1.00489
26	AMBV_M_4	Anhembi virus	28.859	0.900933	1
29	AMBV_M_4	Anhembi virus	28.859	1.00489	1.00489
25	AMBV_M_5	Anhembi virus	28.859	0.866282	1
26	AMBV_M_5	Anhembi virus	28.859	0.900933	1
29	AMBV_M_5	Anhembi virus	28.859	1.00489	1.00489
26	AMBV_S_1	Anhembi virus	28.859	0.900933	1
27	AMBV_S_1	Anhembi virus	28.859	0.935584	1
28	AMBV_S_1	Anhembi virus	28.859	0.970235	1
29	AMBV_S_2	Anhembi virus	28.859	1.00489	1.00489
30	AMBV_S_2	Anhembi virus	28.859	1.03954	1.03954
29	AMBV_S_2	Anhembi virus	28.859	1.00489	1.00489
31	AMBV_S_3	Anhembi virus	28.859	1.07419	1.07419
31	AMBV_S_3	Anhembi virus	28.859	1.07419	1.07419
31	AMBV_S_3	Anhembi virus	28.859	1.07419	1.07419
26	AMBV_S_4	Anhembi virus	28.859	0.900933	1
27	AMBV_S_4	Anhembi virus	28.859	0.935584	1
27	AMBV_S_4	Anhembi virus	28.859	0.935584	1
34	AMBV_S_5	Anhembi virus	28.859	1.17814	1.17814
28	AMBV_S_5	Anhembi virus	28.859	0.970235	1
35	AMBV_S_5	Anhembi virus	28.859	1.21279	1.21279
27	ANAV_S_1	Anopheles A virus	28.859	0.935584	1
31	ANAV_S_1	Anopheles A virus	28.859	1.07419	1.07419
27	ANAV_S_1	Anopheles A virus	28.859	0.935584	1
4	ANAV_S_2	Anopheles A virus	28.859	0.138605	1
28	ANAV_S_2	Anopheles A virus	28.859	0.970235	1
34	ANAV_S_2	Anopheles A virus	28.859	1.17814	1.17814
29	ANAV_S_3	Anopheles A virus	28.859	1.00489	1.00489
30	ANAV_S_3	Anopheles A virus	28.859	1.03954	1.03954
29	ANAV_S_3	Anopheles A virus	28.859	1.00489	1.00489
29	ANAV_S_4	Anopheles A virus	28.859	1.00489	1.00489
33	ANAV_S_4	Anopheles A virus	28.859	1.14349	1.14349
30	ANAV_S_4	Anopheles A virus	28.859	1.03954	1.03954
32	ANAV_S_5	Anopheles A virus	28.859	1.10884	1.10884
30	ANAV_S_5	Anopheles A virus	28.859	1.03954	1.03954
27	ANAV_S_5	Anopheles A virus	28.859	0.935584	1
27	ANBV_S_1	Anopheles B virus	28.859	0.935584	1
27	ANBV_S_1	Anopheles B virus	28.859	0.935584	1
27	ANBV_S_1	Anopheles B virus	28.859	0.935584	1
29	ANBV_S_2	Anopheles B virus	28.859	1.00489	1.00489
27	ANBV_S_2	Anopheles B virus	28.859	0.935584	1
30	ANBV_S_2	Anopheles B virus	28.859	1.03954	1.03954
25	ANBV_S_3	Anopheles B virus	28.859	0.866282	1
26	ANBV_S_3	Anopheles B virus	28.859	0.900933	1
28	ANBV_S_3	Anopheles B virus	28.859	0.970235	1
33	ANBV_S_4	Anopheles B virus	28.859	1.14349	1.14349
32	ANBV_S_4	Anopheles B virus	28.859	1.10884	1.10884
29	ANBV_S_4	Anopheles B virus	28.859	1.00489	1.00489
51	ANBV_S_5	Anopheles B virus	28.859	1.76721	1.76721
28	ANBV_S_5	Anopheles B virus	28.859	0.970235	1
27	ANBV_S_5	Anopheles B virus	28.859	0.935584	1
28	ANBV_S_6	Anopheles B virus	28.859	0.970235	1
29	ANBV_S_6	Anopheles B virus	28.859	1.00489	1.00489
27	ANBV_S_6	Anopheles B virus	28.859	0.935584	1
26	APEUV_L_1	Apeu virus	28.859	0.900933	1
27	APEUV_L_1	Apeu virus	28.859	0.935584	1
30	APEUV_L_1	Apeu virus	28.859	1.03954	1.03954
54	APEUV_L_2	Apeu virus	28.859	1.87117	1.87117
30	APEUV_L_2	Apeu virus	28.859	1.03954	1.03954
28	APEUV_L_2	Apeu virus	28.859	0.970235	1
32	APEUV_L_3	Apeu virus	28.859	1.10884	1.10884
31	APEUV_L_3	Apeu virus	28.859	1.07419	1.07419
27	APEUV_L_3	Apeu virus	28.859	0.935584	1
28	APEUV_L_4	Apeu virus	28.859	0.970235	1
27	APEUV_L_4	Apeu virus	28.859	0.935584	1
28	APEUV_L_4	Apeu virus	28.859	0.970235	1
28	APEUV_L_5	Apeu virus	28.859	0.970235	1
29	APEUV_L_5	Apeu virus	28.859	1.00489	1.00489
27	APEUV_L_5	Apeu virus	28.859	0.935584	1
29	APEUV_M_1	Apeu virus	28.859	1.00489	1.00489
29	APEUV_M_1	Apeu virus	28.859	1.00489	1.00489
27	APEUV_M_1	Apeu virus	28.859	0.935584	1
31	APEUV_M_2	Apeu virus	28.859	1.07419	1.07419
30	APEUV_M_2	Apeu virus	28.859	1.03954	1.03954
26	APEUV_M_2	Apeu virus	28.859	0.900933	1
32	APEUV_M_3	Apeu virus	28.859	1.10884	1.10884
27	APEUV_M_3	Apeu virus	28.859	0.935584	1
27	APEUV_M_3	Apeu virus	28.859	0.935584	1
25	APEUV_M_4	Apeu virus	28.859	0.866282	1
28	APEUV_M_4	Apeu virus	28.859	0.970235	1
31	APEUV_M_4	Apeu virus	28.859	1.07419	1.07419
30	APEUV_M_5	Apeu virus	28.859	1.03954	1.03954
32	APEUV_M_5	Apeu virus	28.859	1.10884	1.10884
27	APEUV_M_5	Apeu virus	28.859	0.935584	1
31	APEUV_S_1	Apeu virus	28.859	1.07419	1.07419
29	APEUV_S_1	Apeu virus	28.859	1.00489	1.00489
27	APEUV_S_1	Apeu virus	28.859	0.935584	1
28	APEUV_S_2	Apeu virus	28.859	0.970235	1
36	APEUV_S_2	Apeu virus	28.859	1.24745	1.24745
30	APEUV_S_2	Apeu virus	28.859	1.03954	1.03954
28	APEUV_S_3	Apeu virus	28.859	0.970235	1
27	APEUV_S_3	Apeu virus	28.859	0.935584	1
27	APEUV_S_3	Apeu virus	28.859	0.935584	1
26	APEUV_S_4	Apeu virus	28.859	0.900933	1
26	APEUV_S_4	Apeu virus	28.859	0.900933	1
30	APEUV_S_4	Apeu virus	28.859	1.03954	1.03954
53	APEUV_S_5	Apeu virus	28.859	1.83652	1.83652
39	APEUV_S_5	Apeu virus	28.859	1.3514	1.3514
40	APEUV_S_5	Apeu virus	28.859	1.38605	1.38605
28	APEUV_S_6	Apeu virus	28.859	0.970235	1
32	APEUV_S_6	Apeu virus	28.859	1.10884	1.10884
27	APEUV_S_6	Apeu virus	28.859	0.935584	1
37	APOIV_1	Apoi virus	28.859	1.2821	1.2821
32	APOIV_1	Apoi virus	28.859	1.10884	1.10884
32	APOIV_1	Apoi virus	28.859	1.10884	1.10884
29	APOIV_10	Apoi virus	28.859	1.00489	1.00489
28	APOIV_10	Apoi virus	28.859	0.970235	1
25	APOIV_10	Apoi virus	28.859	0.866282	1
27	APOIV_2	Apoi virus	28.859	0.935584	1
26	APOIV_2	Apoi virus	28.859	0.900933	1
26	APOIV_2	Apoi virus	28.859	0.900933	1
32	APOIV_3	Apoi virus	28.859	1.10884	1.10884
29	APOIV_3	Apoi virus	28.859	1.00489	1.00489
26	APOIV_3	Apoi virus	28.859	0.900933	1
31	APOIV_4	Apoi virus	28.859	1.07419	1.07419
29	APOIV_4	Apoi virus	28.859	1.00489	1.00489
31	APOIV_4	Apoi virus	28.859	1.07419	1.07419
27	APOIV_5	Apoi virus	28.859	0.935584	1
27	APOIV_5	Apoi virus	28.859	0.935584	1
25	APOIV_5	Apoi virus	28.859	0.866282	1
27	APOIV_6	Apoi virus	28.859	0.935584	1
28	APOIV_6	Apoi virus	28.859	0.970235	1
27	APOIV_6	Apoi virus	28.859	0.935584	1
38	APOIV_7	Apoi virus	28.859	1.31675	1.31675
15	APOIV_7	Apoi virus	28.859	0.519769	1
40	APOIV_7	Apoi virus	28.859	1.38605	1.38605
27	APOIV_8	Apoi virus	28.859	0.935584	1
26	APOIV_8	Apoi virus	28.859	0.900933	1
28	APOIV_8	Apoi virus	28.859	0.970235	1
36	APOIV_9	Apoi virus	28.859	1.24745	1.24745
31	APOIV_9	Apoi virus	28.859	1.07419	1.07419
28	APOIV_9	Apoi virus	28.859	0.970235	1
26	ARAV_M_1	Araraquara virus	28.859	0.900933	1
27	ARAV_M_1	Araraquara virus	28.859	0.935584	1
28	ARAV_M_1	Araraquara virus	28.859	0.970235	1
29	ARAV_M_2	Araraquara virus	28.859	1.00489	1.00489
28	ARAV_M_2	Araraquara virus	28.859	0.970235	1
27	ARAV_M_2	Araraquara virus	28.859	0.935584	1
33	ARAV_M_3	Araraquara virus	28.859	1.14349	1.14349
32	ARAV_M_3	Araraquara virus	28.859	1.10884	1.10884
32	ARAV_M_3	Araraquara virus	28.859	1.10884	1.10884
29	ARAV_M_4	Araraquara virus	28.859	1.00489	1.00489
27	ARAV_M_4	Araraquara virus	28.859	0.935584	1
29	ARAV_M_4	Araraquara virus	28.859	1.00489	1.00489
124	ARAV_M_5	Araraquara virus	28.859	4.29676	4.29676
63	ARAV_M_5	Araraquara virus	28.859	2.18303	2.18303
238	ARAV_M_5	Araraquara virus	28.859	8.247	8.247
27	ARAV_S_1	Araraquara virus	28.859	0.935584	1
30	ARAV_S_1	Araraquara virus	28.859	1.03954	1.03954
26	ARAV_S_1	Araraquara virus	28.859	0.900933	1
27	ARAV_S_2	Araraquara virus	28.859	0.935584	1
28	ARAV_S_2	Araraquara virus	28.859	0.970235	1
28	ARAV_S_2	Araraquara virus	28.859	0.970235	1
29	ARAV_S_3	Araraquara virus	28.859	1.00489	1.00489
29	ARAV_S_3	Araraquara virus	28.859	1.00489	1.00489
26	ARAV_S_3	Araraquara virus	28.859	0.900933	1
26	ARAV_S_4	Araraquara virus	28.859	0.900933	1
25	ARAV_S_4	Araraquara virus	28.859	0.866282	1
26	ARAV_S_4	Araraquara virus	28.859	0.900933	1
29	ARAV_S_5	Araraquara virus	28.859	1.00489	1.00489
31	ARAV_S_5	Araraquara virus	28.859	1.07419	1.07419
30	ARAV_S_5	Araraquara virus	28.859	1.03954	1.03954
29	ARAUV_S_1	Araucaria virus	28.859	1.00489	1.00489
30	ARAUV_S_1	Araucaria virus	28.859	1.03954	1.03954
30	ARAUV_S_1	Araucaria virus	28.859	1.03954	1.03954
27	ARAUV_S_2	Araucaria virus	28.859	0.935584	1
30	ARAUV_S_2	Araucaria virus	28.859	1.03954	1.03954
27	ARAUV_S_2	Araucaria virus	28.859	0.935584	1
25	ARAUV_S_3	Araucaria virus	28.859	0.866282	1
29	ARAUV_S_3	Araucaria virus	28.859	1.00489	1.00489
27	ARAUV_S_3	Araucaria virus	28.859	0.935584	1
30	ARAUV_S_4	Araucaria virus	28.859	1.03954	1.03954
27	ARAUV_S_4	Araucaria virus	28.859	0.935584	1
26	ARAUV_S_4	Araucaria virus	28.859	0.900933	1
4	ARAUV_S_5	Araucaria virus	28.859	0.138605	1
25	ARAUV_S_5	Araucaria virus	28.859	0.866282	1
28	ARAUV_S_5	Araucaria virus	28.859	0.970235	1
54	ARBV_L_1	Arbia virus	28.859	1.87117	1.87117
63	ARBV_L_1	Arbia virus	28.859	2.18303	2.18303
47	ARBV_L_1	Arbia virus	28.859	1.62861	1.62861
34	ARBV_L_2	Arbia virus	28.859	1.17814	1.17814
54	ARBV_L_2	Arbia virus	28.859	1.87117	1.87117
54	ARBV_L_2	Arbia virus	28.859	1.87117	1.87117
30	ARBV_L_3	Arbia virus	28.859	1.03954	1.03954
29	ARBV_L_3	Arbia virus	28.859	1.00489	1.00489
28	ARBV_L_3	Arbia virus	28.859	0.970235	1
27	ARBV_L_4	Arbia virus	28.859	0.935584	1
28	ARBV_L_4	Arbia virus	28.859	0.970235	1
28	ARBV_L_4	Arbia virus	28.859	0.970235	1
29	ARBV_L_5	Arbia virus	28.859	1.00489	1.00489
27	ARBV_L_5	Arbia virus	28.859	0.935584	1
26	ARBV_L_5	Arbia virus	28.859	0.900933	1
31	ARBV_M_1	Arbia virus	28.859	1.07419	1.07419
27	ARBV_M_1	Arbia virus	28.859	0.935584	1
28	ARBV_M_1	Arbia virus	28.859	0.970235	1
36	ARBV_M_2	Arbia virus	28.859	1.24745	1.24745
36	ARBV_M_2	Arbia virus	28.859	1.24745	1.24745
15	ARBV_M_2	Arbia virus	28.859	0.519769	1
28	ARBV_M_3	Arbia virus	28.859	0.970235	1
27	ARBV_M_3	Arbia virus	28.859	0.935584	1
28	ARBV_M_3	Arbia virus	28.859	0.970235	1
27	ARBV_M_4	Arbia virus	28.859	0.935584	1
30	ARBV_M_4	Arbia virus	28.859	1.03954	1.03954
26	ARBV_M_4	Arbia virus	28.859	0.900933	1
27	ARBV_M_5	Arbia virus	28.859	0.935584	1
27	ARBV_M_5	Arbia virus	28.859	0.935584	1
2	ARBV_M_5	Arbia virus	28.859	0.0693025	1
24	ARBV_S_1	Arbia virus	28.859	0.83163	1
29	ARBV_S_1	Arbia virus	28.859	1.00489	1.00489
27	ARBV_S_1	Arbia virus	28.859	0.935584	1
32	ARBV_S_2	Arbia virus	28.859	1.10884	1.10884
36	ARBV_S_2	Arbia virus	28.859	1.24745	1.24745
2	ARBV_S_2	Arbia virus	28.859	0.0693025	1
37	ARBV_S_3	Arbia virus	28.859	1.2821	1.2821
61	ARBV_S_3	Arbia virus	28.859	2.11373	2.11373
36	ARBV_S_3	Arbia virus	28.859	1.24745	1.24745
30	ARBV_S_4	Arbia virus	28.859	1.03954	1.03954
26	ARBV_S_4	Arbia virus	28.859	0.900933	1
5	ARBV_S_4	Arbia virus	28.859	0.173256	1
30	ARBV_S_5	Arbia virus	28.859	1.03954	1.03954
28	ARBV_S_5	Arbia virus	28.859	0.970235	1
28	ARBV_S_5	Arbia virus	28.859	0.970235	1
33	ARBV_S_6	Arbia virus	28.859	1.14349	1.14349
30	ARBV_S_6	Arbia virus	28.859	1.03954	1.03954
30	ARBV_S_6	Arbia virus	28.859	1.03954	1.03954
26	ARBV_S_7	Arbia virus	28.859	0.900933	1
26	ARBV_S_7	Arbia virus	28.859	0.900933	1
28	ARBV_S_7	Arbia virus	28.859	0.970235	1
31	ARBV_S_8	Arbia virus	28.859	1.07419	1.07419
28	ARBV_S_8	Arbia virus	28.859	0.970235	1
27	ARBV_S_8	Arbia virus	28.859	0.935584	1
31	ARBV_S_9	Arbia virus	28.859	1.07419	1.07419
27	ARBV_S_9	Arbia virus	28.859	0.935584	1
28	ARBV_S_9	Arbia virus	28.859	0.970235	1
29	ARENA_L_1	Arena virus (Generic Probes)	28.859	1.00489	1.00489
27	ARENA_L_1	Arena virus (Generic Probes)	28.859	0.935584	1
25	ARENA_L_1	Arena virus (Generic Probes)	28.859	0.866282	1
30	ARENA_L_10	Arena virus (Generic Probes)	28.859	1.03954	1.03954
27	ARENA_L_10	Arena virus (Generic Probes)	28.859	0.935584	1
29	ARENA_L_10	Arena virus (Generic Probes)	28.859	1.00489	1.00489
26	ARENA_L_2	Arena virus (Generic Probes)	28.859	0.900933	1
28	ARENA_L_2	Arena virus (Generic Probes)	28.859	0.970235	1
27	ARENA_L_2	Arena virus (Generic Probes)	28.859	0.935584	1
32	ARENA_L_3	Arena virus (Generic Probes)	28.859	1.10884	1.10884
27	ARENA_L_3	Arena virus (Generic Probes)	28.859	0.935584	1
30	ARENA_L_3	Arena virus (Generic Probes)	28.859	1.03954	1.03954
181	ARENA_L_4	Arena virus (Generic Probes)	28.859	6.27188	6.27188
139	ARENA_L_4	Arena virus (Generic Probes)	28.859	4.81653	4.81653
46	ARENA_L_4	Arena virus (Generic Probes)	28.859	1.59396	1.59396
28	ARENA_L_5	Arena virus (Generic Probes)	28.859	0.970235	1
25	ARENA_L_5	Arena virus (Generic Probes)	28.859	0.866282	1
28	ARENA_L_5	Arena virus (Generic Probes)	28.859	0.970235	1
26	ARENA_L_6	Arena virus (Generic Probes)	28.859	0.900933	1
29	ARENA_L_6	Arena virus (Generic Probes)	28.859	1.00489	1.00489
29	ARENA_L_6	Arena virus (Generic Probes)	28.859	1.00489	1.00489
27	ARENA_L_7	Arena virus (Generic Probes)	28.859	0.935584	1
29	ARENA_L_7	Arena virus (Generic Probes)	28.859	1.00489	1.00489
26	ARENA_L_7	Arena virus (Generic Probes)	28.859	0.900933	1
31	ARENA_L_8	Arena virus (Generic Probes)	28.859	1.07419	1.07419
28	ARENA_L_8	Arena virus (Generic Probes)	28.859	0.970235	1
28	ARENA_L_8	Arena virus (Generic Probes)	28.859	0.970235	1
31	ARENA_L_9	Arena virus (Generic Probes)	28.859	1.07419	1.07419
28	ARENA_L_9	Arena virus (Generic Probes)	28.859	0.970235	1
28	ARENA_L_9	Arena virus (Generic Probes)	28.859	0.970235	1
29	ARENA_S_1	Arena virus (Generic Probes)	28.859	1.00489	1.00489
28	ARENA_S_1	Arena virus (Generic Probes)	28.859	0.970235	1
26	ARENA_S_1	Arena virus (Generic Probes)	28.859	0.900933	1
32	ARENA_S_10	Arena virus (Generic Probes)	28.859	1.10884	1.10884
30	ARENA_S_10	Arena virus (Generic Probes)	28.859	1.03954	1.03954
31	ARENA_S_10	Arena virus (Generic Probes)	28.859	1.07419	1.07419
7	ARENA_S_2	Arena virus (Generic Probes)	28.859	0.242559	1
39	ARENA_S_2	Arena virus (Generic Probes)	28.859	1.3514	1.3514
50	ARENA_S_2	Arena virus (Generic Probes)	28.859	1.73256	1.73256
25	ARENA_S_3	Arena virus (Generic Probes)	28.859	0.866282	1
27	ARENA_S_3	Arena virus (Generic Probes)	28.859	0.935584	1
31	ARENA_S_3	Arena virus (Generic Probes)	28.859	1.07419	1.07419
30	ARENA_S_4	Arena virus (Generic Probes)	28.859	1.03954	1.03954
28	ARENA_S_4	Arena virus (Generic Probes)	28.859	0.970235	1
28	ARENA_S_4	Arena virus (Generic Probes)	28.859	0.970235	1
28	ARENA_S_5	Arena virus (Generic Probes)	28.859	0.970235	1
39	ARENA_S_5	Arena virus (Generic Probes)	28.859	1.3514	1.3514
31	ARENA_S_5	Arena virus (Generic Probes)	28.859	1.07419	1.07419
113	ARENA_S_6	Arena virus (Generic Probes)	28.859	3.91559	3.91559
58	ARENA_S_6	Arena virus (Generic Probes)	28.859	2.00977	2.00977
98	ARENA_S_6	Arena virus (Generic Probes)	28.859	3.39582	3.39582
33	ARENA_S_7	Arena virus (Generic Probes)	28.859	1.14349	1.14349
29	ARENA_S_7	Arena virus (Generic Probes)	28.859	1.00489	1.00489
32	ARENA_S_7	Arena virus (Generic Probes)	28.859	1.10884	1.10884
27	ARENA_S_8	Arena virus (Generic Probes)	28.859	0.935584	1
25	ARENA_S_8	Arena virus (Generic Probes)	28.859	0.866282	1
25	ARENA_S_8	Arena virus (Generic Probes)	28.859	0.866282	1
31	ARENA_S_9	Arena virus (Generic Probes)	28.859	1.07419	1.07419
28	ARENA_S_9	Arena virus (Generic Probes)	28.859	0.970235	1
30	ARENA_S_9	Arena virus (Generic Probes)	28.859	1.03954	1.03954
35	ARENAV_S_1	Arena virus (Generic Probes)	28.859	1.21279	1.21279
28	ARENAV_S_1	Arena virus (Generic Probes)	28.859	0.970235	1
28	ARENAV_S_1	Arena virus (Generic Probes)	28.859	0.970235	1
29	ARENAV_S_2	Arena virus (Generic Probes)	28.859	1.00489	1.00489
31	ARENAV_S_2	Arena virus (Generic Probes)	28.859	1.07419	1.07419
29	ARENAV_S_2	Arena virus (Generic Probes)	28.859	1.00489	1.00489
29	ARENAV_S_3	Arena virus (Generic Probes)	28.859	1.00489	1.00489
29	ARENAV_S_3	Arena virus (Generic Probes)	28.859	1.00489	1.00489
27	ARENAV_S_3	Arena virus (Generic Probes)	28.859	0.935584	1
32	ARENAV_S_4	Arena virus (Generic Probes)	28.859	1.10884	1.10884
30	ARENAV_S_4	Arena virus (Generic Probes)	28.859	1.03954	1.03954
25	ARENAV_S_4	Arena virus (Generic Probes)	28.859	0.866282	1
32	ARENAV_S_5	Arena virus (Generic Probes)	28.859	1.10884	1.10884
48	ARENAV_S_5	Arena virus (Generic Probes)	28.859	1.66326	1.66326
43	ARENAV_S_5	Arena virus (Generic Probes)	28.859	1.49	1.49
26	ARENAV_S_6	Arena virus (Generic Probes)	28.859	0.900933	1
26	ARENAV_S_6	Arena virus (Generic Probes)	28.859	0.900933	1
27	ARENAV_S_6	Arena virus (Generic Probes)	28.859	0.935584	1
36	ARENAV_S_7	Arena virus (Generic Probes)	28.859	1.24745	1.24745
30	ARENAV_S_7	Arena virus (Generic Probes)	28.859	1.03954	1.03954
29	ARENAV_S_7	Arena virus (Generic Probes)	28.859	1.00489	1.00489
28	ARQV_L_1	Ariquemes virus	28.859	0.970235	1
29	ARQV_L_1	Ariquemes virus	28.859	1.00489	1.00489
30	ARQV_L_1	Ariquemes virus	28.859	1.03954	1.03954
61	ARQV_L_2	Ariquemes virus	28.859	2.11373	2.11373
59	ARQV_L_2	Ariquemes virus	28.859	2.04442	2.04442
53	ARQV_L_2	Ariquemes virus	28.859	1.83652	1.83652
28	ARQV_L_3	Ariquemes virus	28.859	0.970235	1
30	ARQV_L_3	Ariquemes virus	28.859	1.03954	1.03954
26	ARQV_L_3	Ariquemes virus	28.859	0.900933	1
26	ARQV_L_4	Ariquemes virus	28.859	0.900933	1
28	ARQV_L_4	Ariquemes virus	28.859	0.970235	1
28	ARQV_L_4	Ariquemes virus	28.859	0.970235	1
6	ARQV_L_5	Ariquemes virus	28.859	0.207908	1
30	ARQV_L_5	Ariquemes virus	28.859	1.03954	1.03954
27	ARQV_L_5	Ariquemes virus	28.859	0.935584	1
26	ARQV_M_1	Ariquemes virus	28.859	0.900933	1
29	ARQV_M_1	Ariquemes virus	28.859	1.00489	1.00489
28	ARQV_M_1	Ariquemes virus	28.859	0.970235	1
24	ARQV_M_2	Ariquemes virus	28.859	0.83163	1
29	ARQV_M_2	Ariquemes virus	28.859	1.00489	1.00489
28	ARQV_M_2	Ariquemes virus	28.859	0.970235	1
29	ARQV_M_3	Ariquemes virus	28.859	1.00489	1.00489
29	ARQV_M_3	Ariquemes virus	28.859	1.00489	1.00489
29	ARQV_M_3	Ariquemes virus	28.859	1.00489	1.00489
36	ARQV_M_4	Ariquemes virus	28.859	1.24745	1.24745
30	ARQV_M_4	Ariquemes virus	28.859	1.03954	1.03954
26	ARQV_M_4	Ariquemes virus	28.859	0.900933	1
27	ARQV_M_5	Ariquemes virus	28.859	0.935584	1
29	ARQV_M_5	Ariquemes virus	28.859	1.00489	1.00489
28	ARQV_M_5	Ariquemes virus	28.859	0.970235	1
6	ARQV_S_1	Ariquemes virus	28.859	0.207908	1
26	ARQV_S_1	Ariquemes virus	28.859	0.900933	1
28	ARQV_S_1	Ariquemes virus	28.859	0.970235	1
30	ARQV_S_2	Ariquemes virus	28.859	1.03954	1.03954
28	ARQV_S_2	Ariquemes virus	28.859	0.970235	1
31	ARQV_S_2	Ariquemes virus	28.859	1.07419	1.07419
29	ARQV_S_3	Ariquemes virus	28.859	1.00489	1.00489
29	ARQV_S_3	Ariquemes virus	28.859	1.00489	1.00489
27	ARQV_S_3	Ariquemes virus	28.859	0.935584	1
29	ARQV_S_4	Ariquemes virus	28.859	1.00489	1.00489
26	ARQV_S_4	Ariquemes virus	28.859	0.900933	1
27	ARQV_S_4	Ariquemes virus	28.859	0.935584	1
3	ARQV_S_5	Ariquemes virus	28.859	0.103954	1
29	ARQV_S_5	Ariquemes virus	28.859	1.00489	1.00489
28	ARQV_S_5	Ariquemes virus	28.859	0.970235	1
4233	ARMV_L_1	Armero virus	28.859	146.679	146.679
2293	ARMV_L_1	Armero virus	28.859	79.4554	79.4554
3204	ARMV_L_1	Armero virus	28.859	111.023	111.023
26	ARMV_L_2	Armero virus	28.859	0.900933	1
28	ARMV_L_2	Armero virus	28.859	0.970235	1
28	ARMV_L_2	Armero virus	28.859	0.970235	1
37	ARMV_L_3	Armero virus	28.859	1.2821	1.2821
32	ARMV_L_3	Armero virus	28.859	1.10884	1.10884
28	ARMV_L_3	Armero virus	28.859	0.970235	1
33	ARMV_L_4	Armero virus	28.859	1.14349	1.14349
27	ARMV_L_4	Armero virus	28.859	0.935584	1
27	ARMV_L_4	Armero virus	28.859	0.935584	1
30	ARMV_L_5	Armero virus	28.859	1.03954	1.03954
26	ARMV_L_5	Armero virus	28.859	0.900933	1
27	ARMV_L_5	Armero virus	28.859	0.935584	1
32	ARMV_M_1	Armero virus	28.859	1.10884	1.10884
30	ARMV_M_1	Armero virus	28.859	1.03954	1.03954
30	ARMV_M_1	Armero virus	28.859	1.03954	1.03954
29	ARMV_M_2	Armero virus	28.859	1.00489	1.00489
28	ARMV_M_2	Armero virus	28.859	0.970235	1
27	ARMV_M_2	Armero virus	28.859	0.935584	1
29	ARMV_M_3	Armero virus	28.859	1.00489	1.00489
25	ARMV_M_3	Armero virus	28.859	0.866282	1
2	ARMV_M_3	Armero virus	28.859	0.0693025	1
29	ARMV_M_4	Armero virus	28.859	1.00489	1.00489
29	ARMV_M_4	Armero virus	28.859	1.00489	1.00489
26	ARMV_M_4	Armero virus	28.859	0.900933	1
4	ARMV_S_1	Armero virus	28.859	0.138605	1
26	ARMV_S_1	Armero virus	28.859	0.900933	1
27	ARMV_S_1	Armero virus	28.859	0.935584	1
39	ARMV_S_2	Armero virus	28.859	1.3514	1.3514
37	ARMV_S_2	Armero virus	28.859	1.2821	1.2821
39	ARMV_S_2	Armero virus	28.859	1.3514	1.3514
33	ARMV_S_3	Armero virus	28.859	1.14349	1.14349
31	ARMV_S_3	Armero virus	28.859	1.07419	1.07419
30	ARMV_S_3	Armero virus	28.859	1.03954	1.03954
31	ARMV_S_4	Armero virus	28.859	1.07419	1.07419
32	ARMV_S_4	Armero virus	28.859	1.10884	1.10884
28	ARMV_S_4	Armero virus	28.859	0.970235	1
31	AROAV_10	Aroa virus	28.859	1.07419	1.07419
26	AROAV_10	Aroa virus	28.859	0.900933	1
31	AROAV_10	Aroa virus	28.859	1.07419	1.07419
31	AROAV_11	Aroa virus	28.859	1.07419	1.07419
34	AROAV_11	Aroa virus	28.859	1.17814	1.17814
33	AROAV_11	Aroa virus	28.859	1.14349	1.14349
2	AROAV_12	Aroa virus	28.859	0.0693025	1
27	AROAV_12	Aroa virus	28.859	0.935584	1
30	AROAV_12	Aroa virus	28.859	1.03954	1.03954
27	AROAV_13	Aroa virus	28.859	0.935584	1
29	AROAV_13	Aroa virus	28.859	1.00489	1.00489
28	AROAV_13	Aroa virus	28.859	0.970235	1
28	AROAV_4	Aroa virus	28.859	0.970235	1
27	AROAV_4	Aroa virus	28.859	0.935584	1
27	AROAV_4	Aroa virus	28.859	0.935584	1
27	AROAV_5	Aroa virus	28.859	0.935584	1
31	AROAV_5	Aroa virus	28.859	1.07419	1.07419
29	AROAV_5	Aroa virus	28.859	1.00489	1.00489
43	AROAV_6	Aroa virus	28.859	1.49	1.49
32	AROAV_6	Aroa virus	28.859	1.10884	1.10884
38	AROAV_6	Aroa virus	28.859	1.31675	1.31675
29	AROAV_7	Aroa virus	28.859	1.00489	1.00489
30	AROAV_7	Aroa virus	28.859	1.03954	1.03954
26	AROAV_7	Aroa virus	28.859	0.900933	1
29	AROAV_8	Aroa virus	28.859	1.00489	1.00489
29	AROAV_8	Aroa virus	28.859	1.00489	1.00489
58	AROAV_8	Aroa virus	28.859	2.00977	2.00977
27	AROAV_9	Aroa virus	28.859	0.935584	1
30	AROAV_9	Aroa virus	28.859	1.03954	1.03954
27	AROAV_9	Aroa virus	28.859	0.935584	1
27	ARTV_L_1	Artybash virus	28.859	0.935584	1
27	ARTV_L_1	Artybash virus	28.859	0.935584	1
25	ARTV_L_1	Artybash virus	28.859	0.866282	1
28	ARTV_L_2	Artybash virus	28.859	0.970235	1
28	ARTV_L_2	Artybash virus	28.859	0.970235	1
28	ARTV_L_2	Artybash virus	28.859	0.970235	1
29	ARTV_L_3	Artybash virus	28.859	1.00489	1.00489
29	ARTV_L_3	Artybash virus	28.859	1.00489	1.00489
25	ARTV_L_3	Artybash virus	28.859	0.866282	1
28	ARTV_L_4	Artybash virus	28.859	0.970235	1
28	ARTV_L_4	Artybash virus	28.859	0.970235	1
26	ARTV_L_4	Artybash virus	28.859	0.900933	1
27	ARTV_L_5	Artybash virus	28.859	0.935584	1
2	ARTV_L_5	Artybash virus	28.859	0.0693025	1
27	ARTV_L_5	Artybash virus	28.859	0.935584	1
6	ARTV_M_1	Artybash virus	28.859	0.207908	1
29	ARTV_M_1	Artybash virus	28.859	1.00489	1.00489
27	ARTV_M_1	Artybash virus	28.859	0.935584	1
30	ARTV_M_2	Artybash virus	28.859	1.03954	1.03954
28	ARTV_M_2	Artybash virus	28.859	0.970235	1
28	ARTV_M_2	Artybash virus	28.859	0.970235	1
27	ARTV_M_3	Artybash virus	28.859	0.935584	1
27	ARTV_M_3	Artybash virus	28.859	0.935584	1
31	ARTV_M_3	Artybash virus	28.859	1.07419	1.07419
29	ARTV_M_4	Artybash virus	28.859	1.00489	1.00489
27	ARTV_M_4	Artybash virus	28.859	0.935584	1
28	ARTV_M_4	Artybash virus	28.859	0.970235	1
4	ARTV_M_5	Artybash virus	28.859	0.138605	1
28	ARTV_M_5	Artybash virus	28.859	0.970235	1
27	ARTV_M_5	Artybash virus	28.859	0.935584	1
28	AMTV_L_1	Arumowot virus	28.859	0.970235	1
27	AMTV_L_1	Arumowot virus	28.859	0.935584	1
27	AMTV_L_1	Arumowot virus	28.859	0.935584	1
29	AMTV_L_2	Arumowot virus	28.859	1.00489	1.00489
28	AMTV_L_2	Arumowot virus	28.859	0.970235	1
29	AMTV_L_2	Arumowot virus	28.859	1.00489	1.00489
42	AMTV_L_3	Arumowot virus	28.859	1.45535	1.45535
35	AMTV_L_3	Arumowot virus	28.859	1.21279	1.21279
39	AMTV_L_3	Arumowot virus	28.859	1.3514	1.3514
31	AMTV_L_4	Arumowot virus	28.859	1.07419	1.07419
29	AMTV_L_4	Arumowot virus	28.859	1.00489	1.00489
28	AMTV_L_4	Arumowot virus	28.859	0.970235	1
28	AMTV_L_5	Arumowot virus	28.859	0.970235	1
27	AMTV_L_5	Arumowot virus	28.859	0.935584	1
28	AMTV_L_5	Arumowot virus	28.859	0.970235	1
28	AMTV_M_1	Arumowot virus	28.859	0.970235	1
25	AMTV_M_1	Arumowot virus	28.859	0.866282	1
26	AMTV_M_1	Arumowot virus	28.859	0.900933	1
34	AMTV_M_2	Arumowot virus	28.859	1.17814	1.17814
2	AMTV_M_2	Arumowot virus	28.859	0.0693025	1
29	AMTV_M_2	Arumowot virus	28.859	1.00489	1.00489
32	AMTV_M_3	Arumowot virus	28.859	1.10884	1.10884
25	AMTV_M_3	Arumowot virus	28.859	0.866282	1
26	AMTV_M_3	Arumowot virus	28.859	0.900933	1
32	AMTV_M_4	Arumowot virus	28.859	1.10884	1.10884
25	AMTV_M_4	Arumowot virus	28.859	0.866282	1
27	AMTV_M_4	Arumowot virus	28.859	0.935584	1
34	AMTV_M_5	Arumowot virus	28.859	1.17814	1.17814
33	AMTV_M_5	Arumowot virus	28.859	1.14349	1.14349
31	AMTV_M_5	Arumowot virus	28.859	1.07419	1.07419
4	AMTV_S_1	Arumowot virus	28.859	0.138605	1
31	AMTV_S_1	Arumowot virus	28.859	1.07419	1.07419
28	AMTV_S_1	Arumowot virus	28.859	0.970235	1
28	AMTV_S_2	Arumowot virus	28.859	0.970235	1
26	AMTV_S_2	Arumowot virus	28.859	0.900933	1
26	AMTV_S_2	Arumowot virus	28.859	0.900933	1
29	AMTV_S_3	Arumowot virus	28.859	1.00489	1.00489
23	AMTV_S_3	Arumowot virus	28.859	0.796979	1
26	AMTV_S_3	Arumowot virus	28.859	0.900933	1
28	AMTV_S_4	Arumowot virus	28.859	0.970235	1
28	AMTV_S_4	Arumowot virus	28.859	0.970235	1
3	AMTV_S_4	Arumowot virus	28.859	0.103954	1
28	AMTV_S_5	Arumowot virus	28.859	0.970235	1
27	AMTV_S_5	Arumowot virus	28.859	0.935584	1
2	AMTV_S_5	Arumowot virus	28.859	0.0693025	1
31	ASAV_L_1	Asama virus	28.859	1.07419	1.07419
31	ASAV_L_1	Asama virus	28.859	1.07419	1.07419
29	ASAV_L_1	Asama virus	28.859	1.00489	1.00489
27	ASAV_L_2	Asama virus	28.859	0.935584	1
26	ASAV_L_2	Asama virus	28.859	0.900933	1
28	ASAV_L_2	Asama virus	28.859	0.970235	1
27	ASAV_L_3	Asama virus	28.859	0.935584	1
26	ASAV_L_3	Asama virus	28.859	0.900933	1
26	ASAV_L_3	Asama virus	28.859	0.900933	1
27	ASAV_L_4	Asama virus	28.859	0.935584	1
27	ASAV_L_4	Asama virus	28.859	0.935584	1
28	ASAV_L_4	Asama virus	28.859	0.970235	1
29	ASAV_L_5	Asama virus	28.859	1.00489	1.00489
30	ASAV_L_5	Asama virus	28.859	1.03954	1.03954
26	ASAV_L_5	Asama virus	28.859	0.900933	1
33	ASAV_M_1	Asama virus	28.859	1.14349	1.14349
29	ASAV_M_1	Asama virus	28.859	1.00489	1.00489
30	ASAV_M_1	Asama virus	28.859	1.03954	1.03954
33	ASAV_M_2	Asama virus	28.859	1.14349	1.14349
35	ASAV_M_2	Asama virus	28.859	1.21279	1.21279
0	ASAV_M_2	Asama virus	28.859	0	1
28	ASAV_M_3	Asama virus	28.859	0.970235	1
27	ASAV_M_3	Asama virus	28.859	0.935584	1
27	ASAV_M_3	Asama virus	28.859	0.935584	1
31	ASAV_M_4	Asama virus	28.859	1.07419	1.07419
33	ASAV_M_4	Asama virus	28.859	1.14349	1.14349
39	ASAV_M_4	Asama virus	28.859	1.3514	1.3514
30	ASAV_M_5	Asama virus	28.859	1.03954	1.03954
28	ASAV_M_5	Asama virus	28.859	0.970235	1
27	ASAV_M_5	Asama virus	28.859	0.935584	1
29	ASAV_S_1	Asama virus	28.859	1.00489	1.00489
28	ASAV_S_1	Asama virus	28.859	0.970235	1
27	ASAV_S_1	Asama virus	28.859	0.935584	1
27	ASAV_S_2	Asama virus	28.859	0.935584	1
31	ASAV_S_2	Asama virus	28.859	1.07419	1.07419
27	ASAV_S_2	Asama virus	28.859	0.935584	1
26	ASAV_S_3	Asama virus	28.859	0.900933	1
26	ASAV_S_3	Asama virus	28.859	0.900933	1
27	ASAV_S_3	Asama virus	28.859	0.935584	1
28	ASAV_S_4	Asama virus	28.859	0.970235	1
26	ASAV_S_4	Asama virus	28.859	0.900933	1
27	ASAV_S_4	Asama virus	28.859	0.935584	1
27	ASAV_S_5	Asama virus	28.859	0.935584	1
27	ASAV_S_5	Asama virus	28.859	0.935584	1
30	ASAV_S_5	Asama virus	28.859	1.03954	1.03954
31	ARRV_L_1	Ash River virus	28.859	1.07419	1.07419
25	ARRV_L_1	Ash River virus	28.859	0.866282	1
28	ARRV_L_1	Ash River virus	28.859	0.970235	1
28	ARRV_L_2	Ash River virus	28.859	0.970235	1
28	ARRV_L_2	Ash River virus	28.859	0.970235	1
26	ARRV_L_2	Ash River virus	28.859	0.900933	1
32	ARRV_L_3	Ash River virus	28.859	1.10884	1.10884
27	ARRV_L_3	Ash River virus	28.859	0.935584	1
27	ARRV_L_3	Ash River virus	28.859	0.935584	1
30	ARRV_L_4	Ash River virus	28.859	1.03954	1.03954
29	ARRV_L_4	Ash River virus	28.859	1.00489	1.00489
26	ARRV_L_4	Ash River virus	28.859	0.900933	1
30	ARRV_L_5	Ash River virus	28.859	1.03954	1.03954
28	ARRV_L_5	Ash River virus	28.859	0.970235	1
28	ARRV_L_5	Ash River virus	28.859	0.970235	1
29	ARRV_S_1	Ash River virus	28.859	1.00489	1.00489
28	ARRV_S_1	Ash River virus	28.859	0.970235	1
30	ARRV_S_1	Ash River virus	28.859	1.03954	1.03954
33	ARRV_S_2	Ash River virus	28.859	1.14349	1.14349
30	ARRV_S_2	Ash River virus	28.859	1.03954	1.03954
31	ARRV_S_2	Ash River virus	28.859	1.07419	1.07419
36	ARRV_S_3	Ash River virus	28.859	1.24745	1.24745
27	ARRV_S_3	Ash River virus	28.859	0.935584	1
24	ARRV_S_3	Ash River virus	28.859	0.83163	1
28	ARRV_S_4	Ash River virus	28.859	0.970235	1
27	ARRV_S_4	Ash River virus	28.859	0.935584	1
29	ARRV_S_4	Ash River virus	28.859	1.00489	1.00489
30	ARRV_S_5	Ash River virus	28.859	1.03954	1.03954
25	ARRV_S_5	Ash River virus	28.859	0.866282	1
26	ARRV_S_5	Ash River virus	28.859	0.900933	1
28	AURAV_1	Aura virus	28.859	0.970235	1
29	AURAV_1	Aura virus	28.859	1.00489	1.00489
28	AURAV_1	Aura virus	28.859	0.970235	1
32	AURAV_10	Aura virus	28.859	1.10884	1.10884
28	AURAV_10	Aura virus	28.859	0.970235	1
27	AURAV_10	Aura virus	28.859	0.935584	1
44	AURAV_2	Aura virus	28.859	1.52466	1.52466
50	AURAV_2	Aura virus	28.859	1.73256	1.73256
41	AURAV_2	Aura virus	28.859	1.4207	1.4207
25	AURAV_3	Aura virus	28.859	0.866282	1
30	AURAV_3	Aura virus	28.859	1.03954	1.03954
28	AURAV_3	Aura virus	28.859	0.970235	1
29	AURAV_4	Aura virus	28.859	1.00489	1.00489
28	AURAV_4	Aura virus	28.859	0.970235	1
29	AURAV_4	Aura virus	28.859	1.00489	1.00489
24	AURAV_5	Aura virus	28.859	0.83163	1
27	AURAV_5	Aura virus	28.859	0.935584	1
26	AURAV_5	Aura virus	28.859	0.900933	1
27	AURAV_6	Aura virus	28.859	0.935584	1
27	AURAV_6	Aura virus	28.859	0.935584	1
0	AURAV_6	Aura virus	28.859	0	1
27	AURAV_7	Aura virus	28.859	0.935584	1
29	AURAV_7	Aura virus	28.859	1.00489	1.00489
29	AURAV_7	Aura virus	28.859	1.00489	1.00489
31	AURAV_8	Aura virus	28.859	1.07419	1.07419
31	AURAV_8	Aura virus	28.859	1.07419	1.07419
27	AURAV_8	Aura virus	28.859	0.935584	1
27	AURAV_9	Aura virus	28.859	0.935584	1
28	AURAV_9	Aura virus	28.859	0.970235	1
29	AURAV_9	Aura virus	28.859	1.00489	1.00489
29	BBKV_1	Babanki virus	28.859	1.00489	1.00489
29	BBKV_1	Babanki virus	28.859	1.00489	1.00489
28	BBKV_1	Babanki virus	28.859	0.970235	1
33	BBKV_10	Babanki virus	28.859	1.14349	1.14349
32	BBKV_10	Babanki virus	28.859	1.10884	1.10884
29	BBKV_10	Babanki virus	28.859	1.00489	1.00489
27	BBKV_2	Babanki virus	28.859	0.935584	1
27	BBKV_2	Babanki virus	28.859	0.935584	1
28	BBKV_2	Babanki virus	28.859	0.970235	1
28	BBKV_3	Babanki virus	28.859	0.970235	1
27	BBKV_3	Babanki virus	28.859	0.935584	1
25	BBKV_3	Babanki virus	28.859	0.866282	1
27	BBKV_4	Babanki virus	28.859	0.935584	1
28	BBKV_4	Babanki virus	28.859	0.970235	1
26	BBKV_4	Babanki virus	28.859	0.900933	1
30	BBKV_5	Babanki virus	28.859	1.03954	1.03954
27	BBKV_5	Babanki virus	28.859	0.935584	1
29	BBKV_5	Babanki virus	28.859	1.00489	1.00489
28	BBKV_6	Babanki virus	28.859	0.970235	1
29	BBKV_6	Babanki virus	28.859	1.00489	1.00489
31	BBKV_6	Babanki virus	28.859	1.07419	1.07419
30	BBKV_7	Babanki virus	28.859	1.03954	1.03954
29	BBKV_7	Babanki virus	28.859	1.00489	1.00489
27	BBKV_7	Babanki virus	28.859	0.935584	1
25	BBKV_8	Babanki virus	28.859	0.866282	1
29	BBKV_8	Babanki virus	28.859	1.00489	1.00489
27	BBKV_8	Babanki virus	28.859	0.935584	1
31	BBKV_9	Babanki virus	28.859	1.07419	1.07419
31	BBKV_9	Babanki virus	28.859	1.07419	1.07419
31	BBKV_9	Babanki virus	28.859	1.07419	1.07419
32	BAGV_1	Bagaza virus	28.859	1.10884	1.10884
30	BAGV_1	Bagaza virus	28.859	1.03954	1.03954
27	BAGV_1	Bagaza virus	28.859	0.935584	1
26	BAGV_10	Bagaza virus	28.859	0.900933	1
28	BAGV_10	Bagaza virus	28.859	0.970235	1
27	BAGV_10	Bagaza virus	28.859	0.935584	1
28	BAGV_2	Bagaza virus	28.859	0.970235	1
26	BAGV_2	Bagaza virus	28.859	0.900933	1
27	BAGV_2	Bagaza virus	28.859	0.935584	1
30	BAGV_3	Bagaza virus	28.859	1.03954	1.03954
27	BAGV_3	Bagaza virus	28.859	0.935584	1
26	BAGV_3	Bagaza virus	28.859	0.900933	1
29	BAGV_4	Bagaza virus	28.859	1.00489	1.00489
25	BAGV_4	Bagaza virus	28.859	0.866282	1
27	BAGV_4	Bagaza virus	28.859	0.935584	1
27	BAGV_5	Bagaza virus	28.859	0.935584	1
27	BAGV_5	Bagaza virus	28.859	0.935584	1
27	BAGV_5	Bagaza virus	28.859	0.935584	1
26	BAGV_6	Bagaza virus	28.859	0.900933	1
29	BAGV_6	Bagaza virus	28.859	1.00489	1.00489
26	BAGV_6	Bagaza virus	28.859	0.900933	1
27	BAGV_7	Bagaza virus	28.859	0.935584	1
27	BAGV_7	Bagaza virus	28.859	0.935584	1
25	BAGV_7	Bagaza virus	28.859	0.866282	1
30	BAGV_8	Bagaza virus	28.859	1.03954	1.03954
26	BAGV_8	Bagaza virus	28.859	0.900933	1
31	BAGV_8	Bagaza virus	28.859	1.07419	1.07419
30	BAGV_9	Bagaza virus	28.859	1.03954	1.03954
27	BAGV_9	Bagaza virus	28.859	0.935584	1
32	BAGV_9	Bagaza virus	28.859	1.10884	1.10884
29	BDAV_L_1	Bandia virus	28.859	1.00489	1.00489
29	BDAV_L_1	Bandia virus	28.859	1.00489	1.00489
29	BDAV_L_1	Bandia virus	28.859	1.00489	1.00489
27	BDAV_L_2	Bandia virus	28.859	0.935584	1
28	BDAV_L_2	Bandia virus	28.859	0.970235	1
27	BDAV_L_2	Bandia virus	28.859	0.935584	1
28	BDAV_L_3	Bandia virus	28.859	0.970235	1
30	BDAV_L_3	Bandia virus	28.859	1.03954	1.03954
28	BDAV_L_3	Bandia virus	28.859	0.970235	1
27	BDAV_L_4	Bandia virus	28.859	0.935584	1
29	BDAV_L_4	Bandia virus	28.859	1.00489	1.00489
28	BDAV_L_4	Bandia virus	28.859	0.970235	1
29	BDAV_L_5	Bandia virus	28.859	1.00489	1.00489
25	BDAV_L_5	Bandia virus	28.859	0.866282	1
28	BDAV_L_5	Bandia virus	28.859	0.970235	1
28	BANV_VP10_1	Banna virus	28.859	0.970235	1
28	BANV_VP10_1	Banna virus	28.859	0.970235	1
23	BANV_VP10_1	Banna virus	28.859	0.796979	1
31	BANV_VP10_10	Banna virus	28.859	1.07419	1.07419
30	BANV_VP10_10	Banna virus	28.859	1.03954	1.03954
29	BANV_VP10_10	Banna virus	28.859	1.00489	1.00489
28	BANV_VP10_2	Banna virus	28.859	0.970235	1
28	BANV_VP10_2	Banna virus	28.859	0.970235	1
30	BANV_VP10_2	Banna virus	28.859	1.03954	1.03954
27	BANV_VP10_3	Banna virus	28.859	0.935584	1
26	BANV_VP10_3	Banna virus	28.859	0.900933	1
28	BANV_VP10_3	Banna virus	28.859	0.970235	1
30	BANV_VP10_4	Banna virus	28.859	1.03954	1.03954
30	BANV_VP10_4	Banna virus	28.859	1.03954	1.03954
31	BANV_VP10_4	Banna virus	28.859	1.07419	1.07419
33	BANV_VP10_5	Banna virus	28.859	1.14349	1.14349
29	BANV_VP10_5	Banna virus	28.859	1.00489	1.00489
27	BANV_VP10_5	Banna virus	28.859	0.935584	1
30	BANV_VP10_6	Banna virus	28.859	1.03954	1.03954
27	BANV_VP10_6	Banna virus	28.859	0.935584	1
27	BANV_VP10_6	Banna virus	28.859	0.935584	1
26	BANV_VP10_7	Banna virus	28.859	0.900933	1
28	BANV_VP10_7	Banna virus	28.859	0.970235	1
27	BANV_VP10_7	Banna virus	28.859	0.935584	1
25	BANV_VP10_8	Banna virus	28.859	0.866282	1
26	BANV_VP10_8	Banna virus	28.859	0.900933	1
30	BANV_VP10_8	Banna virus	28.859	1.03954	1.03954
26	BANV_VP10_9	Banna virus	28.859	0.900933	1
28	BANV_VP10_9	Banna virus	28.859	0.970235	1
28	BANV_VP10_9	Banna virus	28.859	0.970235	1
28	BANV_VP6_10	Banna virus	28.859	0.970235	1
29	BANV_VP6_10	Banna virus	28.859	1.00489	1.00489
30	BANV_VP6_10	Banna virus	28.859	1.03954	1.03954
27	BANV_VP6_11	Banna virus	28.859	0.935584	1
25	BANV_VP6_11	Banna virus	28.859	0.866282	1
26	BANV_VP6_11	Banna virus	28.859	0.900933	1
34	BANV_VP6_14	Banna virus	28.859	1.17814	1.17814
28	BANV_VP6_14	Banna virus	28.859	0.970235	1
35	BANV_VP6_14	Banna virus	28.859	1.21279	1.21279
26	BANV_VP6_15	Banna virus	28.859	0.900933	1
26	BANV_VP6_15	Banna virus	28.859	0.900933	1
25	BANV_VP6_15	Banna virus	28.859	0.866282	1
31	BANV_VP6_16	Banna virus	28.859	1.07419	1.07419
30	BANV_VP6_16	Banna virus	28.859	1.03954	1.03954
[truncated: 1,046,576+ more rows]

## Sheet: Normalized data
Final intensity data	Intensity (log2)	ID	Name			Controls	Probes (no.)	p	Average (log2)
1.00489	0.00703287	ETG02_36680	!Negative control			Agilent_Background control	77	0.0133621	0.0186991
1	0	ETG02_36680	!Negative control			Agilent_Positive control_1	20	6.45812e-26	7.71017
1	0	ETG02_36680	!Negative control			Agilent_positive control_3	20	0.449136	0.0911471
1	0	ETG02_36680	!Negative control			Agilent_positive control_9	20	2.9294e-17	5.16089
1	0	ETG02_36680	!Negative control			Agilent_Positive control_11	20	2.39394e-23	4.54443
1	0	ETG02_36680	!Negative control			Agilent_Positive control_20	20	8.46647e-07	0.233228
1.03954	0.0559425	ETG04_27747	!Negative control			Agilent_Positive control_22	20	1.41005e-14	1.11979
1	0	ETG04_27747	!Negative control			Agilent_positive control_97	20	2.42469e-17	2.17317
1.03954	0.0559425	ETG04_27747	!Negative control			Agilent_Positive control_104	20	0.0114515	0.0170542
1.03954	0.0559425	ETG04_27747	!Negative control			Agilent_Positive control_107	20	0.493298	0.0525255
1	0	ETG04_27747	!Negative control			Agilent_Positive control_135	20	0.223464	0.0652098
1	0	ETG04_27747	!Negative control			Agilent_Expression control	24	0.0442943	0.0274151
1.17814	0.236515	ETG05_36762	!Negative control
1.55931	0.640905	ETG05_36762	!Negative control
1	0	ETG05_36762	!Negative control
1.31675	0.396979	ETG05_36762	!Negative control
1.14349	0.193446	ETG05_36762	!Negative control
1.10884	0.149052	ETG05_36762	!Negative control
1.87117	0.903939	ETG05_66023	!Negative control
1.24745	0.318977	ETG05_66023	!Negative control
1.10884	0.149052	ETG05_66023	!Negative control
1.2821	0.358505	ETG05_66023	!Negative control
1.90582	0.930412	ETG05_66023	!Negative control
1.07419	0.103248	ETG05_66023	!Negative control
1	0	ETG07_105829	!Negative control
1.00489	0.00703287	ETG07_105829	!Negative control
1.17814	0.236515	ETG07_105829	!Negative control
1	0	ETG07_105829	!Negative control
1	0	ETG07_105829	!Negative control
1	0	ETG07_105829	!Negative control
1.10884	0.149052	ETG08_142674	!Negative control
1	0	ETG08_142674	!Negative control
1	0	ETG08_142674	!Negative control
1	0	ETG08_142674	!Negative control
1	0	ETG08_142674	!Negative control
1	0	ETG08_142674	!Negative control
1.00489	0.00703287	ETG09_205211	!Negative control
1	0	ETG09_205211	!Negative control
1	0	ETG09_205211	!Negative control
1.14349	0.193446	ETG09_205211	!Negative control
1	0	ETG09_205211	!Negative control
1.00489	0.00703287	ETG09_205211	!Negative control
1	0	ETG09_35454	!Negative control
1.00489	0.00703287	ETG09_35454	!Negative control
1	0	ETG09_35454	!Negative control
1	0	ETG09_35454	!Negative control
1.00489	0.00703287	ETG09_35454	!Negative control
1	0	ETG09_35454	!Negative control
1.00489	0.00703287	ETG09_48764	!Negative control
1	0	ETG09_48764	!Negative control
1.00489	0.00703287	ETG09_48764	!Negative control
1	0	ETG09_48764	!Negative control
1	0	ETG09_48764	!Negative control
1	0	ETG09_48764	!Negative control
1.03954	0.0559425	ETG10_13482	!Negative control
1.10884	0.149052	ETG10_13482	!Negative control
1.00489	0.00703287	ETG10_13482	!Negative control
1	0	ETG10_13482	!Negative control
1	0	ETG10_13482	!Negative control
1	0	ETG10_13482	!Negative control
1	0	ETG10_195139	!Negative control
1.00489	0.00703287	ETG10_195139	!Negative control
1	0	ETG10_195139	!Negative control
1	0	ETG10_195139	!Negative control
1	0	ETG10_195139	!Negative control
1	0	ETG10_195139	!Negative control
1	0	ETG10_234183	!Negative control
1	0	ETG10_234183	!Negative control
1	0	ETG10_234183	!Negative control
1.03954	0.0559425	ETG10_234183	!Negative control
1	0	ETG10_234183	!Negative control
1.00489	0.00703287	ETG10_234183	!Negative control
1.07419	0.103248	ETG10_236652	!Negative control
1	0	ETG10_236652	!Negative control
1	0	ETG10_236652	!Negative control
1.00489	0.00703287	ETG10_236652	!Negative control
1	0	ETG10_236652	!Negative control
1	0	ETG10_236652	!Negative control
1	0	AHV_L_1	Abu Hammad virus
1	0	AHV_L_1	Abu Hammad virus
1.03954	0.0559425	AHV_L_1	Abu Hammad virus
1.00489	0.00703287	AHV_L_2	Abu Hammad virus
1	0	AHV_L_2	Abu Hammad virus
1	0	AHV_L_2	Abu Hammad virus
1.03954	0.0559425	AHV_L_3	Abu Hammad virus
1	0	AHV_L_3	Abu Hammad virus
1.00489	0.00703287	AHV_L_3	Abu Hammad virus
1.07419	0.103248	AHV_L_4	Abu Hammad virus
1.00489	0.00703287	AHV_L_4	Abu Hammad virus
1	0	AHV_L_4	Abu Hammad virus
1	0	AHV_L_5	Abu Hammad virus
1	0	AHV_L_5	Abu Hammad virus
1	0	AHV_L_5	Abu Hammad virus
1.00489	0.00703287	ABMV_L_1	Abu Mina virus
1.03954	0.0559425	ABMV_L_1	Abu Mina virus
1.03954	0.0559425	ABMV_L_1	Abu Mina virus
1	0	ABMV_L_2	Abu Mina virus
1	0	ABMV_L_2	Abu Mina virus
1.00489	0.00703287	ABMV_L_2	Abu Mina virus
1.03954	0.0559425	ABMV_L_3	Abu Mina virus
1	0	ABMV_L_3	Abu Mina virus
1.03954	0.0559425	ABMV_L_3	Abu Mina virus
1	0	ABMV_L_4	Abu Mina virus
1.03954	0.0559425	ABMV_L_4	Abu Mina virus
1.00489	0.00703287	ABMV_L_4	Abu Mina virus
1.03954	0.0559425	ABMV_L_5	Abu Mina virus
1.10884	0.149052	ABMV_L_5	Abu Mina virus
1.03954	0.0559425	ABMV_L_5	Abu Mina virus
1	0	ARV_1	Adelaide River virus
1	0	ARV_1	Adelaide River virus
1.07419	0.103248	ARV_1	Adelaide River virus
1.00489	0.00703287	ARV_10	Adelaide River virus
1.03954	0.0559425	ARV_10	Adelaide River virus
1	0	ARV_10	Adelaide River virus
1	0	ARV_11	Adelaide River virus
1.07419	0.103248	ARV_11	Adelaide River virus
1	0	ARV_11	Adelaide River virus
1	0	ARV_2	Adelaide River virus
1	0	ARV_2	Adelaide River virus
1.00489	0.00703287	ARV_2	Adelaide River virus
1.17814	0.236515	ARV_3	Adelaide River virus
1.07419	0.103248	ARV_3	Adelaide River virus
1.03954	0.0559425	ARV_3	Adelaide River virus
1.21279	0.278335	ARV_4	Adelaide River virus
1	0	ARV_4	Adelaide River virus
1	0	ARV_4	Adelaide River virus
1.3514	0.434454	ARV_5	Adelaide River virus
1.03954	0.0559425	ARV_5	Adelaide River virus
1.03954	0.0559425	ARV_5	Adelaide River virus
1	0	ARV_6	Adelaide River virus
1	0	ARV_6	Adelaide River virus
1	0	ARV_6	Adelaide River virus
1	0	ARV_7	Adelaide River virus
1	0	ARV_7	Adelaide River virus
1	0	ARV_7	Adelaide River virus
1	0	ARV_8	Adelaide River virus
1	0	ARV_8	Adelaide River virus
1.00489	0.00703287	ARV_8	Adelaide River virus
1	0	ARV_9	Adelaide River virus
1	0	ARV_9	Adelaide River virus
1.00489	0.00703287	ARV_9	Adelaide River virus
1.14349	0.193446	AHSV_NS3_1	African horsesickness virus
1.03954	0.0559425	AHSV_NS3_1	African horsesickness virus
1.00489	0.00703287	AHSV_NS3_1	African horsesickness virus
1	0	AHSV_NS3_3	African horsesickness virus
1	0	AHSV_NS3_3	African horsesickness virus
1.07419	0.103248	AHSV_NS3_3	African horsesickness virus
1	0	AHSV_NS3_4	African horsesickness virus
1	0	AHSV_NS3_4	African horsesickness virus
1.00489	0.00703287	AHSV_NS3_4	African horsesickness virus
1.14349	0.193446	AHSV_NS3_5	African horsesickness virus
1.07419	0.103248	AHSV_NS3_5	African horsesickness virus
1.03954	0.0559425	AHSV_NS3_5	African horsesickness virus
1.00489	0.00703287	AHSV_VP2_3	African horsesickness virus
1	0	AHSV_VP2_3	African horsesickness virus
1	0	AHSV_VP2_3	African horsesickness virus
1	0	AHSV_VP2_5	African horsesickness virus
1	0	AHSV_VP2_5	African horsesickness virus
1	0	AHSV_VP2_5	African horsesickness virus
1.00489	0.00703287	AHSV_VP5_1	African horsesickness virus
1.03954	0.0559425	AHSV_VP5_1	African horsesickness virus
1	0	AHSV_VP5_1	African horsesickness virus
1	0	AHSV_VP5_2	African horsesickness virus
1	0	AHSV_VP5_2	African horsesickness virus
1	0	AHSV_VP5_2	African horsesickness virus
1	0	AHSV_VP5_3	African horsesickness virus
1	0	AHSV_VP5_3	African horsesickness virus
1.00489	0.00703287	AHSV_VP5_3	African horsesickness virus
1.07419	0.103248	AHSV_VP5_4	African horsesickness virus
1.07419	0.103248	AHSV_VP5_4	African horsesickness virus
1.14349	0.193446	AHSV_VP5_4	African horsesickness virus
1.14349	0.193446	AHSV_VP5_5	African horsesickness virus
1	0	AHSV_VP5_5	African horsesickness virus
1.00489	0.00703287	AHSV_VP5_5	African horsesickness virus
1.24745	0.318977	AHSV_VP5_6	African horsesickness virus
1	0	AHSV_VP5_6	African horsesickness virus
1.10884	0.149052	AHSV_VP5_6	African horsesickness virus
1	0	AHSV-1_NS3_1	African horsesickness virus
1	0	AHSV-1_NS3_1	African horsesickness virus
1	0	AHSV-1_NS3_1	African horsesickness virus
1	0	AHSV-1_NS3_2	African horsesickness virus
1	0	AHSV-1_NS3_2	African horsesickness virus
1	0	AHSV-1_NS3_2	African horsesickness virus
1.10884	0.149052	AHSV-2_NS3_1	African horsesickness virus
1.03954	0.0559425	AHSV-2_NS3_1	African horsesickness virus
1	0	AHSV-2_NS3_1	African horsesickness virus
1	0	AHSV-2_VP5_2	African horsesickness virus
1.00489	0.00703287	AHSV-2_VP5_2	African horsesickness virus
1	0	AHSV-2_VP5_2	African horsesickness virus
1	0	AHSV-3_VP2_8	African horsesickness virus
1	0	AHSV-3_VP2_8	African horsesickness virus
1.07419	0.103248	AHSV-3_VP2_8	African horsesickness virus
1	0	AHSV-4_VP2_6	African horsesickness virus
1	0	AHSV-4_VP2_6	African horsesickness virus
1	0	AHSV-4_VP2_6	African horsesickness virus
1.00489	0.00703287	AHSV-5_VP2_3	African horsesickness virus
1	0	AHSV-5_VP2_3	African horsesickness virus
1	0	AHSV-5_VP2_3	African horsesickness virus
1.07419	0.103248	AHSV-6_VP2_5	African horsesickness virus
1	0	AHSV-6_VP2_5	African horsesickness virus
1	0	AHSV-6_VP2_5	African horsesickness virus
1	0	AHSV-7_VP2_8	African horsesickness virus
1.03954	0.0559425	AHSV-7_VP2_8	African horsesickness virus
1	0	AHSV-7_VP2_8	African horsesickness virus
1	0	AHSV-8_NS3_3	African horsesickness virus
1	0	AHSV-8_NS3_3	African horsesickness virus
1	0	AHSV-8_NS3_3	African horsesickness virus
1.00489	0.00703287	AHSV-8_VP5_6	African horsesickness virus
1.00489	0.00703287	AHSV-8_VP5_6	African horsesickness virus
1	0	AHSV-8_VP5_6	African horsesickness virus
1	0	AHSV-9_VP2_8	African horsesickness virus
1	0	AHSV-9_VP2_8	African horsesickness virus
1	0	AHSV-9_VP2_8	African horsesickness virus
1.14349	0.193446	ASFV_1	African swine fever virus
1	0	ASFV_1	African swine fever virus
1	0	ASFV_1	African swine fever virus
1	0	ASFV_10	African swine fever virus
1.00489	0.00703287	ASFV_10	African swine fever virus
1	0	ASFV_10	African swine fever virus
8.07375	3.01324	ASFV_11	African swine fever virus
38.255	5.25758	ASFV_11	African swine fever virus
13.0289	3.70364	ASFV_11	African swine fever virus
1	0	ASFV_12	African swine fever virus
1.2821	0.358505	ASFV_12	African swine fever virus
1.00489	0.00703287	ASFV_12	African swine fever virus
1	0	ASFV_13	African swine fever virus
1.10884	0.149052	ASFV_13	African swine fever virus
1	0	ASFV_13	African swine fever virus
1	0	ASFV_14	African swine fever virus
1	0	ASFV_14	African swine fever virus
1	0	ASFV_14	African swine fever virus
1.00489	0.00703287	ASFV_15	African swine fever virus
1.03954	0.0559425	ASFV_15	African swine fever virus
1	0	ASFV_15	African swine fever virus
1	0	ASFV_16	African swine fever virus
1.03954	0.0559425	ASFV_16	African swine fever virus
1	0	ASFV_16	African swine fever virus
1.00489	0.00703287	ASFV_17	African swine fever virus
1	0	ASFV_17	African swine fever virus
1	0	ASFV_17	African swine fever virus
1	0	ASFV_2	African swine fever virus
1	0	ASFV_2	African swine fever virus
1	0	ASFV_2	African swine fever virus
1	0	ASFV_3	African swine fever virus
1	0	ASFV_3	African swine fever virus
1	0	ASFV_3	African swine fever virus
1	0	ASFV_4	African swine fever virus
1	0	ASFV_4	African swine fever virus
1.00489	0.00703287	ASFV_4	African swine fever virus
1.21279	0.278335	ASFV_5	African swine fever virus
1.07419	0.103248	ASFV_5	African swine fever virus
1.10884	0.149052	ASFV_5	African swine fever virus
1.45535	0.541369	ASFV_6	African swine fever virus
1	0	ASFV_6	African swine fever virus
1	0	ASFV_6	African swine fever virus
1	0	ASFV_7	African swine fever virus
1	0	ASFV_7	African swine fever virus
1	0	ASFV_7	African swine fever virus
1	0	ASFV_8	African swine fever virus
1	0	ASFV_8	African swine fever virus
1.03954	0.0559425	ASFV_8	African swine fever virus
1.07419	0.103248	ASFV_9	African swine fever virus
1	0	ASFV_9	African swine fever virus
1	0	ASFV_9	African swine fever virus
1.2821	0.358505	(-)3xSLv1	Agilent_Background control
1	0	(-)3xSLv1	Agilent_Background control
1	0	(-)3xSLv1	Agilent_Background control
1.10884	0.149052	(-)3xSLv1	Agilent_Background control
1	0	(-)3xSLv1	Agilent_Background control
1	0	(-)3xSLv1	Agilent_Background control
1	0	(-)3xSLv1	Agilent_Background control
1	0	(-)3xSLv1	Agilent_Background control
1	0	(-)3xSLv1	Agilent_Background control
1.00489	0.00703287	(-)3xSLv1	Agilent_Background control
1	0	(-)3xSLv1	Agilent_Background control
1	0	(-)3xSLv1	Agilent_Background control
1.00489	0.00703287	(-)3xSLv1	Agilent_Background control
1	0	(-)3xSLv1	Agilent_Background control
1	0	(-)3xSLv1	Agilent_Background control
1	0	(-)3xSLv1	Agilent_Background control
1	0	(-)3xSLv1	Agilent_Background control
1.10884	0.149052	(-)3xSLv1	Agilent_Background control
1.14349	0.193446	(-)3xSLv1	Agilent_Background control
1	0	(-)3xSLv1	Agilent_Background control
1.00489	0.00703287	(-)3xSLv1	Agilent_Background control
1	0	(-)3xSLv1	Agilent_Background control
1.03954	0.0559425	(-)3xSLv1	Agilent_Background control
1.07419	0.103248	(-)3xSLv1	Agilent_Background control
1	0	(-)3xSLv1	Agilent_Background control
1	0	(-)3xSLv1	Agilent_Background control
1	0	(-)3xSLv1	Agilent_Background control
1.03954	0.0559425	(-)3xSLv1	Agilent_Background control
1	0	(-)3xSLv1	Agilent_Background control
1	0	(-)3xSLv1	Agilent_Background control
1	0	(-)3xSLv1	Agilent_Background control
1	0	(-)3xSLv1	Agilent_Background control
1	0	(-)3xSLv1	Agilent_Background control
1	0	(-)3xSLv1	Agilent_Background control
1	0	(-)3xSLv1	Agilent_Background control
1	0	(-)3xSLv1	Agilent_Background control
1	0	(-)3xSLv1	Agilent_Background control
1	0	(-)3xSLv1	Agilent_Background control
1	0	(-)3xSLv1	Agilent_Background control
1	0	(-)3xSLv1	Agilent_Background control
1.07419	0.103248	(-)3xSLv1	Agilent_Background control
1.00489	0.00703287	(-)3xSLv1	Agilent_Background control
1	0	(-)3xSLv1	Agilent_Background control
1	0	(-)3xSLv1	Agilent_Background control
1	0	(-)3xSLv1	Agilent_Background control
1	0	(-)3xSLv1	Agilent_Background control
1	0	(-)3xSLv1	Agilent_Background control
1	0	(-)3xSLv1	Agilent_Background control
1	0	(-)3xSLv1	Agilent_Background control
1	0	(-)3xSLv1	Agilent_Background control
1	0	(-)3xSLv1	Agilent_Background control
1.00489	0.00703287	(-)3xSLv1	Agilent_Background control
1	0	(-)3xSLv1	Agilent_Background control
1	0	(-)3xSLv1	Agilent_Background control
1	0	(-)3xSLv1	Agilent_Background control
1	0	(-)3xSLv1	Agilent_Background control
1	0	(-)3xSLv1	Agilent_Background control
1	0	(-)3xSLv1	Agilent_Background control
1.00489	0.00703287	(-)3xSLv1	Agilent_Background control
1	0	(-)3xSLv1	Agilent_Background control
1.00489	0.00703287	(-)3xSLv1	Agilent_Background control
1	0	(-)3xSLv1	Agilent_Background control
1.07419	0.103248	(-)3xSLv1	Agilent_Background control
1.03954	0.0559425	(-)3xSLv1	Agilent_Background control
1.00489	0.00703287	(-)3xSLv1	Agilent_Background control
1	0	(-)3xSLv1	Agilent_Background control
1	0	(-)3xSLv1	Agilent_Background control
1	0	(-)3xSLv1	Agilent_Background control
1.03954	0.0559425	(-)3xSLv1	Agilent_Background control
1	0	(-)3xSLv1	Agilent_Background control
1	0	(-)3xSLv1	Agilent_Background control
1	0	(-)3xSLv1	Agilent_Background control
1	0	(-)3xSLv1	Agilent_Background control
1	0	(-)3xSLv1	Agilent_Background control
1	0	(-)3xSLv1	Agilent_Background control
1	0	(-)3xSLv1	Agilent_Background control
1	0	(-)3xSLv1	Agilent_Background control
700.718	9.45269	GE_BrightCorner	Agilent_Bright corner control
1245.47	10.2825	GE_BrightCorner	Agilent_Bright corner control
1069.44	10.0626	GE_BrightCorner	Agilent_Bright corner control
1538.17	10.587	GE_BrightCorner	Agilent_Bright corner control
2269.8	11.1483	GE_BrightCorner	Agilent_Bright corner control
1290.93	10.3342	GE_BrightCorner	Agilent_Bright corner control
1623.13	10.6646	GE_BrightCorner	Agilent_Bright corner control
2269.94	11.1484	GE_BrightCorner	Agilent_Bright corner control
655.221	9.35584	GE_BrightCorner	Agilent_Bright corner control
969.127	9.92054	GE_BrightCorner	Agilent_Bright corner control
2269.73	11.1483	GE_BrightCorner	Agilent_Bright corner control
1177.17	10.2011	GE_BrightCorner	Agilent_Bright corner control
1197.1	10.2253	GE_BrightCorner	Agilent_Bright corner control
2270.04	11.1485	GE_BrightCorner	Agilent_Bright corner control
1	0	DarkCorner	Agilent_Dark corner control
1	0	DarkCorner	Agilent_Dark corner control
1	0	DarkCorner	Agilent_Dark corner control
1	0	DarkCorner	Agilent_Dark corner control
1.66326	0.734014	DarkCorner	Agilent_Dark corner control
1.07419	0.103248	DarkCorner	Agilent_Dark corner control
1	0	DarkCorner	Agilent_Dark corner control
1	0	DarkCorner	Agilent_Dark corner control
1	0	DarkCorner	Agilent_Dark corner control
1.24745	0.318977	DarkCorner	Agilent_Dark corner control
1	0	DarkCorner	Agilent_Dark corner control
1	0	DarkCorner	Agilent_Dark corner control
1	0	DarkCorner	Agilent_Dark corner control
1	0	DarkCorner	Agilent_Dark corner control
1	0	DarkCorner	Agilent_Dark corner control
1	0	DarkCorner	Agilent_Dark corner control
1	0	DarkCorner	Agilent_Dark corner control
1	0	DarkCorner	Agilent_Dark corner control
1	0	DarkCorner	Agilent_Dark corner control
1	0	DarkCorner	Agilent_Dark corner control
1	0	DarkCorner	Agilent_Dark corner control
1	0	DarkCorner	Agilent_Dark corner control
1	0	DarkCorner	Agilent_Dark corner control
1.07419	0.103248	DarkCorner	Agilent_Dark corner control
1	0	DarkCorner	Agilent_Dark corner control
1	0	DarkCorner	Agilent_Dark corner control
1.07419	0.103248	DarkCorner	Agilent_Dark corner control
1	0	DarkCorner	Agilent_Dark corner control
1	0	DarkCorner	Agilent_Dark corner control
2.14838	1.10325	DarkCorner	Agilent_Dark corner control
1	0	DarkCorner	Agilent_Dark corner control
1	0	DarkCorner	Agilent_Dark corner control
1	0	DarkCorner	Agilent_Dark corner control
1	0	DarkCorner	Agilent_Dark corner control
1	0	DarkCorner	Agilent_Dark corner control
1.03954	0.0559425	(+)eQC-39	Agilent_Expression control
1.03954	0.0559425	(+)eQC-39	Agilent_Expression control
1.03954	0.0559425	(+)eQC-39	Agilent_Expression control
1.03954	0.0559425	(+)eQC-39	Agilent_Expression control
1.03954	0.0559425	(+)eQC-39	Agilent_Expression control
1	0	(+)eQC-39	Agilent_Expression control
1.03954	0.0559425	(+)eQC-40	Agilent_Expression control
1	0	(+)eQC-40	Agilent_Expression control
1.03954	0.0559425	(+)eQC-40	Agilent_Expression control
1	0	(+)eQC-40	Agilent_Expression control
1	0	(+)eQC-40	Agilent_Expression control
1	0	(+)eQC-40	Agilent_Expression control
1	0	(+)eQC-41	Agilent_Expression control
1.00489	0.00703287	(+)eQC-41	Agilent_Expression control
1.00489	0.00703287	(+)eQC-41	Agilent_Expression control
1.07419	0.103248	(+)eQC-41	Agilent_Expression control
1	0	(+)eQC-41	Agilent_Expression control
1	0	(+)eQC-41	Agilent_Expression control
1.10884	0.149052	(+)eQC-42	Agilent_Expression control
1	0	(+)eQC-42	Agilent_Expression control
1	0	(+)eQC-42	Agilent_Expression control
1	0	(+)eQC-42	Agilent_Expression control
1	0	(+)eQC-42	Agilent_Expression control
1	0	(+)eQC-42	Agilent_Expression control
283.378	8.14658	DCP_1_0	Agilent_Internal control
302.783	8.24214	DCP_1_0	Agilent_Internal control
145.882	7.18866	DCP_1_1	Agilent_Internal control
232.926	7.86373	DCP_1_1	Agilent_Internal control
1.00489	0.00703287	DCP_1_11	Agilent_Internal control
1.03954	0.0559425	DCP_1_11	Agilent_Internal control
204.165	7.67359	DCP_1_2	Agilent_Internal control
141.031	7.13986	DCP_1_2	Agilent_Internal control
34.9631	5.12776	DCP_1_4	Agilent_Internal control
37.0076	5.20975	DCP_1_4	Agilent_Internal control
4.81653	2.26799	DCP_1_7	Agilent_Internal control
3.56908	1.83555	DCP_1_7	Agilent_Internal control
1.17814	0.236515	DCP_20_0	Agilent_Internal control
1.17814	0.236515	DCP_20_0	Agilent_Internal control
1.17814	0.236515	DCP_20_1	Agilent_Internal control
1.07419	0.103248	DCP_20_1	Agilent_Internal control
1.24745	0.318977	DCP_20_3	Agilent_Internal control
1.10884	0.149052	DCP_20_3	Agilent_Internal control
1.14349	0.193446	DCP_20_5	Agilent_Internal control
1.03954	0.0559425	DCP_20_5	Agilent_Internal control
1.00489	0.00703287	DCP_20_7	Agilent_Internal control
1.00489	0.00703287	DCP_20_7	Agilent_Internal control
1.07419	0.103248	DCP_20_9	Agilent_Internal control
1.00489	0.00703287	DCP_20_9	Agilent_Internal control
2.52954	1.33888	DCP_22_0	Agilent_Internal control
2.21768	1.14905	DCP_22_0	Agilent_Internal control
1.73256	0.792908	DCP_22_2	Agilent_Internal control
1.73256	0.792908	DCP_22_2	Agilent_Internal control
1.4207	0.506604	DCP_22_4	Agilent_Internal control
1.3514	0.434454	DCP_22_4	Agilent_Internal control
1.24745	0.318977	DCP_22_6	Agilent_Internal control
1.3514	0.434454	DCP_22_6	Agilent_Internal control
1.17814	0.236515	DCP_22_7	Agilent_Internal control
1.17814	0.236515	DCP_22_7	Agilent_Internal control
1.14349	0.193446	DCP_22_9	Agilent_Internal control
1.14349	0.193446	DCP_22_9	Agilent_Internal control
190.686	7.57505	(+)E1A_r60_1	Agilent_Positive control_1
112.963	6.81971	(+)E1A_r60_1	Agilent_Positive control_1
144.53	7.17523	(+)E1A_r60_1	Agilent_Positive control_1
200.007	7.64391	(+)E1A_r60_1	Agilent_Positive control_1
220.902	7.78726	(+)E1A_r60_1	Agilent_Positive control_1
195.087	7.60797	(+)E1A_r60_1	Agilent_Positive control_1
285.561	8.15766	(+)E1A_r60_1	Agilent_Positive control_1
239.821	7.90582	(+)E1A_r60_1	Agilent_Positive control_1
320.212	8.32289	(+)E1A_r60_1	Agilent_Positive control_1
117.884	6.88122	(+)E1A_r60_1	Agilent_Positive control_1
381.961	8.57728	(+)E1A_r60_1	Agilent_Positive control_1
186.77	7.54512	(+)E1A_r60_1	Agilent_Positive control_1
213.14	7.73566	(+)E1A_r60_1	Agilent_Positive control_1
329.222	8.36292	(+)E1A_r60_1	Agilent_Positive control_1
189.75	7.56796	(+)E1A_r60_1	Agilent_Positive control_1
259.781	8.02115	(+)E1A_r60_1	Agilent_Positive control_1
137.739	7.10579	(+)E1A_r60_1	Agilent_Positive control_1
230.777	7.85036	(+)E1A_r60_1	Agilent_Positive control_1
253.717	7.98707	(+)E1A_r60_1	Agilent_Positive control_1
190.478	7.57348	(+)E1A_r60_1	Agilent_Positive control_1
1.03954	0.0559425	(+)E1A_r60_a104	Agilent_Positive control_104
1	0	(+)E1A_r60_a104	Agilent_Positive control_104
1	0	(+)E1A_r60_a104	Agilent_Positive control_104
1.00489	0.00703287	(+)E1A_r60_a104	Agilent_Positive control_104
1	0	(+)E1A_r60_a104	Agilent_Positive control_104
1	0	(+)E1A_r60_a104	Agilent_Positive control_104
1	0	(+)E1A_r60_a104	Agilent_Positive control_104
1	0	(+)E1A_r60_a104	Agilent_Positive control_104
1.03954	0.0559425	(+)E1A_r60_a104	Agilent_Positive control_104
1	0	(+)E1A_r60_a104	Agilent_Positive control_104
1.07419	0.103248	(+)E1A_r60_a104	Agilent_Positive control_104
1.03954	0.0559425	(+)E1A_r60_a104	Agilent_Positive control_104
1	0	(+)E1A_r60_a104	Agilent_Positive control_104
1	0	(+)E1A_r60_a104	Agilent_Positive control_104
1.03954	0.0559425	(+)E1A_r60_a104	Agilent_Positive control_104
1	0	(+)E1A_r60_a104	Agilent_Positive control_104
1	0	(+)E1A_r60_a104	Agilent_Positive control_104
1	0	(+)E1A_r60_a104	Agilent_Positive control_104
1.00489	0.00703287	(+)E1A_r60_a104	Agilent_Positive control_104
1	0	(+)E1A_r60_a104	Agilent_Positive control_104
1.07419	0.103248	(+)E1A_r60_a107	Agilent_Positive control_107
1	0	(+)E1A_r60_a107	Agilent_Positive control_107
1.10884	0.149052	(+)E1A_r60_a107	Agilent_Positive control_107
1.03954	0.0559425	(+)E1A_r60_a107	Agilent_Positive control_107
1.00489	0.00703287	(+)E1A_r60_a107	Agilent_Positive control_107
1.21279	0.278335	(+)E1A_r60_a107	Agilent_Positive control_107
1.14349	0.193446	(+)E1A_r60_a107	Agilent_Positive control_107
1	0	(+)E1A_r60_a107	Agilent_Positive control_107
1.03954	0.0559425	(+)E1A_r60_a107	Agilent_Positive control_107
1	0	(+)E1A_r60_a107	Agilent_Positive control_107
1	0	(+)E1A_r60_a107	Agilent_Positive control_107
1.14349	0.193446	(+)E1A_r60_a107	Agilent_Positive control_107
1.00489	0.00703287	(+)E1A_r60_a107	Agilent_Positive control_107
1	0	(+)E1A_r60_a107	Agilent_Positive control_107
1	0	(+)E1A_r60_a107	Agilent_Positive control_107
1	0	(+)E1A_r60_a107	Agilent_Positive control_107
1.00489	0.00703287	(+)E1A_r60_a107	Agilent_Positive control_107
1	0	(+)E1A_r60_a107	Agilent_Positive control_107
1	0	(+)E1A_r60_a107	Agilent_Positive control_107
1	0	(+)E1A_r60_a107	Agilent_Positive control_107
18.3998	4.20162	(+)E1A_r60_n11	Agilent_Positive control_11
23.0084	4.52409	(+)E1A_r60_n11	Agilent_Positive control_11
12.9942	3.6998	(+)E1A_r60_n11	Agilent_Positive control_11
12.0586	3.592	(+)E1A_r60_n11	Agilent_Positive control_11
29.8347	4.89892	(+)E1A_r60_n11	Agilent_Positive control_11
29.2457	4.87015	(+)E1A_r60_n11	Agilent_Positive control_11
20.6522	4.36822	(+)E1A_r60_n11	Agilent_Positive control_11
21.8303	4.44826	(+)E1A_r60_n11	Agilent_Positive control_11
31.2208	4.96444	(+)E1A_r60_n11	Agilent_Positive control_11
23.944	4.58159	(+)E1A_r60_n11	Agilent_Positive control_11
36.1066	5.17419	(+)E1A_r60_n11	Agilent_Positive control_11
29.4536	4.88037	(+)E1A_r60_n11	Agilent_Positive control_11
24.8103	4.63287	(+)E1A_r60_n11	Agilent_Positive control_11
24.1866	4.59614	(+)E1A_r60_n11	Agilent_Positive control_11
24.3945	4.60848	(+)E1A_r60_n11	Agilent_Positive control_11
27.721	4.79291	(+)E1A_r60_n11	Agilent_Positive control_11
25.0182	4.64491	(+)E1A_r60_n11	Agilent_Positive control_11
23.355	4.54566	(+)E1A_r60_n11	Agilent_Positive control_11
18.781	4.2312	(+)E1A_r60_n11	Agilent_Positive control_11
24.8103	4.63287	(+)E1A_r60_n11	Agilent_Positive control_11
1	0	(+)E1A_r60_a135	Agilent_Positive control_135
1.17814	0.236515	(+)E1A_r60_a135	Agilent_Positive control_135
1	0	(+)E1A_r60_a135	Agilent_Positive control_135
1.03954	0.0559425	(+)E1A_r60_a135	Agilent_Positive control_135
1.03954	0.0559425	(+)E1A_r60_a135	Agilent_Positive control_135
1.14349	0.193446	(+)E1A_r60_a135	Agilent_Positive control_135
1	0	(+)E1A_r60_a135	Agilent_Positive control_135
1.14349	0.193446	(+)E1A_r60_a135	Agilent_Positive control_135
1.00489	0.00703287	(+)E1A_r60_a135	Agilent_Positive control_135
1.07419	0.103248	(+)E1A_r60_a135	Agilent_Positive control_135
1.21279	0.278335	(+)E1A_r60_a135	Agilent_Positive control_135
1	0	(+)E1A_r60_a135	Agilent_Positive control_135
1.03954	0.0559425	(+)E1A_r60_a135	Agilent_Positive control_135
1	0	(+)E1A_r60_a135	Agilent_Positive control_135
1	0	(+)E1A_r60_a135	Agilent_Positive control_135
1.07419	0.103248	(+)E1A_r60_a135	Agilent_Positive control_135
1.00489	0.00703287	(+)E1A_r60_a135	Agilent_Positive control_135
1.00489	0.00703287	(+)E1A_r60_a135	Agilent_Positive control_135
1.00489	0.00703287	(+)E1A_r60_a135	Agilent_Positive control_135
1	0	(+)E1A_r60_a135	Agilent_Positive control_135
1.2821	0.358505	(+)E1A_r60_a20	Agilent_Positive control_20
1.17814	0.236515	(+)E1A_r60_a20	Agilent_Positive control_20
1.2821	0.358505	(+)E1A_r60_a20	Agilent_Positive control_20
1.17814	0.236515	(+)E1A_r60_a20	Agilent_Positive control_20
1.3514	0.434454	(+)E1A_r60_a20	Agilent_Positive control_20
1.21279	0.278335	(+)E1A_r60_a20	Agilent_Positive control_20
1.21279	0.278335	(+)E1A_r60_a20	Agilent_Positive control_20
1.10884	0.149052	(+)E1A_r60_a20	Agilent_Positive control_20
1.10884	0.149052	(+)E1A_r60_a20	Agilent_Positive control_20
1.14349	0.193446	(+)E1A_r60_a20	Agilent_Positive control_20
1.17814	0.236515	(+)E1A_r60_a20	Agilent_Positive control_20
1.10884	0.149052	(+)E1A_r60_a20	Agilent_Positive control_20
1.17814	0.236515	(+)E1A_r60_a20	Agilent_Positive control_20
1.17814	0.236515	(+)E1A_r60_a20	Agilent_Positive control_20
1.14349	0.193446	(+)E1A_r60_a20	Agilent_Positive control_20
1	0	(+)E1A_r60_a20	Agilent_Positive control_20
1.24745	0.318977	(+)E1A_r60_a20	Agilent_Positive control_20
1.10884	0.149052	(+)E1A_r60_a20	Agilent_Positive control_20
1.14349	0.193446	(+)E1A_r60_a20	Agilent_Positive control_20
1.21279	0.278335	(+)E1A_r60_a20	Agilent_Positive control_20
2.25233	1.17142	(+)E1A_r60_a22	Agilent_Positive control_22
2.39094	1.25758	(+)E1A_r60_a22	Agilent_Positive control_22
1.66326	0.734014	(+)E1A_r60_a22	Agilent_Positive control_22
1.49	0.575317	(+)E1A_r60_a22	Agilent_Positive control_22
2.35629	1.23651	(+)E1A_r60_a22	Agilent_Positive control_22
2.49489	1.31898	(+)E1A_r60_a22	Agilent_Positive control_22
2.66815	1.41584	(+)E1A_r60_a22	Agilent_Positive control_22
2.11373	1.07979	(+)E1A_r60_a22	Agilent_Positive control_22
2.7721	1.47098	(+)E1A_r60_a22	Agilent_Positive control_22
2.25233	1.17142	(+)E1A_r60_a22	Agilent_Positive control_22
2.04442	1.03169	(+)E1A_r60_a22	Agilent_Positive control_22
2.46024	1.2988	(+)E1A_r60_a22	Agilent_Positive control_22
2.28698	1.19345	(+)E1A_r60_a22	Agilent_Positive control_22
2.00977	1.00703	(+)E1A_r60_a22	Agilent_Positive control_22
2.14838	1.10325	(+)E1A_r60_a22	Agilent_Positive control_22
1.59396	0.672614	(+)E1A_r60_a22	Agilent_Positive control_22
3.01466	1.592	(+)E1A_r60_a22	Agilent_Positive control_22
2.00977	1.00703	(+)E1A_r60_a22	Agilent_Positive control_22
1.76721	0.821477	(+)E1A_r60_a22	Agilent_Positive control_22
2.35629	1.23651	(+)E1A_r60_a22	Agilent_Positive control_22
1.03954	0.0559425	(+)E1A_r60_3	Agilent_positive control_3
1.10884	0.149052	(+)E1A_r60_3	Agilent_positive control_3
1.00489	0.00703287	(+)E1A_r60_3	Agilent_positive control_3
1.17814	0.236515	(+)E1A_r60_3	Agilent_positive control_3
1.07419	0.103248	(+)E1A_r60_3	Agilent_positive control_3
1.03954	0.0559425	(+)E1A_r60_3	Agilent_positive control_3
1.07419	0.103248	(+)E1A_r60_3	Agilent_positive control_3
1.10884	0.149052	(+)E1A_r60_3	Agilent_positive control_3
1.10884	0.149052	(+)E1A_r60_3	Agilent_positive control_3
1.14349	0.193446	(+)E1A_r60_3	Agilent_positive control_3
1	0	(+)E1A_r60_3	Agilent_positive control_3
1.00489	0.00703287	(+)E1A_r60_3	Agilent_positive control_3
1	0	(+)E1A_r60_3	Agilent_positive control_3
1	0	(+)E1A_r60_3	Agilent_positive control_3
1.10884	0.149052	(+)E1A_r60_3	Agilent_positive control_3
1.00489	0.00703287	(+)E1A_r60_3	Agilent_positive control_3
1.07419	0.103248	(+)E1A_r60_3	Agilent_positive control_3
1.03954	0.0559425	(+)E1A_r60_3	Agilent_positive control_3
1.10884	0.149052	(+)E1A_r60_3	Agilent_positive control_3
1.10884	0.149052	(+)E1A_r60_3	Agilent_positive control_3
17.5682	4.13489	(+)E1A_r60_n9	Agilent_positive control_9
25.434	4.66869	(+)E1A_r60_n9	Agilent_positive control_9
19.6126	4.29371	(+)E1A_r60_n9	Agilent_positive control_9
42.5171	5.40997	(+)E1A_r60_n9	Agilent_positive control_9
33.5424	5.06792	(+)E1A_r60_n9	Agilent_positive control_9
59.4269	5.89304	(+)E1A_r60_n9	Agilent_positive control_9
66.8076	6.06194	(+)E1A_r60_n9	Agilent_positive control_9
44.0764	5.46193	(+)E1A_r60_n9	Agilent_positive control_9
37.6313	5.23386	(+)E1A_r60_n9	Agilent_positive control_9
25.3994	4.66672	(+)E1A_r60_n9	Agilent_positive control_9
73.1142	6.19208	(+)E1A_r60_n9	Agilent_positive control_9
57.1746	5.8373	(+)E1A_r60_n9	Agilent_positive control_9
7.10351	2.82853	(+)E1A_r60_n9	Agilent_positive control_9
41.9627	5.39104	(+)E1A_r60_n9	Agilent_positive control_9
59.4269	5.89304	(+)E1A_r60_n9	Agilent_positive control_9
54.4718	5.76744	(+)E1A_r60_n9	Agilent_positive control_9
31.3247	4.96923	(+)E1A_r60_n9	Agilent_positive control_9
30.6664	4.93859	(+)E1A_r60_n9	Agilent_positive control_9
51.9422	5.69884	(+)E1A_r60_n9	Agilent_positive control_9
28.0329	4.80905	(+)E1A_r60_n9	Agilent_positive control_9
4.98978	2.31898	(+)E1A_r60_a97	Agilent_positive control_97
2.59884	1.37787	(+)E1A_r60_a97	Agilent_positive control_97
4.98978	2.31898	(+)E1A_r60_a97	Agilent_positive control_97
4.92048	2.2988	(+)E1A_r60_a97	Agilent_positive control_97
4.67792	2.22587	(+)E1A_r60_a97	Agilent_positive control_97
5.23234	2.38746	(+)E1A_r60_a97	Agilent_positive control_97
2.6335	1.39698	(+)E1A_r60_a97	Agilent_positive control_97
5.16304	2.36822	(+)E1A_r60_a97	Agilent_positive control_97
6.65304	2.73401	(+)E1A_r60_a97	Agilent_positive control_97
3.91559	1.96923	(+)E1A_r60_a97	Agilent_positive control_97
4.71257	2.23651	(+)E1A_r60_a97	Agilent_positive control_97
5.44025	2.44367	(+)E1A_r60_a97	Agilent_positive control_97
3.88094	1.95641	(+)E1A_r60_a97	Agilent_positive control_97
2.7721	1.47098	(+)E1A_r60_a97	Agilent_positive control_97
5.05908	2.33888	(+)E1A_r60_a97	Agilent_positive control_97
5.09374	2.34872	(+)E1A_r60_a97	Agilent_positive control_97
5.26699	2.39698	(+)E1A_r60_a97	Agilent_positive control_97
4.81653	2.26799	(+)E1A_r60_a97	Agilent_positive control_97
5.05908	2.33888	(+)E1A_r60_a97	Agilent_positive control_97
4.81653	2.26799	(+)E1A_r60_a97	Agilent_positive control_97
1.03954	0.0559425	RC1	Agilent_Reserved control
1	0	RC1	Agilent_Reserved control
1.00489	0.00703287	RC1	Agilent_Reserved control
1	0	RC1	Agilent_Reserved control
1	0	RC1	Agilent_Reserved control
1	0	RC1	Agilent_Reserved control
1	0	RC10	Agilent_Reserved control
1	0	RC10	Agilent_Reserved control
1	0	RC10	Agilent_Reserved control
1	0	RC10	Agilent_Reserved control
1.03954	0.0559425	RC10	Agilent_Reserved control
1	0	RC10	Agilent_Reserved control
1.07419	0.103248	RC11	Agilent_Reserved control
1	0	RC11	Agilent_Reserved control
1	0	RC11	Agilent_Reserved control
1	0	RC11	Agilent_Reserved control
1	0	RC11	Agilent_Reserved control
1	0	RC11	Agilent_Reserved control
1.00489	0.00703287	RC12	Agilent_Reserved control
1	0	RC12	Agilent_Reserved control
1.00489	0.00703287	RC12	Agilent_Reserved control
1	0	RC12	Agilent_Reserved control
1	0	RC12	Agilent_Reserved control
1.00489	0.00703287	RC12	Agilent_Reserved control
1.03954	0.0559425	RC2	Agilent_Reserved control
1	0	RC2	Agilent_Reserved control
1.00489	0.00703287	RC2	Agilent_Reserved control
1	0	RC2	Agilent_Reserved control
1	0	RC2	Agilent_Reserved control
1	0	RC2	Agilent_Reserved control
1	0	RC3	Agilent_Reserved control
1	0	RC3	Agilent_Reserved control
1	0	RC3	Agilent_Reserved control
1	0	RC3	Agilent_Reserved control
1	0	RC3	Agilent_Reserved control
1	0	RC3	Agilent_Reserved control
1	0	RC4	Agilent_Reserved control
1.07419	0.103248	RC4	Agilent_Reserved control
1.00489	0.00703287	RC4	Agilent_Reserved control
1	0	RC4	Agilent_Reserved control
1	0	RC4	Agilent_Reserved control
1	0	RC4	Agilent_Reserved control
1.10884	0.149052	RC5	Agilent_Reserved control
1	0	RC5	Agilent_Reserved control
1	0	RC5	Agilent_Reserved control
1	0	RC5	Agilent_Reserved control
1	0	RC5	Agilent_Reserved control
1	0	RC5	Agilent_Reserved control
1	0	RC6	Agilent_Reserved control
1	0	RC6	Agilent_Reserved control
1.00489	0.00703287	RC6	Agilent_Reserved control
1	0	RC6	Agilent_Reserved control
1	0	RC6	Agilent_Reserved control
1	0	RC6	Agilent_Reserved control
1	0	RC7	Agilent_Reserved control
1	0	RC7	Agilent_Reserved control
1	0	RC7	Agilent_Reserved control
1	0	RC7	Agilent_Reserved control
1	0	RC7	Agilent_Reserved control
1	0	RC7	Agilent_Reserved control
1	0	RC8	Agilent_Reserved control
1	0	RC8	Agilent_Reserved control
1	0	RC8	Agilent_Reserved control
1	0	RC8	Agilent_Reserved control
1.03954	0.0559425	RC8	Agilent_Reserved control
1	0	RC8	Agilent_Reserved control
1.00489	0.00703287	RC9	Agilent_Reserved control
1.07419	0.103248	RC9	Agilent_Reserved control
1	0	RC9	Agilent_Reserved control
1.00489	0.00703287	RC9	Agilent_Reserved control
1	0	RC9	Agilent_Reserved control
1.14349	0.193446	RC9	Agilent_Reserved control
1	0	AGUV_L_1	Aguacate virus
1	0	AGUV_L_1	Aguacate virus
1	0	AGUV_L_1	Aguacate virus
1	0	AGUV_L_2	Aguacate virus
1	0	AGUV_L_2	Aguacate virus
1	0	AGUV_L_2	Aguacate virus
1.10884	0.149052	AGUV_L_3	Aguacate virus
1.03954	0.0559425	AGUV_L_3	Aguacate virus
1.00489	0.00703287	AGUV_L_3	Aguacate virus
1	0	AGUV_L_4	Aguacate virus
1	0	AGUV_L_4	Aguacate virus
1	0	AGUV_L_4	Aguacate virus
1	0	AGUV_L_5	Aguacate virus
1.00489	0.00703287	AGUV_L_5	Aguacate virus
1.00489	0.00703287	AGUV_L_5	Aguacate virus
1.03954	0.0559425	AGUV_M_1	Aguacate virus
1	0	AGUV_M_1	Aguacate virus
1	0	AGUV_M_1	Aguacate virus
1.00489	0.00703287	AGUV_M_2	Aguacate virus
1	0	AGUV_M_2	Aguacate virus
1	0	AGUV_M_2	Aguacate virus
1.00489	0.00703287	AGUV_M_3	Aguacate virus
1.00489	0.00703287	AGUV_M_3	Aguacate virus
1.00489	0.00703287	AGUV_M_3	Aguacate virus
1.00489	0.00703287	AGUV_M_4	Aguacate virus
1	0	AGUV_M_4	Aguacate virus
1	0	AGUV_M_4	Aguacate virus
1	0	AGUV_M_5	Aguacate virus
1.07419	0.103248	AGUV_M_5	Aguacate virus
1.07419	0.103248	AGUV_M_5	Aguacate virus
1.00489	0.00703287	AGUV_S_1	Aguacate virus
1	0	AGUV_S_1	Aguacate virus
1	0	AGUV_S_1	Aguacate virus
1	0	AGUV_S_2	Aguacate virus
1	0	AGUV_S_2	Aguacate virus
1	0	AGUV_S_2	Aguacate virus
2270.87	11.149	AGUV_S_3	Aguacate virus
606.328	9.24395	AGUV_S_3	Aguacate virus
2039.95	10.9943	AGUV_S_3	Aguacate virus
1.00489	0.00703287	AGUV_S_4	Aguacate virus
1	0	AGUV_S_4	Aguacate virus
1	0	AGUV_S_4	Aguacate virus
1.07419	0.103248	AGUV_S_5	Aguacate virus
1	0	AGUV_S_5	Aguacate virus
1.00489	0.00703287	AGUV_S_5	Aguacate virus
1.07419	0.103248	AINOV_L_1	Aino virus
1	0	AINOV_L_1	Aino virus
1.03954	0.0559425	AINOV_L_1	Aino virus
1.07419	0.103248	AINOV_L_2	Aino virus
1	0	AINOV_L_2	Aino virus
1.00489	0.00703287	AINOV_L_2	Aino virus
1	0	AINOV_L_3	Aino virus
1	0	AINOV_L_3	Aino virus
1	0	AINOV_L_3	Aino virus
1	0	AINOV_L_4	Aino virus
1	0	AINOV_L_4	Aino virus
1	0	AINOV_L_4	Aino virus
1.03954	0.0559425	AINOV_L_5	Aino virus
1.03954	0.0559425	AINOV_L_5	Aino virus
1	0	AINOV_L_5	Aino virus
1.03954	0.0559425	AINOV_M_1	Aino virus
1	0	AINOV_M_1	Aino virus
1.31675	0.396979	AINOV_M_1	Aino virus
1	0	AINOV_M_2	Aino virus
1	0	AINOV_M_2	Aino virus
1.03954	0.0559425	AINOV_M_2	Aino virus
1.07419	0.103248	AINOV_M_3	Aino virus
1	0	AINOV_M_3	Aino virus
1	0	AINOV_M_3	Aino virus
1.03954	0.0559425	AINOV_M_4	Aino virus
1	0	AINOV_M_4	Aino virus
1	0	AINOV_M_4	Aino virus
1	0	AINOV_M_5	Aino virus
1	0	AINOV_M_5	Aino virus
1	0	AINOV_M_5	Aino virus
1	0	AINOV_S_1	Aino virus
1	0	AINOV_S_1	Aino virus
1	0	AINOV_S_1	Aino virus
1	0	AINOV_S_2	Aino virus
1	0	AINOV_S_2	Aino virus
1	0	AINOV_S_2	Aino virus
1.10884	0.149052	AINOV_S_3	Aino virus
1.00489	0.00703287	AINOV_S_3	Aino virus
1	0	AINOV_S_3	Aino virus
1.00489	0.00703287	AINOV_S_4	Aino virus
1.03954	0.0559425	AINOV_S_4	Aino virus
1.03954	0.0559425	AINOV_S_4	Aino virus
18.0187	4.17142	AINOV_S_5	Aino virus
74.1884	6.21312	AINOV_S_5	Aino virus
33.1959	5.05293	AINOV_S_5	Aino virus
1.00489	0.00703287	AKAV_L_2	Akabane virus
1.07419	0.103248	AKAV_L_2	Akabane virus
1.07419	0.103248	AKAV_L_2	Akabane virus
1.00489	0.00703287	AKAV_L_3	Akabane virus
1.03954	0.0559425	AKAV_L_3	Akabane virus
1.03954	0.0559425	AKAV_L_3	Akabane virus
1	0	AKAV_L_4	Akabane virus
1	0	AKAV_L_4	Akabane virus
1	0	AKAV_L_4	Akabane virus
1.38605	0.47098	AKAV_L_5	Akabane virus
1.00489	0.00703287	AKAV_L_5	Akabane virus
1	0	AKAV_L_5	Akabane virus
1.00489	0.00703287	AKAV_L_6	Akabane virus
1	0	AKAV_L_6	Akabane virus
1	0	AKAV_L_6	Akabane virus
1	0	AKAV_M_1	Akabane virus
1	0	AKAV_M_1	Akabane virus
1	0	AKAV_M_1	Akabane virus
1.00489	0.00703287	AKAV_M_10	Akabane virus
1.00489	0.00703287	AKAV_M_10	Akabane virus
1	0	AKAV_M_10	Akabane virus
1	0	AKAV_M_11	Akabane virus
1.00489	0.00703287	AKAV_M_11	Akabane virus
1	0	AKAV_M_11	Akabane virus
1.00489	0.00703287	AKAV_M_2	Akabane virus
1.07419	0.103248	AKAV_M_2	Akabane virus
1	0	AKAV_M_2	Akabane virus
1	0	AKAV_M_3	Akabane virus
1	0	AKAV_M_3	Akabane virus
1	0	AKAV_M_3	Akabane virus
1	0	AKAV_M_4	Akabane virus
1.00489	0.00703287	AKAV_M_4	Akabane virus
1	0	AKAV_M_4	Akabane virus
2.7721	1.47098	AKAV_M_5	Akabane virus
1.31675	0.396979	AKAV_M_5	Akabane virus
1.00489	0.00703287	AKAV_M_5	Akabane virus
1	0	AKAV_M_6	Akabane virus
1	0	AKAV_M_6	Akabane virus
1	0	AKAV_M_6	Akabane virus
1.00489	0.00703287	AKAV_M_7	Akabane virus
1	0	AKAV_M_7	Akabane virus
1	0	AKAV_M_7	Akabane virus
1	0	AKAV_M_8	Akabane virus
1	0	AKAV_M_8	Akabane virus
1	0	AKAV_M_8	Akabane virus
1.00489	0.00703287	AKAV_M_9	Akabane virus
1.00489	0.00703287	AKAV_M_9	Akabane virus
1	0	AKAV_M_9	Akabane virus
1	0	AKAV_S_1	Akabane virus
1	0	AKAV_S_1	Akabane virus
1	0	AKAV_S_1	Akabane virus
1	0	AKAV_S_2	Akabane virus
1	0	AKAV_S_2	Akabane virus
1.14349	0.193446	AKAV_S_2	Akabane virus
1	0	AKAV_S_3	Akabane virus
1	0	AKAV_S_3	Akabane virus
1	0	AKAV_S_3	Akabane virus
1	0	AKAV_S_4	Akabane virus
1	0	AKAV_S_4	Akabane virus
1	0	AKAV_S_4	Akabane virus
1.00489	0.00703287	AKAV_S_5	Akabane virus
1	0	AKAV_S_5	Akabane virus
1.03954	0.0559425	AKAV_S_5	Akabane virus
1.03954	0.0559425	ALEV_L_1	Alenquer virus
1	0	ALEV_L_1	Alenquer virus
1.00489	0.00703287	ALEV_L_1	Alenquer virus
1	0	ALEV_L_10	Alenquer virus
1	0	ALEV_L_10	Alenquer virus
1	0	ALEV_L_10	Alenquer virus
1	0	ALEV_L_2	Alenquer virus
1.24745	0.318977	ALEV_L_2	Alenquer virus
1.00489	0.00703287	ALEV_L_2	Alenquer virus
1.07419	0.103248	ALEV_L_3	Alenquer virus
1	0	ALEV_L_3	Alenquer virus
1	0	ALEV_L_3	Alenquer virus
1.03954	0.0559425	ALEV_L_4	Alenquer virus
1	0	ALEV_L_4	Alenquer virus
1	0	ALEV_L_4	Alenquer virus
1	0	ALEV_L_5	Alenquer virus
1	0	ALEV_L_5	Alenquer virus
1	0	ALEV_L_5	Alenquer virus
1	0	ALEV_L_6	Alenquer virus
1.03954	0.0559425	ALEV_L_6	Alenquer virus
1	0	ALEV_L_6	Alenquer virus
1	0	ALEV_L_7	Alenquer virus
1.00489	0.00703287	ALEV_L_7	Alenquer virus
1	0	ALEV_L_7	Alenquer virus
1.03954	0.0559425	ALEV_L_8	Alenquer virus
1.07419	0.103248	ALEV_L_8	Alenquer virus
1	0	ALEV_L_8	Alenquer virus
1	0	ALEV_L_9	Alenquer virus
1.00489	0.00703287	ALEV_L_9	Alenquer virus
1	0	ALEV_L_9	Alenquer virus
1	0	ALEV_M_1	Alenquer virus
1	0	ALEV_M_1	Alenquer virus
1	0	ALEV_M_1	Alenquer virus
1.17814	0.236515	ALEV_M_2	Alenquer virus
1	0	ALEV_M_2	Alenquer virus
1	0	ALEV_M_2	Alenquer virus
1.00489	0.00703287	ALEV_M_3	Alenquer virus
1	0	ALEV_M_3	Alenquer virus
1	0	ALEV_M_3	Alenquer virus
1.00489	0.00703287	ALEV_M_4	Alenquer virus
1	0	ALEV_M_4	Alenquer virus
1	0	ALEV_M_4	Alenquer virus
1	0	ALEV_S_1	Alenquer virus
1.03954	0.0559425	ALEV_S_1	Alenquer virus
1	0	ALEV_S_1	Alenquer virus
1.00489	0.00703287	ALEV_S_2	Alenquer virus
1.03954	0.0559425	ALEV_S_2	Alenquer virus
1.07419	0.103248	ALEV_S_2	Alenquer virus
1	0	ALEV_S_3	Alenquer virus
1	0	ALEV_S_3	Alenquer virus
1	0	ALEV_S_3	Alenquer virus
1.00489	0.00703287	ALEV_S_4	Alenquer virus
1.00489	0.00703287	ALEV_S_4	Alenquer virus
1.10884	0.149052	ALEV_S_4	Alenquer virus
1.17814	0.236515	ALEV_S_5	Alenquer virus
1	0	ALEV_S_5	Alenquer virus
1.03954	0.0559425	ALEV_S_5	Alenquer virus
1.03954	0.0559425	AHFV_1	Alkhurma hemorrhagic fever virus
1.31675	0.396979	AHFV_1	Alkhurma hemorrhagic fever virus
1	0	AHFV_1	Alkhurma hemorrhagic fever virus
1.07419	0.103248	AHFV_10	Alkhurma hemorrhagic fever virus
1.14349	0.193446	AHFV_10	Alkhurma hemorrhagic fever virus
1	0	AHFV_10	Alkhurma hemorrhagic fever virus
1	0	AHFV_2	Alkhurma hemorrhagic fever virus
1	0	AHFV_2	Alkhurma hemorrhagic fever virus
1	0	AHFV_2	Alkhurma hemorrhagic fever virus
1	0	AHFV_3	Alkhurma hemorrhagic fever virus
1	0	AHFV_3	Alkhurma hemorrhagic fever virus
1	0	AHFV_3	Alkhurma hemorrhagic fever virus
1.03954	0.0559425	AHFV_4	Alkhurma hemorrhagic fever virus
1	0	AHFV_4	Alkhurma hemorrhagic fever virus
1	0	AHFV_4	Alkhurma hemorrhagic fever virus
1	0	AHFV_5	Alkhurma hemorrhagic fever virus
1	0	AHFV_5	Alkhurma hemorrhagic fever virus
1	0	AHFV_5	Alkhurma hemorrhagic fever virus
1.00489	0.00703287	AHFV_6	Alkhurma hemorrhagic fever virus
1	0	AHFV_6	Alkhurma hemorrhagic fever virus
1	0	AHFV_6	Alkhurma hemorrhagic fever virus
1.00489	0.00703287	AHFV_7	Alkhurma hemorrhagic fever virus
1	0	AHFV_7	Alkhurma hemorrhagic fever virus
1	0	AHFV_7	Alkhurma hemorrhagic fever virus
1	0	AHFV_8	Alkhurma hemorrhagic fever virus
1	0	AHFV_8	Alkhurma hemorrhagic fever virus
1.21279	0.278335	AHFV_8	Alkhurma hemorrhagic fever virus
2.39094	1.25758	AHFV_9	Alkhurma hemorrhagic fever virus
1.97512	0.981942	AHFV_9	Alkhurma hemorrhagic fever virus
2.6335	1.39698	AHFV_9	Alkhurma hemorrhagic fever virus
1	0	ALLV_L_1	Allpahuayo virus
1.00489	0.00703287	ALLV_L_1	Allpahuayo virus
1	0	ALLV_L_1	Allpahuayo virus
1	0	ALLV_L_2	Allpahuayo virus
1	0	ALLV_L_2	Allpahuayo virus
1	0	ALLV_L_2	Allpahuayo virus
1.3514	0.434454	ALLV_L_3	Allpahuayo virus
1.3514	0.434454	ALLV_L_3	Allpahuayo virus
4.0542	2.01942	ALLV_L_3	Allpahuayo virus
1.00489	0.00703287	ALLV_L_4	Allpahuayo virus
1.00489	0.00703287	ALLV_L_4	Allpahuayo virus
1	0	ALLV_L_4	Allpahuayo virus
1.10884	0.149052	ALLV_L_5	Allpahuayo virus
1.07419	0.103248	ALLV_L_5	Allpahuayo virus
1.03954	0.0559425	ALLV_L_5	Allpahuayo virus
1.00489	0.00703287	ALLV_N_1	Allpahuayo virus
1	0	ALLV_N_1	Allpahuayo virus
1	0	ALLV_N_1	Allpahuayo virus
2.52954	1.33888	ALLV_N_2	Allpahuayo virus
2.8414	1.5066	ALLV_N_2	Allpahuayo virus
2.56419	1.35851	ALLV_N_2	Allpahuayo virus
4.33141	2.11484	ALLV_N_3	Allpahuayo virus
2.87606	1.52409	ALLV_N_3	Allpahuayo virus
3.39582	1.76376	ALLV_N_3	Allpahuayo virus
993.764	9.95676	ALLV_N_4	Allpahuayo virus
1460.38	10.5121	ALLV_N_4	Allpahuayo virus
1835.82	10.8422	ALLV_N_4	Allpahuayo virus
1.07419	0.103248	ALLV_N_5	Allpahuayo virus
1.00489	0.00703287	ALLV_N_5	Allpahuayo virus
1.00489	0.00703287	ALLV_N_5	Allpahuayo virus
1	0	ALLV_S_1	Allpahuayo virus
1.03954	0.0559425	ALLV_S_1	Allpahuayo virus
1	0	ALLV_S_1	Allpahuayo virus
2.52954	1.33888	ALLV_S_2	Allpahuayo virus
1.76721	0.821477	ALLV_S_2	Allpahuayo virus
1.21279	0.278335	ALLV_S_2	Allpahuayo virus
1	0	ALLV_S_3	Allpahuayo virus
1	0	ALLV_S_3	Allpahuayo virus
1	0	ALLV_S_3	Allpahuayo virus
1.03954	0.0559425	ALLV_S_4	Allpahuayo virus
1	0	ALLV_S_4	Allpahuayo virus
1.00489	0.00703287	ALLV_S_4	Allpahuayo virus
1.10884	0.149052	ALLV_S_5	Allpahuayo virus
1.03954	0.0559425	ALLV_S_5	Allpahuayo virus
1	0	ALLV_S_5	Allpahuayo virus
1	0	TOGA_1	Alphavirus (Generic Probes)
1.03954	0.0559425	TOGA_1	Alphavirus (Generic Probes)
1	0	TOGA_1	Alphavirus (Generic Probes)
1.03954	0.0559425	TOGA_2	Alphavirus (Generic Probes)
1	0	TOGA_2	Alphavirus (Generic Probes)
1	0	TOGA_2	Alphavirus (Generic Probes)
1.00489	0.00703287	TOGA_3	Alphavirus (Generic Probes)
1.07419	0.103248	TOGA_3	Alphavirus (Generic Probes)
1	0	TOGA_3	Alphavirus (Generic Probes)
1.00489	0.00703287	TOGA_4	Alphavirus (Generic Probes)
1.00489	0.00703287	TOGA_4	Alphavirus (Generic Probes)
1	0	TOGA_4	Alphavirus (Generic Probes)
1	0	TOGA_5	Alphavirus (Generic Probes)
1	0	TOGA_5	Alphavirus (Generic Probes)
1	0	TOGA_5	Alphavirus (Generic Probes)
1	0	TOGA_6	Alphavirus (Generic Probes)
1	0	TOGA_6	Alphavirus (Generic Probes)
1.00489	0.00703287	TOGA_6	Alphavirus (Generic Probes)
1	0	TOGA_7	Alphavirus (Generic Probes)
1.00489	0.00703287	TOGA_7	Alphavirus (Generic Probes)
1	0	TOGA_7	Alphavirus (Generic Probes)
1.14349	0.193446	TOGA_8	Alphavirus (Generic Probes)
1.07419	0.103248	TOGA_8	Alphavirus (Generic Probes)
1.07419	0.103248	TOGA_8	Alphavirus (Generic Probes)
1.07419	0.103248	ALTV_L_1	Altai virus
1	0	ALTV_L_1	Altai virus
1	0	ALTV_L_1	Altai virus
1.03954	0.0559425	ALTV_L_2	Altai virus
1	0	ALTV_L_2	Altai virus
1	0	ALTV_L_2	Altai virus
1	0	ALTV_L_3	Altai virus
1	0	ALTV_L_3	Altai virus
1.00489	0.00703287	ALTV_L_3	Altai virus
1	0	ALTV_L_4	Altai virus
1	0	ALTV_L_4	Altai virus
1	0	ALTV_L_4	Altai virus
1.4207	0.506604	ALTV_L_5	Altai virus
2.18303	1.12633	ALTV_L_5	Altai virus
2.32163	1.21514	ALTV_L_5	Altai virus
1	0	ALPA_L_1	Alto Paraguay hantavirus
1.03954	0.0559425	ALPA_L_1	Alto Paraguay hantavirus
1	0	ALPA_L_1	Alto Paraguay hantavirus
1.00489	0.00703287	ALPA_L_2	Alto Paraguay hantavirus
1	0	ALPA_L_2	Alto Paraguay hantavirus
1.00489	0.00703287	ALPA_L_2	Alto Paraguay hantavirus
1	0	ALPA_L_3	Alto Paraguay hantavirus
1	0	ALPA_L_3	Alto Paraguay hantavirus
1	0	ALPA_L_3	Alto Paraguay hantavirus
1	0	ALPA_L_4	Alto Paraguay hantavirus
1.03954	0.0559425	ALPA_L_4	Alto Paraguay hantavirus
1.10884	0.149052	ALPA_L_4	Alto Paraguay hantavirus
1.03954	0.0559425	ALPA_L_5	Alto Paraguay hantavirus
1	0	ALPA_L_5	Alto Paraguay hantavirus
1.03954	0.0559425	ALPA_L_5	Alto Paraguay hantavirus
1.10884	0.149052	ALPA_M_1	Alto Paraguay hantavirus
1	0	ALPA_M_1	Alto Paraguay hantavirus
1.00489	0.00703287	ALPA_M_1	Alto Paraguay hantavirus
1	0	ALPA_M_2	Alto Paraguay hantavirus
1.03954	0.0559425	ALPA_M_2	Alto Paraguay hantavirus
1.00489	0.00703287	ALPA_M_2	Alto Paraguay hantavirus
1.03954	0.0559425	ALPA_M_3	Alto Paraguay hantavirus
1.14349	0.193446	ALPA_M_3	Alto Paraguay hantavirus
1	0	ALPA_M_3	Alto Paraguay hantavirus
1	0	ALPA_M_4	Alto Paraguay hantavirus
1.00489	0.00703287	ALPA_M_4	Alto Paraguay hantavirus
1	0	ALPA_M_4	Alto Paraguay hantavirus
1	0	ALPA_M_5	Alto Paraguay hantavirus
1	0	ALPA_M_5	Alto Paraguay hantavirus
1.03954	0.0559425	ALPA_M_5	Alto Paraguay hantavirus
1.10884	0.149052	ALPA_S_1	Alto Paraguay hantavirus
1	0	ALPA_S_1	Alto Paraguay hantavirus
1.00489	0.00703287	ALPA_S_1	Alto Paraguay hantavirus
1.00489	0.00703287	ALPA_S_2	Alto Paraguay hantavirus
1.00489	0.00703287	ALPA_S_2	Alto Paraguay hantavirus
1.17814	0.236515	ALPA_S_2	Alto Paraguay hantavirus
1	0	ALPA_S_3	Alto Paraguay hantavirus
1	0	ALPA_S_3	Alto Paraguay hantavirus
1	0	ALPA_S_3	Alto Paraguay hantavirus
1.03954	0.0559425	ALPA_S_4	Alto Paraguay hantavirus
1	0	ALPA_S_4	Alto Paraguay hantavirus
1	0	ALPA_S_4	Alto Paraguay hantavirus
1.00489	0.00703287	ALPA_S_5	Alto Paraguay hantavirus
1	0	ALPA_S_5	Alto Paraguay hantavirus
1	0	ALPA_S_5	Alto Paraguay hantavirus
1	0	AMAV_L_1	Amapari virus
1.00489	0.00703287	AMAV_L_1	Amapari virus
1	0	AMAV_L_1	Amapari virus
1	0	AMAV_L_2	Amapari virus
1.03954	0.0559425	AMAV_L_2	Amapari virus
1	0	AMAV_L_2	Amapari virus
1.00489	0.00703287	AMAV_L_3	Amapari virus
1	0	AMAV_L_3	Amapari virus
1	0	AMAV_L_3	Amapari virus
1	0	AMAV_L_4	Amapari virus
1	0	AMAV_L_4	Amapari virus
1	0	AMAV_L_4	Amapari virus
1	0	AMAV_L_5	Amapari virus
1	0	AMAV_L_5	Amapari virus
1	0	AMAV_L_5	Amapari virus
1	0	AMAV_S_1	Amapari virus
1	0	AMAV_S_1	Amapari virus
1	0	AMAV_S_1	Amapari virus
1.03954	0.0559425	AMAV_S_2	Amapari virus
1.00489	0.00703287	AMAV_S_2	Amapari virus
1.03954	0.0559425	AMAV_S_2	Amapari virus
1.00489	0.00703287	AMAV_S_3	Amapari virus
1	0	AMAV_S_3	Amapari virus
1	0	AMAV_S_3	Amapari virus
1.07419	0.103248	AMAV_S_4	Amapari virus
1	0	AMAV_S_4	Amapari virus
1	0	AMAV_S_4	Amapari virus
1.03954	0.0559425	AMAV_S_5	Amapari virus
1.00489	0.00703287	AMAV_S_5	Amapari virus
1	0	AMAV_S_5	Amapari virus
1.03954	0.0559425	AMAV_Z_1	Amapari virus
1.10884	0.149052	AMAV_Z_1	Amapari virus
1.03954	0.0559425	AMAV_Z_1	Amapari virus
1.03954	0.0559425	AMAV_Z_2	Amapari virus
1.03954	0.0559425	AMAV_Z_2	Amapari virus
1.00489	0.00703287	AMAV_Z_2	Amapari virus
1.24745	0.318977	AMAV_Z_3	Amapari virus
1.52466	0.608483	AMAV_Z_3	Amapari virus
1.00489	0.00703287	AMAV_Z_3	Amapari virus
1.03954	0.0559425	AMAV_Z_4	Amapari virus
1.00489	0.00703287	AMAV_Z_4	Amapari virus
1	0	AMAV_Z_4	Amapari virus
1.10884	0.149052	AMAV_Z_5	Amapari virus
1	0	AMAV_Z_5	Amapari virus
1	0	AMAV_Z_5	Amapari virus
1	0	AMRV_L_1	Amur virus
1.00489	0.00703287	AMRV_L_1	Amur virus
1	0	AMRV_L_1	Amur virus
1	0	AMRV_L_2	Amur virus
1	0	AMRV_L_2	Amur virus
1	0	AMRV_L_2	Amur virus
1.52466	0.608483	AMRV_L_3	Amur virus
1.00489	0.00703287	AMRV_L_3	Amur virus
1	0	AMRV_L_3	Amur virus
1.03954	0.0559425	AMRV_L_4	Amur virus
1	0	AMRV_L_4	Amur virus
1	0	AMRV_L_4	Amur virus
1.03954	0.0559425	AMRV_L_5	Amur virus
1.00489	0.00703287	AMRV_L_5	Amur virus
1	0	AMRV_L_5	Amur virus
1	0	AMRV_L_6	Amur virus
1	0	AMRV_L_6	Amur virus
1	0	AMRV_L_6	Amur virus
1	0	AMRV_M_1	Amur virus
1	0	AMRV_M_1	Amur virus
1	0	AMRV_M_1	Amur virus
1.00489	0.00703287	AMRV_M_2	Amur virus
1.00489	0.00703287	AMRV_M_2	Amur virus
1.00489	0.00703287	AMRV_M_2	Amur virus
1	0	AMRV_M_3	Amur virus
1.07419	0.103248	AMRV_M_3	Amur virus
1	0	AMRV_M_3	Amur virus
1	0	AMRV_M_4	Amur virus
1	0	AMRV_M_4	Amur virus
1	0	AMRV_M_4	Amur virus
1.07419	0.103248	AMRV_M_5	Amur virus
1.03954	0.0559425	AMRV_M_5	Amur virus
1	0	AMRV_M_5	Amur virus
1	0	AMRV_S_1	Amur virus
1.10884	0.149052	AMRV_S_1	Amur virus
1.00489	0.00703287	AMRV_S_1	Amur virus
1	0	AMRV_S_2	Amur virus
1.07419	0.103248	AMRV_S_2	Amur virus
1	0	AMRV_S_2	Amur virus
1.10884	0.149052	AMRV_S_3	Amur virus
1	0	AMRV_S_3	Amur virus
1	0	AMRV_S_3	Amur virus
1.00489	0.00703287	AMRV_S_4	Amur virus
1.17814	0.236515	AMRV_S_4	Amur virus
1	0	AMRV_S_4	Amur virus
1.00489	0.00703287	AMRV_S_5	Amur virus
1	0	AMRV_S_5	Amur virus
1.14349	0.193446	AMRV_S_5	Amur virus
1.52466	0.608483	ANAJV_S_1	ANAJ Hantavirus
1.17814	0.236515	ANAJV_S_1	ANAJ Hantavirus
1.69791	0.763762	ANAJV_S_1	ANAJ Hantavirus
1.03954	0.0559425	ANAJV_S_2	ANAJ Hantavirus
1.00489	0.00703287	ANAJV_S_2	ANAJ Hantavirus
1	0	ANAJV_S_2	ANAJ Hantavirus
1.00489	0.00703287	ANAJV_S_3	ANAJ Hantavirus
1.10884	0.149052	ANAJV_S_3	ANAJ Hantavirus
1	0	ANAJV_S_3	ANAJ Hantavirus
1.14349	0.193446	ANAJV_S_4	ANAJ Hantavirus
1	0	ANAJV_S_4	ANAJ Hantavirus
1	0	ANAJV_S_4	ANAJ Hantavirus
1.03954	0.0559425	ANAJV_S_5	ANAJ Hantavirus
1.07419	0.103248	ANAJV_S_5	ANAJ Hantavirus
1.00489	0.00703287	ANAJV_S_5	ANAJ Hantavirus
1.07419	0.103248	ANDV_L_1	Andes virus
1	0	ANDV_L_1	Andes virus
1	0	ANDV_L_1	Andes virus
1	0	ANDV_L_2	Andes virus
1.03954	0.0559425	ANDV_L_2	Andes virus
1	0	ANDV_L_2	Andes virus
1.03954	0.0559425	ANDV_L_3	Andes virus
1.07419	0.103248	ANDV_L_3	Andes virus
1.00489	0.00703287	ANDV_L_3	Andes virus
1	0	ANDV_L_4	Andes virus
1	0	ANDV_L_4	Andes virus
1.00489	0.00703287	ANDV_L_4	Andes virus
1.14349	0.193446	ANDV_L_5	Andes virus
1.00489	0.00703287	ANDV_L_5	Andes virus
1.00489	0.00703287	ANDV_L_5	Andes virus
1.00489	0.00703287	ANDV_L_6	Andes virus
1	0	ANDV_L_6	Andes virus
1.00489	0.00703287	ANDV_L_6	Andes virus
1	0	ANDV_M_1	Andes virus
1	0	ANDV_M_1	Andes virus
1	0	ANDV_M_1	Andes virus
1.03954	0.0559425	ANDV_M_2	Andes virus
1	0	ANDV_M_2	Andes virus
1	0	ANDV_M_2	Andes virus
1	0	ANDV_M_3	Andes virus
1.10884	0.149052	ANDV_M_3	Andes virus
1	0	ANDV_M_3	Andes virus
1.00489	0.00703287	ANDV_M_4	Andes virus
1.00489	0.00703287	ANDV_M_4	Andes virus
1	0	ANDV_M_4	Andes virus
1.03954	0.0559425	ANDV_M_5	Andes virus
1	0	ANDV_M_5	Andes virus
1	0	ANDV_M_5	Andes virus
1	0	ANDV_S_1	Andes virus
1	0	ANDV_S_1	Andes virus
1	0	ANDV_S_1	Andes virus
1.07419	0.103248	ANDV_S_2	Andes virus
1.00489	0.00703287	ANDV_S_2	Andes virus
1	0	ANDV_S_2	Andes virus
1.03954	0.0559425	ANDV_S_3	Andes virus
1	0	ANDV_S_3	Andes virus
1	0	ANDV_S_3	Andes virus
1	0	ANDV_S_4	Andes virus
1	0	ANDV_S_4	Andes virus
1	0	ANDV_S_4	Andes virus
1.00489	0.00703287	ANDV_S_5	Andes virus
1.03954	0.0559425	ANDV_S_5	Andes virus
1	0	ANDV_S_5	Andes virus
1	0	AMBV_L_1	Anhembi virus
1.00489	0.00703287	AMBV_L_1	Anhembi virus
1.03954	0.0559425	AMBV_L_1	Anhembi virus
1.00489	0.00703287	AMBV_L_2	Anhembi virus
1	0	AMBV_L_2	Anhembi virus
1	0	AMBV_L_2	Anhembi virus
1	0	AMBV_L_3	Anhembi virus
1	0	AMBV_L_3	Anhembi virus
1	0	AMBV_L_3	Anhembi virus
1	0	AMBV_L_4	Anhembi virus
1	0	AMBV_L_4	Anhembi virus
1	0	AMBV_L_4	Anhembi virus
1.21279	0.278335	AMBV_L_5	Anhembi virus
1	0	AMBV_L_5	Anhembi virus
1	0	AMBV_L_5	Anhembi virus
1.38605	0.47098	AMBV_M_1	Anhembi virus
1.10884	0.149052	AMBV_M_1	Anhembi virus
1.10884	0.149052	AMBV_M_1	Anhembi virus
1.07419	0.103248	AMBV_M_2	Anhembi virus
1.03954	0.0559425	AMBV_M_2	Anhembi virus
1	0	AMBV_M_2	Anhembi virus
1.07419	0.103248	AMBV_M_3	Anhembi virus
1	0	AMBV_M_3	Anhembi virus
1	0	AMBV_M_3	Anhembi virus
1.00489	0.00703287	AMBV_M_4	Anhembi virus
1	0	AMBV_M_4	Anhembi virus
1.00489	0.00703287	AMBV_M_4	Anhembi virus
1	0	AMBV_M_5	Anhembi virus
1	0	AMBV_M_5	Anhembi virus
1.00489	0.00703287	AMBV_M_5	Anhembi virus
1	0	AMBV_S_1	Anhembi virus
1	0	AMBV_S_1	Anhembi virus
1	0	AMBV_S_1	Anhembi virus
1.00489	0.00703287	AMBV_S_2	Anhembi virus
1.03954	0.0559425	AMBV_S_2	Anhembi virus
1.00489	0.00703287	AMBV_S_2	Anhembi virus
1.07419	0.103248	AMBV_S_3	Anhembi virus
1.07419	0.103248	AMBV_S_3	Anhembi virus
1.07419	0.103248	AMBV_S_3	Anhembi virus
1	0	AMBV_S_4	Anhembi virus
1	0	AMBV_S_4	Anhembi virus
1	0	AMBV_S_4	Anhembi virus
1.17814	0.236515	AMBV_S_5	Anhembi virus
1	0	AMBV_S_5	Anhembi virus
1.21279	0.278335	AMBV_S_5	Anhembi virus
1	0	ANAV_S_1	Anopheles A virus
1.07419	0.103248	ANAV_S_1	Anopheles A virus
1	0	ANAV_S_1	Anopheles A virus
1	0	ANAV_S_2	Anopheles A virus
1	0	ANAV_S_2	Anopheles A virus
1.17814	0.236515	ANAV_S_2	Anopheles A virus
1.00489	0.00703287	ANAV_S_3	Anopheles A virus
1.03954	0.0559425	ANAV_S_3	Anopheles A virus
1.00489	0.00703287	ANAV_S_3	Anopheles A virus
1.00489	0.00703287	ANAV_S_4	Anopheles A virus
1.14349	0.193446	ANAV_S_4	Anopheles A virus
1.03954	0.0559425	ANAV_S_4	Anopheles A virus
1.10884	0.149052	ANAV_S_5	Anopheles A virus
1.03954	0.0559425	ANAV_S_5	Anopheles A virus
1	0	ANAV_S_5	Anopheles A virus
1	0	ANBV_S_1	Anopheles B virus
1	0	ANBV_S_1	Anopheles B virus
1	0	ANBV_S_1	Anopheles B virus
1.00489	0.00703287	ANBV_S_2	Anopheles B virus
1	0	ANBV_S_2	Anopheles B virus
1.03954	0.0559425	ANBV_S_2	Anopheles B virus
1	0	ANBV_S_3	Anopheles B virus
1	0	ANBV_S_3	Anopheles B virus
1	0	ANBV_S_3	Anopheles B virus
1.14349	0.193446	ANBV_S_4	Anopheles B virus
1.10884	0.149052	ANBV_S_4	Anopheles B virus
1.00489	0.00703287	ANBV_S_4	Anopheles B virus
1.76721	0.821477	ANBV_S_5	Anopheles B virus
1	0	ANBV_S_5	Anopheles B virus
1	0	ANBV_S_5	Anopheles B virus
1	0	ANBV_S_6	Anopheles B virus
1.00489	0.00703287	ANBV_S_6	Anopheles B virus
1	0	ANBV_S_6	Anopheles B virus
1	0	APEUV_L_1	Apeu virus
1	0	APEUV_L_1	Apeu virus
1.03954	0.0559425	APEUV_L_1	Apeu virus
1.87117	0.903939	APEUV_L_2	Apeu virus
1.03954	0.0559425	APEUV_L_2	Apeu virus
1	0	APEUV_L_2	Apeu virus
1.10884	0.149052	APEUV_L_3	Apeu virus
1.07419	0.103248	APEUV_L_3	Apeu virus
1	0	APEUV_L_3	Apeu virus
1	0	APEUV_L_4	Apeu virus
1	0	APEUV_L_4	Apeu virus
1	0	APEUV_L_4	Apeu virus
1	0	APEUV_L_5	Apeu virus
1.00489	0.00703287	APEUV_L_5	Apeu virus
1	0	APEUV_L_5	Apeu virus
1.00489	0.00703287	APEUV_M_1	Apeu virus
1.00489	0.00703287	APEUV_M_1	Apeu virus
1	0	APEUV_M_1	Apeu virus
1.07419	0.103248	APEUV_M_2	Apeu virus
1.03954	0.0559425	APEUV_M_2	Apeu virus
1	0	APEUV_M_2	Apeu virus
1.10884	0.149052	APEUV_M_3	Apeu virus
1	0	APEUV_M_3	Apeu virus
1	0	APEUV_M_3	Apeu virus
1	0	APEUV_M_4	Apeu virus
1	0	APEUV_M_4	Apeu virus
1.07419	0.103248	APEUV_M_4	Apeu virus
1.03954	0.0559425	APEUV_M_5	Apeu virus
1.10884	0.149052	APEUV_M_5	Apeu virus
1	0	APEUV_M_5	Apeu virus
1.07419	0.103248	APEUV_S_1	Apeu virus
1.00489	0.00703287	APEUV_S_1	Apeu virus
1	0	APEUV_S_1	Apeu virus
1	0	APEUV_S_2	Apeu virus
1.24745	0.318977	APEUV_S_2	Apeu virus
1.03954	0.0559425	APEUV_S_2	Apeu virus
1	0	APEUV_S_3	Apeu virus
1	0	APEUV_S_3	Apeu virus
1	0	APEUV_S_3	Apeu virus
1	0	APEUV_S_4	Apeu virus
1	0	APEUV_S_4	Apeu virus
1.03954	0.0559425	APEUV_S_4	Apeu virus
1.83652	0.876972	APEUV_S_5	Apeu virus
1.3514	0.434454	APEUV_S_5	Apeu virus
1.38605	0.47098	APEUV_S_5	Apeu virus
1	0	APEUV_S_6	Apeu virus
1.10884	0.149052	APEUV_S_6	Apeu virus
1	0	APEUV_S_6	Apeu virus
1.2821	0.358505	APOIV_1	Apoi virus
1.10884	0.149052	APOIV_1	Apoi virus
1.10884	0.149052	APOIV_1	Apoi virus
1.00489	0.00703287	APOIV_10	Apoi virus
1	0	APOIV_10	Apoi virus
1	0	APOIV_10	Apoi virus
1	0	APOIV_2	Apoi virus
1	0	APOIV_2	Apoi virus
1	0	APOIV_2	Apoi virus
1.10884	0.149052	APOIV_3	Apoi virus
1.00489	0.00703287	APOIV_3	Apoi virus
1	0	APOIV_3	Apoi virus
1.07419	0.103248	APOIV_4	Apoi virus
1.00489	0.00703287	APOIV_4	Apoi virus
1.07419	0.103248	APOIV_4	Apoi virus
1	0	APOIV_5	Apoi virus
1	0	APOIV_5	Apoi virus
1	0	APOIV_5	Apoi virus
1	0	APOIV_6	Apoi virus
1	0	APOIV_6	Apoi virus
1	0	APOIV_6	Apoi virus
1.31675	0.396979	APOIV_7	Apoi virus
1	0	APOIV_7	Apoi virus
1.38605	0.47098	APOIV_7	Apoi virus
1	0	APOIV_8	Apoi virus
1	0	APOIV_8	Apoi virus
1	0	APOIV_8	Apoi virus
1.24745	0.318977	APOIV_9	Apoi virus
1.07419	0.103248	APOIV_9	Apoi virus
1	0	APOIV_9	Apoi virus
1	0	ARAV_M_1	Araraquara virus
1	0	ARAV_M_1	Araraquara virus
1	0	ARAV_M_1	Araraquara virus
1.00489	0.00703287	ARAV_M_2	Araraquara virus
1	0	ARAV_M_2	Araraquara virus
1	0	ARAV_M_2	Araraquara virus
1.14349	0.193446	ARAV_M_3	Araraquara virus
1.10884	0.149052	ARAV_M_3	Araraquara virus
1.10884	0.149052	ARAV_M_3	Araraquara virus
1.00489	0.00703287	ARAV_M_4	Araraquara virus
1	0	ARAV_M_4	Araraquara virus
1.00489	0.00703287	ARAV_M_4	Araraquara virus
4.29676	2.10325	ARAV_M_5	Araraquara virus
2.18303	1.12633	ARAV_M_5	Araraquara virus
8.247	3.04387	ARAV_M_5	Araraquara virus
1	0	ARAV_S_1	Araraquara virus
1.03954	0.0559425	ARAV_S_1	Araraquara virus
1	0	ARAV_S_1	Araraquara virus
1	0	ARAV_S_2	Araraquara virus
1	0	ARAV_S_2	Araraquara virus
1	0	ARAV_S_2	Araraquara virus
1.00489	0.00703287	ARAV_S_3	Araraquara virus
1.00489	0.00703287	ARAV_S_3	Araraquara virus
1	0	ARAV_S_3	Araraquara virus
1	0	ARAV_S_4	Araraquara virus
1	0	ARAV_S_4	Araraquara virus
1	0	ARAV_S_4	Araraquara virus
1.00489	0.00703287	ARAV_S_5	Araraquara virus
1.07419	0.103248	ARAV_S_5	Araraquara virus
1.03954	0.0559425	ARAV_S_5	Araraquara virus
1.00489	0.00703287	ARAUV_S_1	Araucaria virus
1.03954	0.0559425	ARAUV_S_1	Araucaria virus
1.03954	0.0559425	ARAUV_S_1	Araucaria virus
1	0	ARAUV_S_2	Araucaria virus
1.03954	0.0559425	ARAUV_S_2	Araucaria virus
1	0	ARAUV_S_2	Araucaria virus
1	0	ARAUV_S_3	Araucaria virus
1.00489	0.00703287	ARAUV_S_3	Araucaria virus
1	0	ARAUV_S_3	Araucaria virus
1.03954	0.0559425	ARAUV_S_4	Araucaria virus
1	0	ARAUV_S_4	Araucaria virus
1	0	ARAUV_S_4	Araucaria virus
1	0	ARAUV_S_5	Araucaria virus
1	0	ARAUV_S_5	Araucaria virus
1	0	ARAUV_S_5	Araucaria virus
1.87117	0.903939	ARBV_L_1	Arbia virus
2.18303	1.12633	ARBV_L_1	Arbia virus
1.62861	0.703641	ARBV_L_1	Arbia virus
1.17814	0.236515	ARBV_L_2	Arbia virus
1.87117	0.903939	ARBV_L_2	Arbia virus
1.87117	0.903939	ARBV_L_2	Arbia virus
1.03954	0.0559425	ARBV_L_3	Arbia virus
1.00489	0.00703287	ARBV_L_3	Arbia virus
1	0	ARBV_L_3	Arbia virus
1	0	ARBV_L_4	Arbia virus
1	0	ARBV_L_4	Arbia virus
1	0	ARBV_L_4	Arbia virus
1.00489	0.00703287	ARBV_L_5	Arbia virus
1	0	ARBV_L_5	Arbia virus
1	0	ARBV_L_5	Arbia virus
1.07419	0.103248	ARBV_M_1	Arbia virus
1	0	ARBV_M_1	Arbia virus
1	0	ARBV_M_1	Arbia virus
1.24745	0.318977	ARBV_M_2	Arbia virus
1.24745	0.318977	ARBV_M_2	Arbia virus
1	0	ARBV_M_2	Arbia virus
1	0	ARBV_M_3	Arbia virus
1	0	ARBV_M_3	Arbia virus
1	0	ARBV_M_3	Arbia virus
1	0	ARBV_M_4	Arbia virus
1.03954	0.0559425	ARBV_M_4	Arbia virus
1	0	ARBV_M_4	Arbia virus
1	0	ARBV_M_5	Arbia virus
1	0	ARBV_M_5	Arbia virus
1	0	ARBV_M_5	Arbia virus
1	0	ARBV_S_1	Arbia virus
1.00489	0.00703287	ARBV_S_1	Arbia virus
1	0	ARBV_S_1	Arbia virus
1.10884	0.149052	ARBV_S_2	Arbia virus
1.24745	0.318977	ARBV_S_2	Arbia virus
1	0	ARBV_S_2	Arbia virus
1.2821	0.358505	ARBV_S_3	Arbia virus
2.11373	1.07979	ARBV_S_3	Arbia virus
1.24745	0.318977	ARBV_S_3	Arbia virus
1.03954	0.0559425	ARBV_S_4	Arbia virus
1	0	ARBV_S_4	Arbia virus
1	0	ARBV_S_4	Arbia virus
1.03954	0.0559425	ARBV_S_5	Arbia virus
1	0	ARBV_S_5	Arbia virus
1	0	ARBV_S_5	Arbia virus
1.14349	0.193446	ARBV_S_6	Arbia virus
1.03954	0.0559425	ARBV_S_6	Arbia virus
1.03954	0.0559425	ARBV_S_6	Arbia virus
1	0	ARBV_S_7	Arbia virus
1	0	ARBV_S_7	Arbia virus
1	0	ARBV_S_7	Arbia virus
1.07419	0.103248	ARBV_S_8	Arbia virus
1	0	ARBV_S_8	Arbia virus
1	0	ARBV_S_8	Arbia virus
1.07419	0.103248	ARBV_S_9	Arbia virus
1	0	ARBV_S_9	Arbia virus
1	0	ARBV_S_9	Arbia virus
1.00489	0.00703287	ARENA_L_1	Arena virus (Generic Probes)
1	0	ARENA_L_1	Arena virus (Generic Probes)
1	0	ARENA_L_1	Arena virus (Generic Probes)
1.03954	0.0559425	ARENA_L_10	Arena virus (Generic Probes)
1	0	ARENA_L_10	Arena virus (Generic Probes)
1.00489	0.00703287	ARENA_L_10	Arena virus (Generic Probes)
1	0	ARENA_L_2	Arena virus (Generic Probes)
1	0	ARENA_L_2	Arena virus (Generic Probes)
1	0	ARENA_L_2	Arena virus (Generic Probes)
1.10884	0.149052	ARENA_L_3	Arena virus (Generic Probes)
1	0	ARENA_L_3	Arena virus (Generic Probes)
1.03954	0.0559425	ARENA_L_3	Arena virus (Generic Probes)
6.27188	2.6489	ARENA_L_4	Arena virus (Generic Probes)
4.81653	2.26799	ARENA_L_4	Arena virus (Generic Probes)
1.59396	0.672614	ARENA_L_4	Arena virus (Generic Probes)
1	0	ARENA_L_5	Arena virus (Generic Probes)
1	0	ARENA_L_5	Arena virus (Generic Probes)
1	0	ARENA_L_5	Arena virus (Generic Probes)
1	0	ARENA_L_6	Arena virus (Generic Probes)
1.00489	0.00703287	ARENA_L_6	Arena virus (Generic Probes)
1.00489	0.00703287	ARENA_L_6	Arena virus (Generic Probes)
1	0	ARENA_L_7	Arena virus (Generic Probes)
1.00489	0.00703287	ARENA_L_7	Arena virus (Generic Probes)
1	0	ARENA_L_7	Arena virus (Generic Probes)
1.07419	0.103248	ARENA_L_8	Arena virus (Generic Probes)
1	0	ARENA_L_8	Arena virus (Generic Probes)
1	0	ARENA_L_8	Arena virus (Generic Probes)
1.07419	0.103248	ARENA_L_9	Arena virus (Generic Probes)
1	0	ARENA_L_9	Arena virus (Generic Probes)
1	0	ARENA_L_9	Arena virus (Generic Probes)
1.00489	0.00703287	ARENA_S_1	Arena virus (Generic Probes)
1	0	ARENA_S_1	Arena virus (Generic Probes)
1	0	ARENA_S_1	Arena virus (Generic Probes)
1.10884	0.149052	ARENA_S_10	Arena virus (Generic Probes)
1.03954	0.0559425	ARENA_S_10	Arena virus (Generic Probes)
1.07419	0.103248	ARENA_S_10	Arena virus (Generic Probes)
1	0	ARENA_S_2	Arena virus (Generic Probes)
1.3514	0.434454	ARENA_S_2	Arena virus (Generic Probes)
1.73256	0.792908	ARENA_S_2	Arena virus (Generic Probes)
1	0	ARENA_S_3	Arena virus (Generic Probes)
1	0	ARENA_S_3	Arena virus (Generic Probes)
1.07419	0.103248	ARENA_S_3	Arena virus (Generic Probes)
1.03954	0.0559425	ARENA_S_4	Arena virus (Generic Probes)
1	0	ARENA_S_4	Arena virus (Generic Probes)
1	0	ARENA_S_4	Arena virus (Generic Probes)
1	0	ARENA_S_5	Arena virus (Generic Probes)
1.3514	0.434454	ARENA_S_5	Arena virus (Generic Probes)
1.07419	0.103248	ARENA_S_5	Arena virus (Generic Probes)
3.91559	1.96923	ARENA_S_6	Arena virus (Generic Probes)
2.00977	1.00703	ARENA_S_6	Arena virus (Generic Probes)
3.39582	1.76376	ARENA_S_6	Arena virus (Generic Probes)
1.14349	0.193446	ARENA_S_7	Arena virus (Generic Probes)
1.00489	0.00703287	ARENA_S_7	Arena virus (Generic Probes)
1.10884	0.149052	ARENA_S_7	Arena virus (Generic Probes)
1	0	ARENA_S_8	Arena virus (Generic Probes)
1	0	ARENA_S_8	Arena virus (Generic Probes)
1	0	ARENA_S_8	Arena virus (Generic Probes)
1.07419	0.103248	ARENA_S_9	Arena virus (Generic Probes)
1	0	ARENA_S_9	Arena virus (Generic Probes)
1.03954	0.0559425	ARENA_S_9	Arena virus (Generic Probes)
1.21279	0.278335	ARENAV_S_1	Arena virus (Generic Probes)
1	0	ARENAV_S_1	Arena virus (Generic Probes)
1	0	ARENAV_S_1	Arena virus (Generic Probes)
1.00489	0.00703287	ARENAV_S_2	Arena virus (Generic Probes)
1.07419	0.103248	ARENAV_S_2	Arena virus (Generic Probes)
1.00489	0.00703287	ARENAV_S_2	Arena virus (Generic Probes)
1.00489	0.00703287	ARENAV_S_3	Arena virus (Generic Probes)
1.00489	0.00703287	ARENAV_S_3	Arena virus (Generic Probes)
1	0	ARENAV_S_3	Arena virus (Generic Probes)
1.10884	0.149052	ARENAV_S_4	Arena virus (Generic Probes)
1.03954	0.0559425	ARENAV_S_4	Arena virus (Generic Probes)
1	0	ARENAV_S_4	Arena virus (Generic Probes)
1.10884	0.149052	ARENAV_S_5	Arena virus (Generic Probes)
1.66326	0.734014	ARENAV_S_5	Arena virus (Generic Probes)
1.49	0.575317	ARENAV_S_5	Arena virus (Generic Probes)
1	0	ARENAV_S_6	Arena virus (Generic Probes)
1	0	ARENAV_S_6	Arena virus (Generic Probes)
1	0	ARENAV_S_6	Arena virus (Generic Probes)
1.24745	0.318977	ARENAV_S_7	Arena virus (Generic Probes)
1.03954	0.0559425	ARENAV_S_7	Arena virus (Generic Probes)
1.00489	0.00703287	ARENAV_S_7	Arena virus (Generic Probes)
1	0	ARQV_L_1	Ariquemes virus
1.00489	0.00703287	ARQV_L_1	Ariquemes virus
1.03954	0.0559425	ARQV_L_1	Ariquemes virus
2.11373	1.07979	ARQV_L_2	Ariquemes virus
2.04442	1.03169	ARQV_L_2	Ariquemes virus
1.83652	0.876972	ARQV_L_2	Ariquemes virus
1	0	ARQV_L_3	Ariquemes virus
1.03954	0.0559425	ARQV_L_3	Ariquemes virus
1	0	ARQV_L_3	Ariquemes virus
1	0	ARQV_L_4	Ariquemes virus
1	0	ARQV_L_4	Ariquemes virus
1	0	ARQV_L_4	Ariquemes virus
1	0	ARQV_L_5	Ariquemes virus
1.03954	0.0559425	ARQV_L_5	Ariquemes virus
1	0	ARQV_L_5	Ariquemes virus
1	0	ARQV_M_1	Ariquemes virus
1.00489	0.00703287	ARQV_M_1	Ariquemes virus
1	0	ARQV_M_1	Ariquemes virus
1	0	ARQV_M_2	Ariquemes virus
1.00489	0.00703287	ARQV_M_2	Ariquemes virus
1	0	ARQV_M_2	Ariquemes virus
1.00489	0.00703287	ARQV_M_3	Ariquemes virus
1.00489	0.00703287	ARQV_M_3	Ariquemes virus
1.00489	0.00703287	ARQV_M_3	Ariquemes virus
1.24745	0.318977	ARQV_M_4	Ariquemes virus
1.03954	0.0559425	ARQV_M_4	Ariquemes virus
1	0	ARQV_M_4	Ariquemes virus
1	0	ARQV_M_5	Ariquemes virus
1.00489	0.00703287	ARQV_M_5	Ariquemes virus
1	0	ARQV_M_5	Ariquemes virus
1	0	ARQV_S_1	Ariquemes virus
1	0	ARQV_S_1	Ariquemes virus
1	0	ARQV_S_1	Ariquemes virus
1.03954	0.0559425	ARQV_S_2	Ariquemes virus
1	0	ARQV_S_2	Ariquemes virus
1.07419	0.103248	ARQV_S_2	Ariquemes virus
1.00489	0.00703287	ARQV_S_3	Ariquemes virus
1.00489	0.00703287	ARQV_S_3	Ariquemes virus
1	0	ARQV_S_3	Ariquemes virus
1.00489	0.00703287	ARQV_S_4	Ariquemes virus
1	0	ARQV_S_4	Ariquemes virus
1	0	ARQV_S_4	Ariquemes virus
1	0	ARQV_S_5	Ariquemes virus
1.00489	0.00703287	ARQV_S_5	Ariquemes virus
1	0	ARQV_S_5	Ariquemes virus
146.679	7.19652	ARMV_L_1	Armero virus
79.4554	6.31207	ARMV_L_1	Armero virus
111.023	6.79471	ARMV_L_1	Armero virus
1	0	ARMV_L_2	Armero virus
1	0	ARMV_L_2	Armero virus
1	0	ARMV_L_2	Armero virus
1.2821	0.358505	ARMV_L_3	Armero virus
1.10884	0.149052	ARMV_L_3	Armero virus
1	0	ARMV_L_3	Armero virus
1.14349	0.193446	ARMV_L_4	Armero virus
1	0	ARMV_L_4	Armero virus
1	0	ARMV_L_4	Armero virus
1.03954	0.0559425	ARMV_L_5	Armero virus
1	0	ARMV_L_5	Armero virus
1	0	ARMV_L_5	Armero virus
1.10884	0.149052	ARMV_M_1	Armero virus
1.03954	0.0559425	ARMV_M_1	Armero virus
1.03954	0.0559425	ARMV_M_1	Armero virus
1.00489	0.00703287	ARMV_M_2	Armero virus
1	0	ARMV_M_2	Armero virus
1	0	ARMV_M_2	Armero virus
1.00489	0.00703287	ARMV_M_3	Armero virus
1	0	ARMV_M_3	Armero virus
1	0	ARMV_M_3	Armero virus
1.00489	0.00703287	ARMV_M_4	Armero virus
1.00489	0.00703287	ARMV_M_4	Armero virus
1	0	ARMV_M_4	Armero virus
1	0	ARMV_S_1	Armero virus
1	0	ARMV_S_1	Armero virus
1	0	ARMV_S_1	Armero virus
1.3514	0.434454	ARMV_S_2	Armero virus
1.2821	0.358505	ARMV_S_2	Armero virus
1.3514	0.434454	ARMV_S_2	Armero virus
1.14349	0.193446	ARMV_S_3	Armero virus
1.07419	0.103248	ARMV_S_3	Armero virus
1.03954	0.0559425	ARMV_S_3	Armero virus
1.07419	0.103248	ARMV_S_4	Armero virus
1.10884	0.149052	ARMV_S_4	Armero virus
1	0	ARMV_S_4	Armero virus
1.07419	0.103248	AROAV_10	Aroa virus
1	0	AROAV_10	Aroa virus
1.07419	0.103248	AROAV_10	Aroa virus
1.07419	0.103248	AROAV_11	Aroa virus
1.17814	0.236515	AROAV_11	Aroa virus
1.14349	0.193446	AROAV_11	Aroa virus
1	0	AROAV_12	Aroa virus
1	0	AROAV_12	Aroa virus
1.03954	0.0559425	AROAV_12	Aroa virus
1	0	AROAV_13	Aroa virus
1.00489	0.00703287	AROAV_13	Aroa virus
1	0	AROAV_13	Aroa virus
1	0	AROAV_4	Aroa virus
1	0	AROAV_4	Aroa virus
1	0	AROAV_4	Aroa virus
1	0	AROAV_5	Aroa virus
1.07419	0.103248	AROAV_5	Aroa virus
1.00489	0.00703287	AROAV_5	Aroa virus
1.49	0.575317	AROAV_6	Aroa virus
1.10884	0.149052	AROAV_6	Aroa virus
1.31675	0.396979	AROAV_6	Aroa virus
1.00489	0.00703287	AROAV_7	Aroa virus
1.03954	0.0559425	AROAV_7	Aroa virus
1	0	AROAV_7	Aroa virus
1.00489	0.00703287	AROAV_8	Aroa virus
1.00489	0.00703287	AROAV_8	Aroa virus
2.00977	1.00703	AROAV_8	Aroa virus
1	0	AROAV_9	Aroa virus
1.03954	0.0559425	AROAV_9	Aroa virus
1	0	AROAV_9	Aroa virus
1	0	ARTV_L_1	Artybash virus
1	0	ARTV_L_1	Artybash virus
1	0	ARTV_L_1	Artybash virus
1	0	ARTV_L_2	Artybash virus
1	0	ARTV_L_2	Artybash virus
1	0	ARTV_L_2	Artybash virus
1.00489	0.00703287	ARTV_L_3	Artybash virus
1.00489	0.00703287	ARTV_L_3	Artybash virus
1	0	ARTV_L_3	Artybash virus
1	0	ARTV_L_4	Artybash virus
1	0	ARTV_L_4	Artybash virus
1	0	ARTV_L_4	Artybash virus
1	0	ARTV_L_5	Artybash virus
1	0	ARTV_L_5	Artybash virus
1	0	ARTV_L_5	Artybash virus
1	0	ARTV_M_1	Artybash virus
1.00489	0.00703287	ARTV_M_1	Artybash virus
1	0	ARTV_M_1	Artybash virus
1.03954	0.0559425	ARTV_M_2	Artybash virus
1	0	ARTV_M_2	Artybash virus
1	0	ARTV_M_2	Artybash virus
1	0	ARTV_M_3	Artybash virus
1	0	ARTV_M_3	Artybash virus
1.07419	0.103248	ARTV_M_3	Artybash virus
1.00489	0.00703287	ARTV_M_4	Artybash virus
1	0	ARTV_M_4	Artybash virus
1	0	ARTV_M_4	Artybash virus
1	0	ARTV_M_5	Artybash virus
1	0	ARTV_M_5	Artybash virus
1	0	ARTV_M_5	Artybash virus
1	0	AMTV_L_1	Arumowot virus
1	0	AMTV_L_1	Arumowot virus
1	0	AMTV_L_1	Arumowot virus
1.00489	0.00703287	AMTV_L_2	Arumowot virus
1	0	AMTV_L_2	Arumowot virus
1.00489	0.00703287	AMTV_L_2	Arumowot virus
1.45535	0.541369	AMTV_L_3	Arumowot virus
1.21279	0.278335	AMTV_L_3	Arumowot virus
1.3514	0.434454	AMTV_L_3	Arumowot virus
1.07419	0.103248	AMTV_L_4	Arumowot virus
1.00489	0.00703287	AMTV_L_4	Arumowot virus
1	0	AMTV_L_4	Arumowot virus
1	0	AMTV_L_5	Arumowot virus
1	0	AMTV_L_5	Arumowot virus
1	0	AMTV_L_5	Arumowot virus
1	0	AMTV_M_1	Arumowot virus
1	0	AMTV_M_1	Arumowot virus
1	0	AMTV_M_1	Arumowot virus
1.17814	0.236515	AMTV_M_2	Arumowot virus
1	0	AMTV_M_2	Arumowot virus
1.00489	0.00703287	AMTV_M_2	Arumowot virus
1.10884	0.149052	AMTV_M_3	Arumowot virus
1	0	AMTV_M_3	Arumowot virus
1	0	AMTV_M_3	Arumowot virus
1.10884	0.149052	AMTV_M_4	Arumowot virus
1	0	AMTV_M_4	Arumowot virus
1	0	AMTV_M_4	Arumowot virus
1.17814	0.236515	AMTV_M_5	Arumowot virus
1.14349	0.193446	AMTV_M_5	Arumowot virus
1.07419	0.103248	AMTV_M_5	Arumowot virus
1	0	AMTV_S_1	Arumowot virus
1.07419	0.103248	AMTV_S_1	Arumowot virus
1	0	AMTV_S_1	Arumowot virus
1	0	AMTV_S_2	Arumowot virus
1	0	AMTV_S_2	Arumowot virus
1	0	AMTV_S_2	Arumowot virus
1.00489	0.00703287	AMTV_S_3	Arumowot virus
1	0	AMTV_S_3	Arumowot virus
1	0	AMTV_S_3	Arumowot virus
1	0	AMTV_S_4	Arumowot virus
1	0	AMTV_S_4	Arumowot virus
1	0	AMTV_S_4	Arumowot virus
1	0	AMTV_S_5	Arumowot virus
1	0	AMTV_S_5	Arumowot virus
1	0	AMTV_S_5	Arumowot virus
1.07419	0.103248	ASAV_L_1	Asama virus
1.07419	0.103248	ASAV_L_1	Asama virus
1.00489	0.00703287	ASAV_L_1	Asama virus
1	0	ASAV_L_2	Asama virus
1	0	ASAV_L_2	Asama virus
1	0	ASAV_L_2	Asama virus
1	0	ASAV_L_3	Asama virus
1	0	ASAV_L_3	Asama virus
1	0	ASAV_L_3	Asama virus
1	0	ASAV_L_4	Asama virus
1	0	ASAV_L_4	Asama virus
1	0	ASAV_L_4	Asama virus
1.00489	0.00703287	ASAV_L_5	Asama virus
1.03954	0.0559425	ASAV_L_5	Asama virus
1	0	ASAV_L_5	Asama virus
1.14349	0.193446	ASAV_M_1	Asama virus
1.00489	0.00703287	ASAV_M_1	Asama virus
1.03954	0.0559425	ASAV_M_1	Asama virus
1.14349	0.193446	ASAV_M_2	Asama virus
1.21279	0.278335	ASAV_M_2	Asama virus
1	0	ASAV_M_2	Asama virus
1	0	ASAV_M_3	Asama virus
1	0	ASAV_M_3	Asama virus
1	0	ASAV_M_3	Asama virus
1.07419	0.103248	ASAV_M_4	Asama virus
1.14349	0.193446	ASAV_M_4	Asama virus
1.3514	0.434454	ASAV_M_4	Asama virus
1.03954	0.0559425	ASAV_M_5	Asama virus
1	0	ASAV_M_5	Asama virus
1	0	ASAV_M_5	Asama virus
1.00489	0.00703287	ASAV_S_1	Asama virus
1	0	ASAV_S_1	Asama virus
1	0	ASAV_S_1	Asama virus
1	0	ASAV_S_2	Asama virus
1.07419	0.103248	ASAV_S_2	Asama virus
1	0	ASAV_S_2	Asama virus
1	0	ASAV_S_3	Asama virus
1	0	ASAV_S_3	Asama virus
1	0	ASAV_S_3	Asama virus
1	0	ASAV_S_4	Asama virus
1	0	ASAV_S_4	Asama virus
1	0	ASAV_S_4	Asama virus
1	0	ASAV_S_5	Asama virus
1	0	ASAV_S_5	Asama virus
1.03954	0.0559425	ASAV_S_5	Asama virus
1.07419	0.103248	ARRV_L_1	Ash River virus
1	0	ARRV_L_1	Ash River virus
1	0	ARRV_L_1	Ash River virus
1	0	ARRV_L_2	Ash River virus
1	0	ARRV_L_2	Ash River virus
1	0	ARRV_L_2	Ash River virus
1.10884	0.149052	ARRV_L_3	Ash River virus
1	0	ARRV_L_3	Ash River virus
1	0	ARRV_L_3	Ash River virus
1.03954	0.0559425	ARRV_L_4	Ash River virus
1.00489	0.00703287	ARRV_L_4	Ash River virus
1	0	ARRV_L_4	Ash River virus
1.03954	0.0559425	ARRV_L_5	Ash River virus
1	0	ARRV_L_5	Ash River virus
1	0	ARRV_L_5	Ash River virus
1.00489	0.00703287	ARRV_S_1	Ash River virus
1	0	ARRV_S_1	Ash River virus
1.03954	0.0559425	ARRV_S_1	Ash River virus
1.14349	0.193446	ARRV_S_2	Ash River virus
1.03954	0.0559425	ARRV_S_2	Ash River virus
1.07419	0.103248	ARRV_S_2	Ash River virus
1.24745	0.318977	ARRV_S_3	Ash River virus
1	0	ARRV_S_3	Ash River virus
1	0	ARRV_S_3	Ash River virus
1	0	ARRV_S_4	Ash River virus
1	0	ARRV_S_4	Ash River virus
1.00489	0.00703287	ARRV_S_4	Ash River virus
1.03954	0.0559425	ARRV_S_5	Ash River virus
1	0	ARRV_S_5	Ash River virus
1	0	ARRV_S_5	Ash River virus
1	0	AURAV_1	Aura virus
1.00489	0.00703287	AURAV_1	Aura virus
1	0	AURAV_1	Aura virus
1.10884	0.149052	AURAV_10	Aura virus
1	0	AURAV_10	Aura virus
1	0	AURAV_10	Aura virus
1.52466	0.608483	AURAV_2	Aura virus
1.73256	0.792908	AURAV_2	Aura virus
1.4207	0.506604	AURAV_2	Aura virus
1	0	AURAV_3	Aura virus
1.03954	0.0559425	AURAV_3	Aura virus
1	0	AURAV_3	Aura virus
1.00489	0.00703287	AURAV_4	Aura virus
1	0	AURAV_4	Aura virus
1.00489	0.00703287	AURAV_4	Aura virus
1	0	AURAV_5	Aura virus
1	0	AURAV_5	Aura virus
1	0	AURAV_5	Aura virus
1	0	AURAV_6	Aura virus
1	0	AURAV_6	Aura virus
1	0	AURAV_6	Aura virus
1	0	AURAV_7	Aura virus
1.00489	0.00703287	AURAV_7	Aura virus
1.00489	0.00703287	AURAV_7	Aura virus
1.07419	0.103248	AURAV_8	Aura virus
1.07419	0.103248	AURAV_8	Aura virus
1	0	AURAV_8	Aura virus
1	0	AURAV_9	Aura virus
1	0	AURAV_9	Aura virus
1.00489	0.00703287	AURAV_9	Aura virus
1.00489	0.00703287	BBKV_1	Babanki virus
1.00489	0.00703287	BBKV_1	Babanki virus
1	0	BBKV_1	Babanki virus
1.14349	0.193446	BBKV_10	Babanki virus
1.10884	0.149052	BBKV_10	Babanki virus
1.00489	0.00703287	BBKV_10	Babanki virus
1	0	BBKV_2	Babanki virus
1	0	BBKV_2	Babanki virus
1	0	BBKV_2	Babanki virus
1	0	BBKV_3	Babanki virus
1	0	BBKV_3	Babanki virus
1	0	BBKV_3	Babanki virus
1	0	BBKV_4	Babanki virus
1	0	BBKV_4	Babanki virus
1	0	BBKV_4	Babanki virus
1.03954	0.0559425	BBKV_5	Babanki virus
1	0	BBKV_5	Babanki virus
1.00489	0.00703287	BBKV_5	Babanki virus
1	0	BBKV_6	Babanki virus
1.00489	0.00703287	BBKV_6	Babanki virus
1.07419	0.103248	BBKV_6	Babanki virus
1.03954	0.0559425	BBKV_7	Babanki virus
1.00489	0.00703287	BBKV_7	Babanki virus
1	0	BBKV_7	Babanki virus
1	0	BBKV_8	Babanki virus
1.00489	0.00703287	BBKV_8	Babanki virus
1	0	BBKV_8	Babanki virus
1.07419	0.103248	BBKV_9	Babanki virus
1.07419	0.103248	BBKV_9	Babanki virus
1.07419	0.103248	BBKV_9	Babanki virus
1.10884	0.149052	BAGV_1	Bagaza virus
1.03954	0.0559425	BAGV_1	Bagaza virus
1	0	BAGV_1	Bagaza virus
1	0	BAGV_10	Bagaza virus
1	0	BAGV_10	Bagaza virus
1	0	BAGV_10	Bagaza virus
1	0	BAGV_2	Bagaza virus
1	0	BAGV_2	Bagaza virus
1	0	BAGV_2	Bagaza virus
1.03954	0.0559425	BAGV_3	Bagaza virus
1	0	BAGV_3	Bagaza virus
1	0	BAGV_3	Bagaza virus
1.00489	0.00703287	BAGV_4	Bagaza virus
1	0	BAGV_4	Bagaza virus
1	0	BAGV_4	Bagaza virus
1	0	BAGV_5	Bagaza virus
1	0	BAGV_5	Bagaza virus
1	0	BAGV_5	Bagaza virus
1	0	BAGV_6	Bagaza virus
1.00489	0.00703287	BAGV_6	Bagaza virus
1	0	BAGV_6	Bagaza virus
1	0	BAGV_7	Bagaza virus
1	0	BAGV_7	Bagaza virus
1	0	BAGV_7	Bagaza virus
1.03954	0.0559425	BAGV_8	Bagaza virus
1	0	BAGV_8	Bagaza virus
1.07419	0.103248	BAGV_8	Bagaza virus
1.03954	0.0559425	BAGV_9	Bagaza virus
1	0	BAGV_9	Bagaza virus
1.10884	0.149052	BAGV_9	Bagaza virus
1.00489	0.00703287	BDAV_L_1	Bandia virus
1.00489	0.00703287	BDAV_L_1	Bandia virus
1.00489	0.00703287	BDAV_L_1	Bandia virus
1	0	BDAV_L_2	Bandia virus
1	0	BDAV_L_2	Bandia virus
1	0	BDAV_L_2	Bandia virus
1	0	BDAV_L_3	Bandia virus
1.03954	0.0559425	BDAV_L_3	Bandia virus
1	0	BDAV_L_3	Bandia virus
1	0	BDAV_L_4	Bandia virus
1.00489	0.00703287	BDAV_L_4	Bandia virus
1	0	BDAV_L_4	Bandia virus
1.00489	0.00703287	BDAV_L_5	Bandia virus
1	0	BDAV_L_5	Bandia virus
1	0	BDAV_L_5	Bandia virus
1	0	BANV_VP10_1	Banna virus
1	0	BANV_VP10_1	Banna virus
1	0	BANV_VP10_1	Banna virus
1.07419	0.103248	BANV_VP10_10	Banna virus
1.03954	0.0559425	BANV_VP10_10	Banna virus
1.00489	0.00703287	BANV_VP10_10	Banna virus
1	0	BANV_VP10_2	Banna virus
1	0	BANV_VP10_2	Banna virus
1.03954	0.0559425	BANV_VP10_2	Banna virus
1	0	BANV_VP10_3	Banna virus
1	0	BANV_VP10_3	Banna virus
1	0	BANV_VP10_3	Banna virus
1.03954	0.0559425	BANV_VP10_4	Banna virus
1.03954	0.0559425	BANV_VP10_4	Banna virus
1.07419	0.103248	BANV_VP10_4	Banna virus
1.14349	0.193446	BANV_VP10_5	Banna virus
1.00489	0.00703287	BANV_VP10_5	Banna virus
1	0	BANV_VP10_5	Banna virus
1.03954	0.0559425	BANV_VP10_6	Banna virus
1	0	BANV_VP10_6	Banna virus
1	0	BANV_VP10_6	Banna virus
1	0	BANV_VP10_7	Banna virus
1	0	BANV_VP10_7	Banna virus
1	0	BANV_VP10_7	Banna virus
1	0	BANV_VP10_8	Banna virus
1	0	BANV_VP10_8	Banna virus
1.03954	0.0559425	BANV_VP10_8	Banna virus
1	0	BANV_VP10_9	Banna virus
1	0	BANV_VP10_9	Banna virus
1	0	BANV_VP10_9	Banna virus
1	0	BANV_VP6_10	Banna virus
1.00489	0.00703287	BANV_VP6_10	Banna virus
1.03954	0.0559425	BANV_VP6_10	Banna virus
1	0	BANV_VP6_11	Banna virus
1	0	BANV_VP6_11	Banna virus
1	0	BANV_VP6_11	Banna virus
1.17814	0.236515	BANV_VP6_14	Banna virus
1	0	BANV_VP6_14	Banna virus
1.21279	0.278335	BANV_VP6_14	Banna virus
1	0	BANV_VP6_15	Banna virus
1	0	BANV_VP6_15	Banna virus
1	0	BANV_VP6_15	Banna virus
1.07419	0.103248	BANV_VP6_16	Banna virus
1.03954	0.0559425	BANV_VP6_16	Banna virus
[truncated: 13,745 more rows]

## Sheet: Statistical analyses
Virus	Number of probes	P-values	Mean signal intensity (log2)	Genus	Family
Zika virus	33	8.62708e-09	2.53962	Flavivirus	Flaviviridae
Raza virus	15	0.00148179	0.00466721	Nairovirus	Bunyaviridae
Bandia virus	15	0.00183087	0	Nairovirus	Bunyaviridae
Artybash virus	30	0.00190263	0.00624407	Hantavirus	Bunyaviridae
Shuni virus	15	0.00274162	0.00914752	Orthobunyavirus	Bunyaviridae
Castelo dos Sonhos virus	15	0.00292707	0.00839671	Hantavirus	Bunyaviridae
Cachoeira Porteira virus	42	0.00331597	0.00991717	Orthobunyavirus	Bunyaviridae
Pergamino virus	24	0.00365235	0.00984299	Hantavirus	Bunyaviridae
D' Aguilar virus	18	0.00445998	0.0104068	Orbivirus	Reoviridae
Douglas virus	46	0.00467684	0.0122167	Orthobunyavirus	Bunyaviridae
Umbre virus	18	0.00469555	0.0107975	Orthobunyavirus	Bunyaviridae
Marituba virus	33	0.00561449	0.0120074	Orthobunyavirus	Bunyaviridae
Nepuyo virus	15	0.0057687	0.0125951	Orthobunyavirus	Bunyaviridae
Sororoca virus	42	0.00606161	0.013466	Orthobunyavirus	Bunyaviridae
Nova virus	30	0.00617228	0.0134152	Hantavirus	Bunyaviridae
Piry virus	30	0.00658521	0.696916	Vesiculovirus	Rhabdoviridae
Turuna virus	48	0.00734637	0.476635	Phlebovirus	Bunyaviridae
Rio Bravo virus	30	0.00787935	0.0144731	Flavivirus	Flaviviridae
Epizootic hemorrhagic disease virus	66	0.00851441	0.0164218	Orbivirus	Reoviridae
Tribec virus	45	0.00891506	0.246555	Orbivirus	Reoviridae
Weldona virus	15	0.00904046	0.0153869	Orthobunyavirus	Bunyaviridae
Maraba virus	45	0.00909336	0.0170632	Vesiculovirus	Rhabdoviridae
Catarina virus	48	0.00954729	0.440178	Arenavirus	Arenaviridae
Araucaria virus	15	0.00954955	0.0158557	Hantavirus	Bunyaviridae
Calovo virus	15	0.0100829	0.0163246	Orthobunyavirus	Bunyaviridae
Newfound Gap Hantavirus	15	0.0106416	0.0167934	Hantavirus	Bunyaviridae
Muleshoe virus	15	0.0109827	0.0142353	Hantavirus	Bunyaviridae
Abu Hammad virus	15	0.0111152	0.0157488	Nairovirus	Bunyaviridae
St. Louis encephalitis virus	30	0.0114313	0.0172756	Flavivirus	Flaviviridae
Nola virus	15	0.011715	0.0162176	Orthobunyavirus	Bunyaviridae
Sandfly fever sicilian virus	15	0.0118373	0.0136663	Phlebovirus	Bunyaviridae
Odrenisrou virus	45	0.0129468	0.0186461	Phlebovirus	Bunyaviridae
Morogoro virus	48	0.0131993	0.258994	Arenavirus	Arenaviridae
Puumala virus	51	0.0132818	0.0179655	Hantavirus	Bunyaviridae
Sitiawan Virus	30	0.0145928	0.308484	Flavivirus	Flaviviridae
Four Corners Hantavirus	30	0.014623	0.0194248	Hantavirus	Bunyaviridae
Lipovnik virus	30	0.0147827	0.480224	Orbivirus	Reoviridae
Nique virus	54	0.0157586	0.0205583	Phlebovirus	Bunyaviridae
Lechiguanas virus	30	0.0162416	0.018364	Hantavirus	Bunyaviridae
Allpahuayo virus	45	0.0164569	1.04494	Arenavirus	Arenaviridae
HoJo virus	15	0.0173574	0.0190094	Hantavirus	Bunyaviridae
Nyabira virus	15	0.0173574	0.0190094	Orbivirus	Reoviridae
Klamath virus	30	0.0180671	0.0201949	Vesiculovirus	Rhabdoviridae
Seewis virus	36	0.018184	0.0211448	Hantavirus	Bunyaviridae
Western equine encephalitis virus	30	0.0186563	0.345021	Alphavirus	Togaviridae
Tula virus	54	0.0191878	0.0218995	Hantavirus	Bunyaviridae
Pirital virus	54	0.0195937	0.0220238	Arenavirus	Arenaviridae
Toscana virus	45	0.0198102	0.0223217	Phlebovirus	Bunyaviridae
Andes virus	48	0.0202298	0.0220464	Hantavirus	Bunyaviridae
Choclo virus	60	0.0207562	0.0221268	Hantavirus	Bunyaviridae
Bagaza virus	30	0.0214921	0.0213063	Flavivirus	Flaviviridae
Catacamas virus	30	0.0215463	0.0218786	Hantavirus	Bunyaviridae
Oyo virus	45	0.0215896	0.0217777	Orthobunyavirus	Bunyaviridae
Uukuniemi virus	45	0.0220903	0.196053	Phlebovirus	Bunyaviridae
Echarte virus	42	0.0223377	0.021425	Phlebovirus	Bunyaviridae
Perinet virus	30	0.0227533	0.0223441	Vesiculovirus	Rhabdoviridae
Big brushy tank virus	48	0.0244244	0.0232557	Arenavirus	Arenaviridae
Tick-borne encephalitis virus	30	0.0246395	0.419252	Flavivirus	Flaviviridae
Sal Vieja virus	42	0.0255215	0.454318	Flavivirus	Flaviviridae
Punta Salinas virus	15	0.0261654	0.0222701	Nairovirus	Bunyaviridae
Salehabad virus	18	0.0286265	0.423011	Phlebovirus	Bunyaviridae
Erve virus	45	0.0287556	0.211512	Nairovirus	Bunyaviridae
Dengue virus type 4	30	0.0293873	0.0235394	Flavivirus	Flaviviridae
Keystone virus	33	0.031818	0.0236707	Orthobunyavirus	Bunyaviridae
Kenkeme virus	42	0.0318402	0.0251173	Hantavirus	Bunyaviridae
Tinaroo virus	27	0.0318679	0.0209555	Orthobunyavirus	Bunyaviridae
Trocara virus	30	0.0320785	0.181523	Alphavirus	Togaviridae
Candiru virus	48	0.033077	0.438268	Phlebovirus	Bunyaviridae
Birao virus	30	0.0332998	0.0235198	Orthobunyavirus	Bunyaviridae
Phnom Penh bat virus	30	0.0333288	0.0253202	Flavivirus	Flaviviridae
Spondweeni virus	33	0.034306	0.223902	Flavivirus	Flaviviridae
Dandenong virus	48	0.0343457	0.269181	Arenavirus	Arenaviridae
Chatanga virus	57	0.035787	0.0253128	Orthobunyavirus	Bunyaviridae
Bebaru virus	30	0.0364154	0.379501	Alphavirus	Togaviridae
Sagiyama virus	30	0.0376569	0.364272	Alphavirus	Togaviridae
Tilligerry virus	45	0.0380409	0.0248811	Orbivirus	Reoviridae
Colorado tick fever virus	69	0.0387423	0.0264637	Coltivirus	Reoviridae
Camp Ripley virus	33	0.0392592	0.0264365	Hantavirus	Flaviviridae
Macaua virus	45	0.0393682	0.0266602	Orthobunyavirus	Bunyaviridae
Jacunda Virus	30	0.0397331	0.0263782	Flavivirus	Flaviviridae
Gabek Forest virus	15	0.0414301	0.637221	Phlebovirus	Bunyaviridae
Guaroa virus	45	0.0441079	0.218326	Orthobunyavirus	Bunyaviridae
Eyach virus	54	0.0442644	0.0257883	Coltivirus	Reoviridae
Laguna Negra virus	30	0.0449419	0.0266366	Hantavirus	Bunyaviridae
Ippy virus	48	0.0477721	0.702666	Arenavirus	Arenaviridae
Granada virus	36	0.0477945	0.0284547	Phlebovirus	Bunyaviridae
Murutucu virus	27	0.0480164	0.0257948	Orthobunyavirus	Bunyaviridae
Sandfly Sicilian Turkey virus	33	0.048452	0.826161	Phlebovirus	Bunyaviridae
Vesicular stomatitis New Jersey virus	33	0.0486915	0.980225	Vesiculovirus	Rhabdoviridae
Sangassou virus	45	0.0488688	0.0258334	Hantavirus	Bunyaviridae
M'Poko virus	30	0.0497315	0.200651	Orthobunyavirus	Bunyaviridae
Madrid virus	15	0.0497705	0.0252167	Orthobunyavirus	Bunyaviridae
Jerry Slough virus	33	0.0499827	0.0264724	Orthobunyavirus	Bunyaviridae
Chuzan Virus	126	0.0503707	0.0301142	Orbivirus	Reoviridae
Latino virus	21	0.0524456	0.0263106	Arenavirus	Arenaviridae
Caraparu virus	54	0.0548184	0.027217	Orthobunyavirus	Bunyaviridae
Black Mesa virus	24	0.056485	0.0279099	Arenavirus	Arenaviridae
Dobrava-Belgrade virus	60	0.0565763	0.763046	Hantavirus	Bunyaviridae
Bear Canyon virus	48	0.0566178	0.147383	Arenavirus	Arenaviridae
Alenquer virus	57	0.0589443	0.0299245	Phlebovirus	Bunyaviridae
Tahyna virus	57	0.0595126	0.0284276	Orthobunyavirus	Bunyaviridae
Jutiapa virus	30	0.0615293	0.0305731	Flavivirus	Flaviviridae
Trivittatus virus	48	0.0617394	0.0288106	Orthobunyavirus	Bunyaviridae
Bluetongue virus	72	0.0635868	0.0304119	Orbivirus	Reoviridae
Alto Paraguay hantavirus	45	0.0639332	0.0308434	Hantavirus	Bunyaviridae
Utique virus	15	0.0641117	0.801423	Phlebovirus	Bunyaviridae
Omsk hemorrhagic fever virus	30	0.0646801	0.338609	Flavivirus	Flaviviridae
Sleeping disease virus	30	0.0652138	0.145546	Alphavirus	Togaviridae
Karimabad virus	15	0.0663873	0.0290464	Phlebovirus	Bunyaviridae
Babanki virus	30	0.0677944	0.0305535	Alphavirus	Togaviridae
Ndumu virus	30	0.0687186	0.373152	Alphavirus	Togaviridae
Skinner Tank virus	45	0.0691862	0.19575	Arenavirus	Arenaviridae
Simbu virus	45	0.0721602	0.735052	Orthobunyavirus	Bunyaviridae
Kadipiro virus	69	0.0731754	0.0325874	Seadornavirus	Reoviridae
African horsesickness virus	72	0.0733131	0.0327833	Orbivirus	Reoviridae
Khabarovsk	15	0.0750092	0.566183	Hantavirus	Bunyaviridae
Carey Island virus	33	0.076365	0.0321767	Flavivirus	Flaviviridae
Lunk virus	45	0.0764083	0.439696	Arenavirus	Arenaviridae
South River virus	45	0.0766876	0.0319504	Orthobunyavirus	Bunyaviridae
Vesicular stomatitis Indiana virus	36	0.0773392	0.329857	Vesiculovirus	Rhabdoviridae
Arbia virus	57	0.0789533	0.149149	Phlebovirus	Bunyaviridae
Potiskum virus	30	0.079538	0.225541	Flavivirus	Flaviviridae
Armero virus	39	0.0801358	0.594402	Flavivirus	Flaviviridae
Eastern equine encephalitis virus	30	0.0810853	0.310197	Alphavirus	Togaviridae
Corfou virus	48	0.0829815	0.157316	Phlebovirus	Bunyaviridae
Batama virus	15	0.0864047	0.0280694	Orthobunyavirus	Bunyaviridae
Frijoles virus	48	0.0894951	0.207046	Phlebovirus	Bunyaviridae
Powassan virus	30	0.0905	0.0335797	Flavivirus	Flaviviridae
Tonate virus	30	0.0922356	0.199707	Alphavirus	Togaviridae
Boraceia virus	15	0.0949782	0.0273181	Orthobunyavirus	Bunyaviridae
Cabassou virus	30	0.0953235	0.9307	Alphavirus	Togaviridae
Saint Croix River virus	24	0.0954561	0.185572	Orbivirus	Reoviridae
Heartland virus	45	0.0956232	0.174068	Phlebovirus	Bunyaviridae
Precarious point virus	42	0.0959149	0.235058	Phlebovirus	Bunyaviridae
Ross River virus	30	0.0972112	0.208488	Alphavirus	Togaviridae
Bhanja virus	36	0.0975317	0.188978	Phlebovirus	Bunyaviridae
Cacipacore virus	30	0.0975364	0.0305048	Flavivirus	Flaviviridae
Machupo virus	39	0.0980509	0.0327597	Arenavirus	Arenaviridae
Pongola virus	18	0.0994082	0.181725	Orthobunyavirus	Bunyaviridae
Itaituba virus	51	0.0997513	0.0323546	Phlebovirus	Bunyaviridae
Kokobera virus	30	0.101168	0.335405	Flavivirus	Flaviviridae
Itaporanga virus	18	0.102332	0.0323134	Phlebovirus	Bunyaviridae
Sango virus	45	0.103312	0.206846	Orthobunyavirus	Bunyaviridae
Peaton virus	48	0.103502	0.0333705	Orthobunyavirus	Bunyaviridae
Semliki Forest virus	30	0.107372	0.185272	Alphavirus	Togaviridae
Bermejo virus	30	0.107898	0.73153	Hantavirus	Bunyaviridae
Entebbe bat virus	30	0.10794	0.394805	Flavivirus	Flaviviridae
Restan virus	30	0.108654	0.0350531	Orthobunyavirus	Bunyaviridae
Equine encephalosis virus	36	0.109901	0.034927	Orbivirus	Reoviridae
Southern elephant seal virus	30	0.110244	0.0315192	Alphavirus	Togaviridae
Nyando virus	15	0.111558	0.0318929	Orthobunyavirus	Bunyaviridae
Aguacate virus	45	0.111922	0.711897	Phlebovirus	Bunyaviridae
Icoaraci virus	39	0.112242	0.400313	Phlebovirus	Bunyaviridae
Playas virus	15	0.112449	0.03133	Orthobunyavirus	Bunyaviridae
Rio Grande virus	15	0.113581	0.540598	Phlebovirus	Bunyaviridae
Serra Norte virus	42	0.114321	0.0347249	Phlebovirus	Bunyaviridae
West Nile virus	30	0.115726	0.0333652	Flavivirus	Flaviviridae
Mayaro virus	39	0.119688	0.388864	Alphavirus	Togaviridae
Whataroa virus	30	0.123454	0.134788	Alphavirus	Togaviridae
Isla Vista virus	30	0.123992	0.0377007	Hantavirus	Bunyaviridae
Cano - Delgadito virus	33	0.124861	0.353642	Hantavirus	Bunyaviridae
Kedougou virus	30	0.128335	0.202098	Flavivirus	Flaviviridae
Kupe virus	57	0.129092	0.0366569	Nairovirus	Bunyaviridae
Ilesha virus	51	0.13007	0.201928	Orthobunyavirus	Bunyaviridae
Xingu virus	30	0.130428	0.0350764	Orthobunyavirus	Bunyaviridae
Seoul virus	45	0.131302	0.345207	Hantavirus	Bunyaviridae
Turkish sheep encephalitis virus	30	0.131783	0.639164	Flavivirus	Flaviviridae
Joa virus	45	0.132071	0.0361928	Phlebovirus	Bunyaviridae
Aino virus	45	0.132262	0.372486	Orthobunyavirus	Bunyaviridae
Tehran virus	48	0.13228	0.036252	Phlebovirus	Bunyaviridae
Qalyub virus	15	0.133294	0.0364052	Nairovirus	Bunyaviridae
Middelburg virus	30	0.134103	0.0366261	Alphavirus	Togaviridae
Abu Mina virus	15	0.135095	0.0374499	Nairovirus	Bunyaviridae
Chagres virus	45	0.135096	0.308522	Phlebovirus	Bunyaviridae
Dengue virus type 1	30	0.135198	0.177355	Flavivirus	Flaviviridae
Punta Toro virus	54	0.138323	0.0373736	Phlebovirus	Bunyaviridae
Deer tick virus	31	0.139581	0.321142	Flavivirus	Flaviviridae
Bayou virus	30	0.141007	0.275791	Hantavirus	Bunyaviridae
Bukalasa bat virus	30	0.14167	0.35232	Flavivirus	Flaviviridae
Playa de Oro Hantavirus	24	0.142167	0.144872	Hantavirus	Bunyaviridae
African swine fever virus	51	0.143724	0.275563	Asfarvirus	Asfarviridae
Thailand virus	45	0.144531	0.0371834	Hantavirus	Bunyaviridae
Prospect Hill virus	45	0.147269	0.034369	Hantavirus	Bunyaviridae
California encephalitis virus	72	0.148089	0.0373321	Orthobunyavirus	Bunyaviridae
Great Island virus	45	0.149089	0.453813	Orbivirus	Reoviridae
Chikungunya virus	30	0.149121	0.243305	Alphavirus	Togaviridae
Broadhaven virus	15	0.149322	0.243987	Orbivirus	Reoviridae
Kadam virus	30	0.149472	0.253423	Flavivirus	Flaviviridae
Guanarito virus	48	0.149504	0.201856	Arenavirus	Arenaviridae
Modoc virus	30	0.150491	0.127291	Flavivirus	Flaviviridae
Lokern virus	15	0.153638	0.0338394	Orthobunyavirus	Bunyaviridae
Bujaru virus	15	0.154836	0.0303679	Phlebovirus	Bunyaviridae
Ingwavuma virus	15	0.154867	0.0286172	Orthobunyavirus	Bunyaviridae
Tonto creek virus	48	0.156599	0.208287	Arenavirus	Arenaviridae
Barmah Forest virus	36	0.16172	0.339866	Alphavirus	Togaviridae
Uriurana virus	42	0.161845	0.0394189	Phlebovirus	Bunyaviridae
Tembusu virus	36	0.162411	0.0360101	Flavivirus	Flaviviridae
Mobala virus	42	0.162565	0.0386904	Arenavirus	Arenaviridae
Maguari virus	45	0.162902	0.0392146	Orthobunyavirus	Bunyaviridae
Pampa virus	24	0.164762	0.265453	Arenavirus	Arenaviridae
Jurona virus	30	0.173802	0.14776	Vesiculovirus	Rhabdoviridae
Sapporo rat virus	30	0.176555	0.364234	Hantavirus	Bunyaviridae
Catch-me-cave virus	15	0.176743	0.285885	Phlebovirus	Bunyaviridae
Dengue virus type 2	30	0.177511	0.0397266	Flavivirus	Flaviviridae
Ash River virus	30	0.177661	0.0389594	Hantavirus	Bunyaviridae
Meaban virus	30	0.180492	0.036363	Flavivirus	Flaviviridae
Gadgets Gully virus	30	0.185114	0.119628	Flavivirus	Flaviviridae
Israel turkey meningoencephalomyelitis virus	30	0.186012	0.0389672	Flavivirus	Flaviviridae
Salmon pancreas disease virus	30	0.186936	0.11804	Alphavirus	Togaviridae
Oran virus	48	0.187594	0.0413327	Hantavirus	Bunyaviridae
Amur virus	48	0.192315	0.0391128	Hantavirus	Bunyaviridae
Sin Nombre virus	48	0.193622	0.042573	Hantavirus	Bunyaviridae
Cacao virus	15	0.195798	0.288937	Phlebovirus	Bunyaviridae
Neembucu Hantavirus	30	0.204676	0.187019	Hantavirus	Bunyaviridae
Araraquara virus	30	0.205782	0.234078	Hantavirus	Bunyaviridae
Cocal virus	30	0.206244	0.0391157	Vesiculovirus	Rhabdoviridae
Thottapalayam virus	45	0.214568	0.0422115	Hantavirus	Bunyaviridae
Leanyer virus	42	0.216643	0.0413693	Orthobunyavirus	Bunyaviridae
Chapare virus	57	0.218166	0.14687	Arenavirus	Arenaviridae
Tete virus	15	0.219065	0.0388685	Orthobunyavirus	Bunyaviridae
Batai virus	45	0.22028	0.128954	Orthobunyavirus	Bunyaviridae
Gumbo Limbo virus	36	0.220379	0.0406276	Orthobunyavirus	Bunyaviridae
Maciel virus	36	0.223546	0.0411864	Hantavirus	Bunyaviridae
Tamiami virus	39	0.224086	0.219309	Arenavirus	Arenaviridae
Mopia virus	39	0.226915	0.121989	Arenavirus	Arenaviridae
Sandfly fever Naples virus	42	0.230887	0.0432527	Phlebovirus	Bunyaviridae
Alkhurma hemorrhagic fever virus	30	0.232459	0.157815	Flavivirus	Flaviviridae
El Moro Canyon virus	39	0.234197	0.195717	Hantavirus	Bunyaviridae
Yug Bogdanovac virus	30	0.237765	0.106082	Vesiculovirus	Rhabdoviridae
Ixcanal virus	42	0.238253	0.0442203	Phlebovirus	Bunyaviridae
Morro Bay virus	15	0.238954	0.0414677	Ephemerovirus	Rhabdoviridae
Berrimah virus	27	0.242674	0.0446427	Ephemerovirus	Rhabdoviridae
Stratford virus	30	0.242786	0.110498	Flavivirus	Flaviviridae
Jabora virus	15	0.24434	0.127881	Hantavirus	Bunyaviridae
Amapari virus	45	0.245298	0.0419679	Arenavirus	Arenaviridae
Asama virus	45	0.245575	0.0435116	Hantavirus	Bunyaviridae
Maripa Hantavirus	42	0.24733	0.140788	Hantavirus	Bunyaviridae
Yokose virus	30	0.24851	0.187949	Flavivirus	Flaviviridae
Sabiá virus	33	0.249377	0.0437827	Arenavirus	Arenaviridae
Saaremaa virus	54	0.25242	0.0441613	Hantavirus	Bunyaviridae
Altai virus	15	0.253313	0.200953	Hantavirus	Bunyaviridae
Durania virus	45	0.253472	0.0420139	Phlebovirus	Bunyaviridae
ANAJ Hantavirus	15	0.258834	0.145833	Hantavirus	Bunyaviridae
Junin virus	45	0.259422	0.117155	Arenavirus	Arenaviridae
Hazara virus	57	0.262842	0.0457546	Nairovirus	Bunyaviridae
Oropouche virus	72	0.266347	0.112863	Orthobunyavirus	Bunyaviridae
Vesicular stomatitis Alagoas virus	30	0.267474	0.0382977	Vesiculovirus	Rhabdoviridae
Sepik virus	33	0.267711	0.150614	Flavivirus	Flaviviridae
Serang virus	36	0.268305	0.135802	Hantavirus	Bunyaviridae
Yaounde virus	36	0.271258	0.0466139	Flavivirus	Flaviviridae
Pata virus	45	0.272241	0.0359806	Orbivirus	Reoviridae
Japanese encephalitis virus	30	0.289598	0.170549	Flavivirus	Flaviviridae
Uganda S virus	30	0.294099	0.0436125	Flavivirus	Flaviviridae
Spring viraemia of carp virus	30	0.303671	0.111721	Vesiculovirus	Rhabdoviridae
Louping ill virus	30	0.304662	0.115414	Flavivirus	Flaviviridae
Salobo virus	27	0.307969	0.041593	Phlebovirus	Bunyaviridae
Maldonado virus	45	0.316109	0.047415	Phlebovirus	Bunyaviridae
Northway virus	45	0.317332	0.0447306	Orthobunyavirus	Bunyaviridae
Imjin virus	45	0.323546	0.11367	Hantavirus	Bunyaviridae
Adelaide River virus	33	0.326849	0.0457864	Ephemerovirus	Rhabdoviridae
Vinces virus	30	0.330694	0.0444173	Orthobunyavirus	Bunyaviridae
Bussuquara virus	30	0.334791	0.103937	Flavivirus	Flaviviridae
Maporal virus	54	0.335042	0.109933	Hantavirus	Bunyaviridae
Getah virus	30	0.335706	0.13199	Alphavirus	Togaviridae
Dengue virus type 3	30	0.337785	0.133751	Flavivirus	Flaviviridae
Oriximina virus	42	0.342571	0.120221	Phlebovirus	Bunyaviridae
Lymphocytic choriomeningitis virus	48	0.353284	0.137791	Arenavirus	Arenaviridae
New York virus	33	0.363252	0.134566	Hantavirus	Bunyaviridae
Pichinde virus	48	0.365218	0.0998015	Arenavirus	Arenaviridae
Cache Valley virus	60	0.370467	0.0492165	Orthobunyavirus	Bunyaviridae
Itaqui virus	30	0.373166	0.0474951	Orthobunyavirus	Bunyaviridae
Tensaw virus	45	0.374139	0.106383	Orthobunyavirus	Bunyaviridae
Hantaan virus	45	0.3828	0.0473327	Hantavirus	Bunyaviridae
Montana myotis leukoencephalitis virus	30	0.3843	0.124204	Flavivirus	Flaviviridae
Saumarez Reef virus	33	0.385	0.106164	Flavivirus	Flaviviridae
Snowshoe Hare virus	33	0.39128	0.0494895	Orthobunyavirus	Bunyaviridae
Langat virus	30	0.393911	0.049764	Flavivirus	Flaviviridae
Topografov virus	42	0.396744	0.0509812	Hantavirus	Bunyaviridae
Flexal virus	45	0.401465	0.121102	Arenavirus	Arenaviridae
Banna virus	90	0.402306	0.0521539	Seadornavirus	Reoviridae
Tacaribe virus	42	0.405155	0.0496311	Arenavirus	Arenaviridae
Crimean-Congo hemorrhagic fever virus	66	0.406319	0.0978785	Nairovirus	Bunyaviridae
Bovine ephemeral fever virus	30	0.407691	0.0489853	Ephemerovirus	Rhabdoviridae
Anhembi virus	45	0.409598	0.0510126	Orthobunyavirus	Bunyaviridae
Wyeomyia virus	45	0.414345	0.0479123	Orthobunyavirus	Bunyaviridae
Sindbis virus	36	0.414737	0.106118	Alphavirus	Togaviridae
Tanganya virus	30	0.424668	0.116493	Hantavirus	Bunyaviridae
Tamana bat virus	30	0.424947	0.116467	Flavivirus	Flaviviridae
Naranjal virus	30	0.438474	0.0476825	Flavivirus	Flaviviridae
Aroa virus	30	0.439161	0.105811	Flavivirus	Flaviviridae
Karshi virus	30	0.453289	0.0527963	Flavivirus	Flaviviridae
Bwamba virus	15	0.458986	0.9307	Orthobunyavirus	Bunyaviridae
Morumbi virus	27	0.459685	0.108098	Phlebovirus	Bunyaviridae
Cholul virus	45	0.468341	0.0536491	Orthobunyavirus	Bunyaviridae
Huitzilac virus	39	0.470905	0.04897	Hantavirus	Bunyaviridae
Rocio virus	36	0.472225	0.0518031	Flavivirus	Flaviviridae
North American arenavirus	21	0.472508	0.0520184	Arenavirus	Arenaviridae
Shokwe virus	30	0.473474	0.0518859	Orthobunyavirus	Bunyaviridae
Tacaiuma virus	15	0.47718	0.0504615	Orthobunyavirus	Bunyaviridae
Kunjin virus	30	0.483507	0.0523606	Flavivirus	Flaviviridae
Murray Valley encephalitis virus	30	0.490289	0.103231	Flavivirus	Flaviviridae
Akabane virus	63	0.491541	0.04934	Orthobunyavirus	Bunyaviridae
Gbagroube virus	36	0.491817	0.0535063	Arenavirus	Arenaviridae
Greek goat encephalitis virus	30	0.492368	0.0544708	Flavivirus	Flaviviridae
Edge Hill virus	33	0.497664	0.107276	Flavivirus	Flaviviridae
Una virus	30	0.497871	0.0536196	Alphavirus	Togaviridae
Isfahan virus	36	0.503078	0.0997243	Vesiculovirus	Rhabdoviridae
Hokkaido virus	15	0.506485	0.152475	Hantavirus	Bunyaviridae
Black Creek Canal virus	15	0.507131	0.116975	Hantavirus	Bunyaviridae
Tillamook virus	15	0.509162	0.0425528	Nairovirus	Bunyaviridae
Batu Cave virus	30	0.519402	0.0547458	Flavivirus	Flaviviridae
Cell fusing agent virus	30	0.519654	0.0918126	Flavivirus	Flaviviridae
Munguba virus	45	0.530971	0.0529368	Phlebovirus	Bunyaviridae
Soochong virus	45	0.534181	0.0540871	Hantavirus	Bunyaviridae
Whitewater virus	45	0.534424	0.0504217	Arenavirus	Arenaviridae
Iguape virus	30	0.534947	0.09382	Flavivirus	Flaviviridae
Muju virus	30	0.543391	0.0538511	Hantavirus	Bunyaviridae
Tlacotalpan virus	15	0.545454	0.0537221	Orthobunyavirus	Bunyaviridae
Fort Sherman virus	39	0.54655	0.0971876	Orthobunyavirus	Bunyaviridae
Ussuri virus	45	0.554285	0.0945132	Hantavirus	Bunyaviridae
Lassa virus	30	0.554408	0.09249	Arenavirus	Arenaviridae
EgAN 1825-61 virus	39	0.565205	0.0542542	Phlebovirus	Bunyaviridae
Chandipura virus	30	0.566532	0.0963142	Vesiculovirus	Rhabdoviridae
Sathuperi virus	48	0.573232	0.0564173	Orthobunyavirus	Bunyaviridae
Apeu virus	48	0.573524	0.0912148	Orthobunyavirus	Bunyaviridae
Farallon virus	15	0.574877	0.0517025	Nairovirus	Bunyaviridae
San Angelo virus	30	0.576042	0.0539982	Orthobunyavirus	Bunyaviridae
Highlands J virus	30	0.576075	0.0538884	Alphavirus	Togaviridae
Yunnan Orbivirus	45	0.576475	0.103348	Orbivirus	Reoviridae
Belterra virus	33	0.580367	0.0907917	Phlebovirus	Bunyaviridae
Arumowot virus	45	0.589817	0.0569699	Phlebovirus	Bunyaviridae
Pike fry rhabdovirus	30	0.591342	0.0561459	Vesiculovirus	Rhabdoviridae
Royal Farm virus	30	0.596397	0.0553372	Flavivirus	Flaviviridae
Bouboui virus	30	0.596552	0.0587334	Flavivirus	Flaviviridae
Yellow fever virus	30	0.598615	0.0922461	Flavivirus	Flaviviridae
Convict Creek 107 virus	30	0.59961	0.0907937	Hantavirus	Bunyaviridae
Lujo virus	42	0.601958	0.0917958	Arenavirus	Arenaviridae
Umatilla virus	45	0.602461	0.0577767	Orbivirus	Reoviridae
Kimberley virus	36	0.603084	0.0882444	Ephemerovirus	Rhabdoviridae
Usutu virus	33	0.606029	0.0917986	Flavivirus	Flaviviridae
Palma virus	45	0.611319	0.0986308	Phlebovirus	Bunyaviridae
Rockport virus	45	0.629895	0.0866961	Hantavirus	Bunyaviridae
Mucambo virus	18	0.632893	0.0586883	Alphavirus	Togaviridae
Anopheles A virus	15	0.638468	0.0580791	Orthobunyavirus	Bunyaviridae
Rift Valley fever virus	36	0.641406	0.0578377	Phlebovirus	Bunyaviridae
Paraná virus	33	0.642528	0.0593518	Arenavirus	Arenaviridae
I612045 virus	45	0.645399	0.0584426	Orthobunyavirus	Bunyaviridae
Massilia virus	54	0.645731	0.0871187	Phlebovirus	Bunyaviridae
Jamestown Canyan virus	48	0.648435	0.058807	Orthobunyavirus	Bunyaviridae
Liao ning virus	66	0.652828	0.0594211	Seadornavirus	Reoviridae
Blue River virus	15	0.653513	0.0916962	Hantavirus	Bunyaviridae
Cupixi virus	45	0.658766	0.0886004	Arenavirus	Arenaviridae
Cy1014 virus	30	0.658766	0.111212	Flavivirus	Flaviviridae
Tyuleniy virus	30	0.66048	0.088735	Flavivirus	Flaviviridae
Buenaventura virus	15	0.674209	0.0910164	Phlebovirus	Bunyaviridae
Wesselsbron virus	30	0.675091	0.0874003	Flavivirus	Flaviviridae
Oliveros virus	33	0.680661	0.0902097	Arenavirus	Arenaviridae
Germiston virus	30	0.681817	0.0882343	Orthobunyavirus	Bunyaviridae
Iaco virus	45	0.694685	0.0844892	Orthobunyavirus	Bunyaviridae
Jeju virus	42	0.696072	0.0947397	Hantavirus	Bunyaviridae
Kodoko virus	15	0.696783	0.0875792	Arenavirus	Arenaviridae
Mucura virus	33	0.703774	0.0838859	Phlebovirus	Bunyaviridae
Negishi virus	30	0.7149	0.0836067	Flavivirus	Flaviviridae
Menekre virus	39	0.718591	0.0600434	Arenavirus	Arenaviridae
Carajas virus	30	0.724882	0.0624018	Vesiculovirus	Rhabdoviridae
Shamonda virus	45	0.727789	0.0813629	Orthobunyavirus	Bunyaviridae
Dugbe virus	66	0.733155	0.0840371	Nairovirus	Bunyaviridae
Schmallenberg virus	27	0.747985	0.0616499	Orthobunyavirus	Bunyaviridae
Banzi virus	30	0.749839	0.0623961	Flavivirus	Flaviviridae
Nairobi sheep disease virus	48	0.753197	0.0627406	Nairovirus	Bunyaviridae
Lumbo virus	30	0.758284	0.0626141	Orthobunyavirus	Bunyaviridae
Qiandao Lake virus	24	0.761944	0.0617049	Hantavirus	Bunyaviridae
Fort Morgan virus	30	0.763241	0.06344	Alphavirus	Togaviridae
Ariquemes virus	45	0.775094	0.0837279	Phlebovirus	Bunyaviridae
Punique virus	42	0.778473	0.0808069	Phlebovirus	Bunyaviridae
Venezuelan equine encephalitis virus	39	0.789778	0.0833835	Alphavirus	Togaviridae
Koutango virus	30	0.79083	0.0631749	Flavivirus	Flaviviridae
Eothenomys miletus Hantavirus	18	0.799639	0.0803843	Hantavirus	Bunyaviridae
Serra do Navio virus	39	0.805816	0.0603723	Orthobunyavirus	Bunyaviridae
Main Drain virus	45	0.808081	0.0814523	Orthobunyavirus	Bunyaviridae
Malakal virus	30	0.809032	0.0646991	Ephemerovirus	Rhabdoviridae
Carrizal virus	39	0.814614	0.0629708	Hantavirus	Bunyaviridae
Malpais Spring virus	63	0.829293	0.0794517	Vesiculovirus	Rhabdoviridae
Oriboca virus	33	0.831517	0.0639961	Orthobunyavirus	Bunyaviridae
Luna virus	48	0.834097	0.0649033	Arenavirus	Arenaviridae
Merino Walk	45	0.840401	0.0661327	Arenavirus	Arenaviridae
Kaeng Khoi virus	15	0.841729	0.0839563	Orthobunyavirus	Bunyaviridae
Inkoo virus	54	0.845069	0.066311	Orthobunyavirus	Bunyaviridae
Ntaya virus	30	0.847942	0.078855	Phlebovirus	Bunyaviridae
Apoi virus	30	0.851655	0.077448	Flavivirus	Flaviviridae
Bunyamwera virus	48	0.855773	0.0817847	Orthobunyavirus	Bunyaviridae
Aura virus	30	0.860827	0.0787228	Alphavirus	Togaviridae
Cowbone Ridge virus	30	0.865503	0.0661827	Flavivirus	Flaviviridae
Ilheus virus	30	0.87315	0.0670197	Flavivirus	Flaviviridae
Cao Bang virus	45	0.880061	0.067577	Hantavirus	Bunyaviridae
Melao virus	45	0.889024	0.0673273	Orthobunyavirus	Bunyaviridae
Buggy Creek virus	33	0.894188	0.0670464	Alphavirus	Togaviridae
Rio Mamore virus	45	0.917115	0.0750131	Hantavirus	Bunyaviridae
Montano virus	45	0.925668	0.0686217	Hantavirus	Bunyaviridae
Kemerovo virus	45	0.929152	0.0738912	Orbivirus	Reoviridae
Rio Negro virus	30	0.935046	0.0750402	Alphavirus	Togaviridae
Bozo virus	30	0.937244	0.074495	Orthobunyavirus	Bunyaviridae
Rio Segundo virus	15	0.939742	0.0762225	Hantavirus	Bunyaviridae
Jugra virus	30	0.941687	0.0690883	Flavivirus	Flaviviridae
Oxbow virus	42	0.950236	0.0733378	Phlebovirus	Bunyaviridae
Chandiru virus	42	0.953834	0.0694388	Phlebovirus	Bunyaviridae
Orogrande virus	24	0.953883	0.0699035	Arenavirus	Arenaviridae
Anopheles B virus	18	0.96003	0.0689453	Orthobunyavirus	Bunyaviridae
Saboya virus	30	0.962419	0.072909	Flavivirus	Flaviviridae
Dakar bat virus	38	0.96425	0.0696105	Flavivirus	Flaviviridae
Kairi virus	45	0.96731	0.07257	Orthobunyavirus	Bunyaviridae
Ngari virus	45	0.973236	0.0704689	Orthobunyavirus	Bunyaviridae
La Crosse virus	48	0.977005	0.0701808	Orthobunyavirus	Bunyaviridae
Mount Elgon bat virus	30	0.983791	0.072128	Vesiculovirus	Rhabdoviridae
Tunari virus	15	0.985402	0.0708187	Hantavirus	Bunyaviridae
Tucunduba virus	39	0.996215	0.0713299	Orthobunyavirus	Bunyaviridae

## Sheet: Mean signal intensity (graph)
Virus	Mean signal intensity (log2)	Genus	Family
Aura virus	0.0787228	Alphavirus	Togaviridae
Babanki virus	0.0305535	Alphavirus	Togaviridae
Barmah Forest virus	0.339866	Alphavirus	Togaviridae
Bebaru virus	0.379501	Alphavirus	Togaviridae
Buggy Creek virus	0.0670464	Alphavirus	Togaviridae
Cabassou virus	0.9307	Alphavirus	Togaviridae
Chikungunya virus	0.243305	Alphavirus	Togaviridae
Eastern equine encephalitis virus	0.310197	Alphavirus	Togaviridae
Fort Morgan virus	0.06344	Alphavirus	Togaviridae
Getah virus	0.13199	Alphavirus	Togaviridae
Highlands J virus	0.0538884	Alphavirus	Togaviridae
Mayaro virus	0.388864	Alphavirus	Togaviridae
Middelburg virus	0.0366261	Alphavirus	Togaviridae
Mucambo virus	0.0586883	Alphavirus	Togaviridae
Ndumu virus	0.373152	Alphavirus	Togaviridae
Rio Negro virus	0.0750402	Alphavirus	Togaviridae
Ross River virus	0.208488	Alphavirus	Togaviridae
Sagiyama virus	0.364272	Alphavirus	Togaviridae
Salmon pancreas disease virus	0.11804	Alphavirus	Togaviridae
Semliki Forest virus	0.185272	Alphavirus	Togaviridae
Sindbis virus	0.106118	Alphavirus	Togaviridae
Sleeping disease virus	0.145546	Alphavirus	Togaviridae
Southern elephant seal virus	0.0315192	Alphavirus	Togaviridae
Tonate virus	0.199707	Alphavirus	Togaviridae
Trocara virus	0.181523	Alphavirus	Togaviridae
Una virus	0.0536196	Alphavirus	Togaviridae
Venezuelan equine encephalitis virus	0.0833835	Alphavirus	Togaviridae
Western equine encephalitis virus	0.345021	Alphavirus	Togaviridae
Whataroa virus	0.134788	Alphavirus	Togaviridae
Allpahuayo virus	1.04494	Arenavirus	Arenaviridae
Amapari virus	0.0419679	Arenavirus	Arenaviridae
Bear Canyon virus	0.147383	Arenavirus	Arenaviridae
Big brushy tank virus	0.0232557	Arenavirus	Arenaviridae
Black Mesa virus	0.0279099	Arenavirus	Arenaviridae
Catarina virus	0.440178	Arenavirus	Arenaviridae
Chapare virus	0.14687	Arenavirus	Arenaviridae
Cupixi virus	0.0886004	Arenavirus	Arenaviridae
Dandenong virus	0.269181	Arenavirus	Arenaviridae
Flexal virus	0.121102	Arenavirus	Arenaviridae
Gbagroube virus	0.0535063	Arenavirus	Arenaviridae
Guanarito virus	0.201856	Arenavirus	Arenaviridae
Ippy virus	0.702666	Arenavirus	Arenaviridae
Junin virus	0.117155	Arenavirus	Arenaviridae
Kodoko virus	0.0875792	Arenavirus	Arenaviridae
Lassa virus	0.09249	Arenavirus	Arenaviridae
Latino virus	0.0263106	Arenavirus	Arenaviridae
Lujo virus	0.0917958	Arenavirus	Arenaviridae
Luna virus	0.0649033	Arenavirus	Arenaviridae
Lunk virus	0.439696	Arenavirus	Arenaviridae
Lymphocytic choriomeningitis virus	0.137791	Arenavirus	Arenaviridae
Machupo virus	0.0327597	Arenavirus	Arenaviridae
Menekre virus	0.0600434	Arenavirus	Arenaviridae
Merino Walk	0.0661327	Arenavirus	Arenaviridae
Mobala virus	0.0386904	Arenavirus	Arenaviridae
Mopia virus	0.121989	Arenavirus	Arenaviridae
Morogoro virus	0.258994	Arenavirus	Arenaviridae
North American arenavirus	0.0520184	Arenavirus	Arenaviridae
Oliveros virus	0.0902097	Arenavirus	Arenaviridae
Orogrande virus	0.0699035	Arenavirus	Arenaviridae
Pampa virus	0.265453	Arenavirus	Arenaviridae
Paraná virus	0.0593518	Arenavirus	Arenaviridae
Pichinde virus	0.0998015	Arenavirus	Arenaviridae
Pirital virus	0.0220238	Arenavirus	Arenaviridae
Sabiá virus	0.0437827	Arenavirus	Arenaviridae
Skinner Tank virus	0.19575	Arenavirus	Arenaviridae
Tacaribe virus	0.0496311	Arenavirus	Arenaviridae
Tamiami virus	0.219309	Arenavirus	Arenaviridae
Tonto creek virus	0.208287	Arenavirus	Arenaviridae
Whitewater virus	0.0504217	Arenavirus	Arenaviridae
African swine fever virus	0.275563	Asfarvirus	Asfarviridae
Colorado tick fever virus	0.0264637	Coltivirus	Reoviridae
Eyach virus	0.0257883	Coltivirus	Reoviridae
Adelaide River virus	0.0457864	Ephemerovirus	Rhabdoviridae
Berrimah virus	0.0446427	Ephemerovirus	Rhabdoviridae
Bovine ephemeral fever virus	0.0489853	Ephemerovirus	Rhabdoviridae
Kimberley virus	0.0882444	Ephemerovirus	Rhabdoviridae
Malakal virus	0.0646991	Ephemerovirus	Rhabdoviridae
Morro Bay virus	0.0414677	Ephemerovirus	Rhabdoviridae
Alkhurma hemorrhagic fever virus	0.157815	Flavivirus	Flaviviridae
Apoi virus	0.077448	Flavivirus	Flaviviridae
Armero virus	0.594402	Flavivirus	Flaviviridae
Aroa virus	0.105811	Flavivirus	Flaviviridae
Bagaza virus	0.0213063	Flavivirus	Flaviviridae
Banzi virus	0.0623961	Flavivirus	Flaviviridae
Batu Cave virus	0.0547458	Flavivirus	Flaviviridae
Bouboui virus	0.0587334	Flavivirus	Flaviviridae
Bukalasa bat virus	0.35232	Flavivirus	Flaviviridae
Bussuquara virus	0.103937	Flavivirus	Flaviviridae
Cacipacore virus	0.0305048	Flavivirus	Flaviviridae
Carey Island virus	0.0321767	Flavivirus	Flaviviridae
Cell fusing agent virus	0.0918126	Flavivirus	Flaviviridae
Cowbone Ridge virus	0.0661827	Flavivirus	Flaviviridae
Cy1014 virus	0.111212	Flavivirus	Flaviviridae
Dakar bat virus	0.0696105	Flavivirus	Flaviviridae
Deer tick virus	0.321142	Flavivirus	Flaviviridae
Dengue virus type 1	0.177355	Flavivirus	Flaviviridae
Dengue virus type 2	0.0397266	Flavivirus	Flaviviridae
Dengue virus type 3	0.133751	Flavivirus	Flaviviridae
Dengue virus type 4	0.0235394	Flavivirus	Flaviviridae
Edge Hill virus	0.107276	Flavivirus	Flaviviridae
Entebbe bat virus	0.394805	Flavivirus	Flaviviridae
Gadgets Gully virus	0.119628	Flavivirus	Flaviviridae
Greek goat encephalitis virus	0.0544708	Flavivirus	Flaviviridae
Iguape virus	0.09382	Flavivirus	Flaviviridae
Ilheus virus	0.0670197	Flavivirus	Flaviviridae
Israel turkey meningoencephalomyelitis virus	0.0389672	Flavivirus	Flaviviridae
Jacunda Virus	0.0263782	Flavivirus	Flaviviridae
Japanese encephalitis virus	0.170549	Flavivirus	Flaviviridae
Jugra virus	0.0690883	Flavivirus	Flaviviridae
Jutiapa virus	0.0305731	Flavivirus	Flaviviridae
Kadam virus	0.253423	Flavivirus	Flaviviridae
Karshi virus	0.0527963	Flavivirus	Flaviviridae
Kedougou virus	0.202098	Flavivirus	Flaviviridae
Kokobera virus	0.335405	Flavivirus	Flaviviridae
Koutango virus	0.0631749	Flavivirus	Flaviviridae
Kunjin virus	0.0523606	Flavivirus	Flaviviridae
Langat virus	0.049764	Flavivirus	Flaviviridae
Louping ill virus	0.115414	Flavivirus	Flaviviridae
Meaban virus	0.036363	Flavivirus	Flaviviridae
Modoc virus	0.127291	Flavivirus	Flaviviridae
Montana myotis leukoencephalitis virus	0.124204	Flavivirus	Flaviviridae
Murray Valley encephalitis virus	0.103231	Flavivirus	Flaviviridae
Naranjal virus	0.0476825	Flavivirus	Flaviviridae
Negishi virus	0.0836067	Flavivirus	Flaviviridae
Omsk hemorrhagic fever virus	0.338609	Flavivirus	Flaviviridae
Phnom Penh bat virus	0.0253202	Flavivirus	Flaviviridae
Potiskum virus	0.225541	Flavivirus	Flaviviridae
Powassan virus	0.0335797	Flavivirus	Flaviviridae
Rio Bravo virus	0.0144731	Flavivirus	Flaviviridae
Rocio virus	0.0518031	Flavivirus	Flaviviridae
Royal Farm virus	0.0553372	Flavivirus	Flaviviridae
Saboya virus	0.072909	Flavivirus	Flaviviridae
Sal Vieja virus	0.454318	Flavivirus	Flaviviridae
Saumarez Reef virus	0.106164	Flavivirus	Flaviviridae
Sepik virus	0.150614	Flavivirus	Flaviviridae
Sitiawan Virus	0.308484	Flavivirus	Flaviviridae
Spondweeni virus	0.223902	Flavivirus	Flaviviridae
St. Louis encephalitis virus	0.0172756	Flavivirus	Flaviviridae
Stratford virus	0.110498	Flavivirus	Flaviviridae
Tamana bat virus	0.116467	Flavivirus	Flaviviridae
Tembusu virus	0.0360101	Flavivirus	Flaviviridae
Tick-borne encephalitis virus	0.419252	Flavivirus	Flaviviridae
Turkish sheep encephalitis virus	0.639164	Flavivirus	Flaviviridae
Tyuleniy virus	0.088735	Flavivirus	Flaviviridae
Uganda S virus	0.0436125	Flavivirus	Flaviviridae
Usutu virus	0.0917986	Flavivirus	Flaviviridae
Wesselsbron virus	0.0874003	Flavivirus	Flaviviridae
West Nile virus	0.0333652	Flavivirus	Flaviviridae
Yaounde virus	0.0466139	Flavivirus	Flaviviridae
Yellow fever virus	0.0922461	Flavivirus	Flaviviridae
Yokose virus	0.187949	Flavivirus	Flaviviridae
Zika virus	2.53962	Flavivirus	Flaviviridae
Altai virus	0.200953	Hantavirus	Bunyaviridae
Alto Paraguay hantavirus	0.0308434	Hantavirus	Bunyaviridae
Amur virus	0.0391128	Hantavirus	Bunyaviridae
ANAJ Hantavirus	0.145833	Hantavirus	Bunyaviridae
Andes virus	0.0220464	Hantavirus	Bunyaviridae
Araraquara virus	0.234078	Hantavirus	Bunyaviridae
Araucaria virus	0.0158557	Hantavirus	Bunyaviridae
Artybash virus	0.00624407	Hantavirus	Bunyaviridae
Asama virus	0.0435116	Hantavirus	Bunyaviridae
Ash River virus	0.0389594	Hantavirus	Bunyaviridae
Bayou virus	0.275791	Hantavirus	Bunyaviridae
Bermejo virus	0.73153	Hantavirus	Bunyaviridae
Black Creek Canal virus	0.116975	Hantavirus	Bunyaviridae
Blue River virus	0.0916962	Hantavirus	Bunyaviridae
Camp Ripley virus	0.0264365	Hantavirus	Flaviviridae
Cano - Delgadito virus	0.353642	Hantavirus	Bunyaviridae
Cao Bang virus	0.067577	Hantavirus	Bunyaviridae
Carrizal virus	0.0629708	Hantavirus	Bunyaviridae
Castelo dos Sonhos virus	0.00839671	Hantavirus	Bunyaviridae
Catacamas virus	0.0218786	Hantavirus	Bunyaviridae
Choclo virus	0.0221268	Hantavirus	Bunyaviridae
Convict Creek 107 virus	0.0907937	Hantavirus	Bunyaviridae
Dobrava-Belgrade virus	0.763046	Hantavirus	Bunyaviridae
El Moro Canyon virus	0.195717	Hantavirus	Bunyaviridae
Eothenomys miletus Hantavirus	0.0803843	Hantavirus	Bunyaviridae
Four Corners Hantavirus	0.0194248	Hantavirus	Bunyaviridae
Hantaan virus	0.0473327	Hantavirus	Bunyaviridae
HoJo virus	0.0190094	Hantavirus	Bunyaviridae
Hokkaido virus	0.152475	Hantavirus	Bunyaviridae
Huitzilac virus	0.04897	Hantavirus	Bunyaviridae
Imjin virus	0.11367	Hantavirus	Bunyaviridae
Isla Vista virus	0.0377007	Hantavirus	Bunyaviridae
Jabora virus	0.127881	Hantavirus	Bunyaviridae
Jeju virus	0.0947397	Hantavirus	Bunyaviridae
Kenkeme virus	0.0251173	Hantavirus	Bunyaviridae
Khabarovsk	0.566183	Hantavirus	Bunyaviridae
Laguna Negra virus	0.0266366	Hantavirus	Bunyaviridae
Lechiguanas virus	0.018364	Hantavirus	Bunyaviridae
Maciel virus	0.0411864	Hantavirus	Bunyaviridae
Maporal virus	0.109933	Hantavirus	Bunyaviridae
Maripa Hantavirus	0.140788	Hantavirus	Bunyaviridae
Montano virus	0.0686217	Hantavirus	Bunyaviridae
Muju virus	0.0538511	Hantavirus	Bunyaviridae
Muleshoe virus	0.0142353	Hantavirus	Bunyaviridae
Neembucu Hantavirus	0.187019	Hantavirus	Bunyaviridae
New York virus	0.134566	Hantavirus	Bunyaviridae
Newfound Gap Hantavirus	0.0167934	Hantavirus	Bunyaviridae
Nova virus	0.0134152	Hantavirus	Bunyaviridae
Oran virus	0.0413327	Hantavirus	Bunyaviridae
Pergamino virus	0.00984299	Hantavirus	Bunyaviridae
Playa de Oro Hantavirus	0.144872	Hantavirus	Bunyaviridae
Prospect Hill virus	0.034369	Hantavirus	Bunyaviridae
Puumala virus	0.0179655	Hantavirus	Bunyaviridae
Qiandao Lake virus	0.0617049	Hantavirus	Bunyaviridae
Rio Mamore virus	0.0750131	Hantavirus	Bunyaviridae
Rio Segundo virus	0.0762225	Hantavirus	Bunyaviridae
Rockport virus	0.0866961	Hantavirus	Bunyaviridae
Saaremaa virus	0.0441613	Hantavirus	Bunyaviridae
Sangassou virus	0.0258334	Hantavirus	Bunyaviridae
Sapporo rat virus	0.364234	Hantavirus	Bunyaviridae
Seewis virus	0.0211448	Hantavirus	Bunyaviridae
Seoul virus	0.345207	Hantavirus	Bunyaviridae
Serang virus	0.135802	Hantavirus	Bunyaviridae
Sin Nombre virus	0.042573	Hantavirus	Bunyaviridae
Soochong virus	0.0540871	Hantavirus	Bunyaviridae
Tanganya virus	0.116493	Hantavirus	Bunyaviridae
Thailand virus	0.0371834	Hantavirus	Bunyaviridae
Thottapalayam virus	0.0422115	Hantavirus	Bunyaviridae
Topografov virus	0.0509812	Hantavirus	Bunyaviridae
Tula virus	0.0218995	Hantavirus	Bunyaviridae
Tunari virus	0.0708187	Hantavirus	Bunyaviridae
Ussuri virus	0.0945132	Hantavirus	Bunyaviridae
Abu Hammad virus	0.0157488	Nairovirus	Bunyaviridae
Abu Mina virus	0.0374499	Nairovirus	Bunyaviridae
Bandia virus	0	Nairovirus	Bunyaviridae
Crimean-Congo hemorrhagic fever virus	0.0978785	Nairovirus	Bunyaviridae
Dugbe virus	0.0840371	Nairovirus	Bunyaviridae
Erve virus	0.211512	Nairovirus	Bunyaviridae
Farallon virus	0.0517025	Nairovirus	Bunyaviridae
Hazara virus	0.0457546	Nairovirus	Bunyaviridae
Kupe virus	0.0366569	Nairovirus	Bunyaviridae
Nairobi sheep disease virus	0.0627406	Nairovirus	Bunyaviridae
Punta Salinas virus	0.0222701	Nairovirus	Bunyaviridae
Qalyub virus	0.0364052	Nairovirus	Bunyaviridae
Raza virus	0.00466721	Nairovirus	Bunyaviridae
Tillamook virus	0.0425528	Nairovirus	Bunyaviridae
African horsesickness virus	0.0327833	Orbivirus	Reoviridae
Bluetongue virus	0.0304119	Orbivirus	Reoviridae
Broadhaven virus	0.243987	Orbivirus	Reoviridae
Chuzan Virus	0.0301142	Orbivirus	Reoviridae
D' Aguilar virus	0.0104068	Orbivirus	Reoviridae
Epizootic hemorrhagic disease virus	0.0164218	Orbivirus	Reoviridae
Equine encephalosis virus	0.034927	Orbivirus	Reoviridae
Great Island virus	0.453813	Orbivirus	Reoviridae
Kemerovo virus	0.0738912	Orbivirus	Reoviridae
Lipovnik virus	0.480224	Orbivirus	Reoviridae
Nyabira virus	0.0190094	Orbivirus	Reoviridae
Pata virus	0.0359806	Orbivirus	Reoviridae
Saint Croix River virus	0.185572	Orbivirus	Reoviridae
Tilligerry virus	0.0248811	Orbivirus	Reoviridae
Tribec virus	0.246555	Orbivirus	Reoviridae
Umatilla virus	0.0577767	Orbivirus	Reoviridae
Yunnan Orbivirus	0.103348	Orbivirus	Reoviridae
Aino virus	0.372486	Orthobunyavirus	Bunyaviridae
Akabane virus	0.04934	Orthobunyavirus	Bunyaviridae
Anhembi virus	0.0510126	Orthobunyavirus	Bunyaviridae
Anopheles A virus	0.0580791	Orthobunyavirus	Bunyaviridae
Anopheles B virus	0.0689453	Orthobunyavirus	Bunyaviridae
Apeu virus	0.0912148	Orthobunyavirus	Bunyaviridae
Batai virus	0.128954	Orthobunyavirus	Bunyaviridae
Batama virus	0.0280694	Orthobunyavirus	Bunyaviridae
Birao virus	0.0235198	Orthobunyavirus	Bunyaviridae
Boraceia virus	0.0273181	Orthobunyavirus	Bunyaviridae
Bozo virus	0.074495	Orthobunyavirus	Bunyaviridae
Bunyamwera virus	0.0817847	Orthobunyavirus	Bunyaviridae
Bwamba virus	0.9307	Orthobunyavirus	Bunyaviridae
Cache Valley virus	0.0492165	Orthobunyavirus	Bunyaviridae
Cachoeira Porteira virus	0.00991717	Orthobunyavirus	Bunyaviridae
California encephalitis virus	0.0373321	Orthobunyavirus	Bunyaviridae
Calovo virus	0.0163246	Orthobunyavirus	Bunyaviridae
Caraparu virus	0.027217	Orthobunyavirus	Bunyaviridae
Chatanga virus	0.0253128	Orthobunyavirus	Bunyaviridae
Cholul virus	0.0536491	Orthobunyavirus	Bunyaviridae
Douglas virus	0.0122167	Orthobunyavirus	Bunyaviridae
Fort Sherman virus	0.0971876	Orthobunyavirus	Bunyaviridae
Germiston virus	0.0882343	Orthobunyavirus	Bunyaviridae
Guaroa virus	0.218326	Orthobunyavirus	Bunyaviridae
Gumbo Limbo virus	0.0406276	Orthobunyavirus	Bunyaviridae
I612045 virus	0.0584426	Orthobunyavirus	Bunyaviridae
Iaco virus	0.0844892	Orthobunyavirus	Bunyaviridae
Ilesha virus	0.201928	Orthobunyavirus	Bunyaviridae
Ingwavuma virus	0.0286172	Orthobunyavirus	Bunyaviridae
Inkoo virus	0.066311	Orthobunyavirus	Bunyaviridae
Itaqui virus	0.0474951	Orthobunyavirus	Bunyaviridae
Jamestown Canyan virus	0.058807	Orthobunyavirus	Bunyaviridae
Jerry Slough virus	0.0264724	Orthobunyavirus	Bunyaviridae
Kaeng Khoi virus	0.0839563	Orthobunyavirus	Bunyaviridae
Kairi virus	0.07257	Orthobunyavirus	Bunyaviridae
Keystone virus	0.0236707	Orthobunyavirus	Bunyaviridae
La Crosse virus	0.0701808	Orthobunyavirus	Bunyaviridae
Leanyer virus	0.0413693	Orthobunyavirus	Bunyaviridae
Lokern virus	0.0338394	Orthobunyavirus	Bunyaviridae
Lumbo virus	0.0626141	Orthobunyavirus	Bunyaviridae
M'Poko virus	0.200651	Orthobunyavirus	Bunyaviridae
Macaua virus	0.0266602	Orthobunyavirus	Bunyaviridae
Madrid virus	0.0252167	Orthobunyavirus	Bunyaviridae
Maguari virus	0.0392146	Orthobunyavirus	Bunyaviridae
Main Drain virus	0.0814523	Orthobunyavirus	Bunyaviridae
Marituba virus	0.0120074	Orthobunyavirus	Bunyaviridae
Melao virus	0.0673273	Orthobunyavirus	Bunyaviridae
Murutucu virus	0.0257948	Orthobunyavirus	Bunyaviridae
Nepuyo virus	0.0125951	Orthobunyavirus	Bunyaviridae
Ngari virus	0.0704689	Orthobunyavirus	Bunyaviridae
Nola virus	0.0162176	Orthobunyavirus	Bunyaviridae
Northway virus	0.0447306	Orthobunyavirus	Bunyaviridae
Nyando virus	0.0318929	Orthobunyavirus	Bunyaviridae
Oriboca virus	0.0639961	Orthobunyavirus	Bunyaviridae
Oropouche virus	0.112863	Orthobunyavirus	Bunyaviridae
Oyo virus	0.0217777	Orthobunyavirus	Bunyaviridae
Peaton virus	0.0333705	Orthobunyavirus	Bunyaviridae
Playas virus	0.03133	Orthobunyavirus	Bunyaviridae
Pongola virus	0.181725	Orthobunyavirus	Bunyaviridae
Restan virus	0.0350531	Orthobunyavirus	Bunyaviridae
San Angelo virus	0.0539982	Orthobunyavirus	Bunyaviridae
Sango virus	0.206846	Orthobunyavirus	Bunyaviridae
Sathuperi virus	0.0564173	Orthobunyavirus	Bunyaviridae
Schmallenberg virus	0.0616499	Orthobunyavirus	Bunyaviridae
Serra do Navio virus	0.0603723	Orthobunyavirus	Bunyaviridae
Shamonda virus	0.0813629	Orthobunyavirus	Bunyaviridae
Shokwe virus	0.0518859	Orthobunyavirus	Bunyaviridae
Shuni virus	0.00914752	Orthobunyavirus	Bunyaviridae
Simbu virus	0.735052	Orthobunyavirus	Bunyaviridae
Snowshoe Hare virus	0.0494895	Orthobunyavirus	Bunyaviridae
Sororoca virus	0.013466	Orthobunyavirus	Bunyaviridae
South River virus	0.0319504	Orthobunyavirus	Bunyaviridae
Tacaiuma virus	0.0504615	Orthobunyavirus	Bunyaviridae
Tahyna virus	0.0284276	Orthobunyavirus	Bunyaviridae
Tensaw virus	0.106383	Orthobunyavirus	Bunyaviridae
Tete virus	0.0388685	Orthobunyavirus	Bunyaviridae
Tinaroo virus	0.0209555	Orthobunyavirus	Bunyaviridae
Tlacotalpan virus	0.0537221	Orthobunyavirus	Bunyaviridae
Trivittatus virus	0.0288106	Orthobunyavirus	Bunyaviridae
Tucunduba virus	0.0713299	Orthobunyavirus	Bunyaviridae
Umbre virus	0.0107975	Orthobunyavirus	Bunyaviridae
Vinces virus	0.0444173	Orthobunyavirus	Bunyaviridae
Weldona virus	0.0153869	Orthobunyavirus	Bunyaviridae
Wyeomyia virus	0.0479123	Orthobunyavirus	Bunyaviridae
Xingu virus	0.0350764	Orthobunyavirus	Bunyaviridae
Aguacate virus	0.711897	Phlebovirus	Bunyaviridae
Alenquer virus	0.0299245	Phlebovirus	Bunyaviridae
Arbia virus	0.149149	Phlebovirus	Bunyaviridae
Ariquemes virus	0.0837279	Phlebovirus	Bunyaviridae
Arumowot virus	0.0569699	Phlebovirus	Bunyaviridae
Belterra virus	0.0907917	Phlebovirus	Bunyaviridae
Bhanja virus	0.188978	Phlebovirus	Bunyaviridae
Buenaventura virus	0.0910164	Phlebovirus	Bunyaviridae
Bujaru virus	0.0303679	Phlebovirus	Bunyaviridae
Cacao virus	0.288937	Phlebovirus	Bunyaviridae
Candiru virus	0.438268	Phlebovirus	Bunyaviridae
Catch-me-cave virus	0.285885	Phlebovirus	Bunyaviridae
Chagres virus	0.308522	Phlebovirus	Bunyaviridae
Chandiru virus	0.0694388	Phlebovirus	Bunyaviridae
Corfou virus	0.157316	Phlebovirus	Bunyaviridae
Durania virus	0.0420139	Phlebovirus	Bunyaviridae
Echarte virus	0.021425	Phlebovirus	Bunyaviridae
EgAN 1825-61 virus	0.0542542	Phlebovirus	Bunyaviridae
Frijoles virus	0.207046	Phlebovirus	Bunyaviridae
Gabek Forest virus	0.637221	Phlebovirus	Bunyaviridae
Granada virus	0.0284547	Phlebovirus	Bunyaviridae
Heartland virus	0.174068	Phlebovirus	Bunyaviridae
Icoaraci virus	0.400313	Phlebovirus	Bunyaviridae
Itaituba virus	0.0323546	Phlebovirus	Bunyaviridae
Itaporanga virus	0.0323134	Phlebovirus	Bunyaviridae
Ixcanal virus	0.0442203	Phlebovirus	Bunyaviridae
Joa virus	0.0361928	Phlebovirus	Bunyaviridae
Karimabad virus	0.0290464	Phlebovirus	Bunyaviridae
Maldonado virus	0.047415	Phlebovirus	Bunyaviridae
Massilia virus	0.0871187	Phlebovirus	Bunyaviridae
Morumbi virus	0.108098	Phlebovirus	Bunyaviridae
Mucura virus	0.0838859	Phlebovirus	Bunyaviridae
Munguba virus	0.0529368	Phlebovirus	Bunyaviridae
Nique virus	0.0205583	Phlebovirus	Bunyaviridae
Ntaya virus	0.078855	Phlebovirus	Bunyaviridae
Odrenisrou virus	0.0186461	Phlebovirus	Bunyaviridae
Oriximina virus	0.120221	Phlebovirus	Bunyaviridae
Oxbow virus	0.0733378	Phlebovirus	Bunyaviridae
Palma virus	0.0986308	Phlebovirus	Bunyaviridae
Precarious point virus	0.235058	Phlebovirus	Bunyaviridae
Punique virus	0.0808069	Phlebovirus	Bunyaviridae
Punta Toro virus	0.0373736	Phlebovirus	Bunyaviridae
Rift Valley fever virus	0.0578377	Phlebovirus	Bunyaviridae
Rio Grande virus	0.540598	Phlebovirus	Bunyaviridae
Salehabad virus	0.423011	Phlebovirus	Bunyaviridae
Salobo virus	0.041593	Phlebovirus	Bunyaviridae
Sandfly fever Naples virus	0.0432527	Phlebovirus	Bunyaviridae
Sandfly fever sicilian virus	0.0136663	Phlebovirus	Bunyaviridae
Sandfly Sicilian Turkey virus	0.826161	Phlebovirus	Bunyaviridae
Serra Norte virus	0.0347249	Phlebovirus	Bunyaviridae
Tehran virus	0.036252	Phlebovirus	Bunyaviridae
Toscana virus	0.0223217	Phlebovirus	Bunyaviridae
Turuna virus	0.476635	Phlebovirus	Bunyaviridae
Uriurana virus	0.0394189	Phlebovirus	Bunyaviridae
Utique virus	0.801423	Phlebovirus	Bunyaviridae
Uukuniemi virus	0.196053	Phlebovirus	Bunyaviridae
Banna virus	0.0521539	Seadornavirus	Reoviridae
Kadipiro virus	0.0325874	Seadornavirus	Reoviridae
Liao ning virus	0.0594211	Seadornavirus	Reoviridae
Carajas virus	0.0624018	Vesiculovirus	Rhabdoviridae
Chandipura virus	0.0963142	Vesiculovirus	Rhabdoviridae
Cocal virus	0.0391157	Vesiculovirus	Rhabdoviridae
Isfahan virus	0.0997243	Vesiculovirus	Rhabdoviridae
Jurona virus	0.14776	Vesiculovirus	Rhabdoviridae
Klamath virus	0.0201949	Vesiculovirus	Rhabdoviridae
Malpais Spring virus	0.0794517	Vesiculovirus	Rhabdoviridae
Maraba virus	0.0170632	Vesiculovirus	Rhabdoviridae
Mount Elgon bat virus	0.072128	Vesiculovirus	Rhabdoviridae
Perinet virus	0.0223441	Vesiculovirus	Rhabdoviridae
Pike fry rhabdovirus	0.0561459	Vesiculovirus	Rhabdoviridae
Piry virus	0.696916	Vesiculovirus	Rhabdoviridae
Spring viraemia of carp virus	0.111721	Vesiculovirus	Rhabdoviridae
Vesicular stomatitis Alagoas virus	0.0382977	Vesiculovirus	Rhabdoviridae
Vesicular stomatitis Indiana virus	0.329857	Vesiculovirus	Rhabdoviridae
Vesicular stomatitis New Jersey virus	0.980225	Vesiculovirus	Rhabdoviridae
Yug Bogdanovac virus	0.106082	Vesiculovirus	Rhabdoviridae
