# Supplementary material for: DNA Microarray Platform for Detection and Surveillance of Viruses Transmitted by Small Mammals and Arthropods
Source: PLoS Negl Trop Dis. 2016 Sep 21;10(9):e0005017. doi: 10.1371/journal.pntd.0005017 (PMC5031435; doi:10.1371/journal.pntd.0005017)
Supplement: S3 Table — Data processing and analysis of a sub-array hybridized with DENV-1, CHIKV and ZIKV. (XLSX) [file pntd.0005017.s004.xlsx]

## Sheet: Raw data
F532 Median - B532	ID	Name
273	ETG02_36680	!Negative control
66	ETG02_36680	!Negative control
77	ETG02_36680	!Negative control
106	ETG02_36680	!Negative control
63	ETG02_36680	!Negative control
73	ETG02_36680	!Negative control
81	ETG04_27747	!Negative control
80	ETG04_27747	!Negative control
64	ETG04_27747	!Negative control
88	ETG04_27747	!Negative control
62	ETG04_27747	!Negative control
82	ETG04_27747	!Negative control
140	ETG05_36762	!Negative control
120	ETG05_36762	!Negative control
224	ETG05_36762	!Negative control
116	ETG05_36762	!Negative control
113	ETG05_36762	!Negative control
102	ETG05_36762	!Negative control
101	ETG05_66023	!Negative control
120	ETG05_66023	!Negative control
74	ETG05_66023	!Negative control
132	ETG05_66023	!Negative control
144	ETG05_66023	!Negative control
137	ETG05_66023	!Negative control
18	ETG07_105829	!Negative control
81	ETG07_105829	!Negative control
67	ETG07_105829	!Negative control
69	ETG07_105829	!Negative control
70	ETG07_105829	!Negative control
62	ETG07_105829	!Negative control
64	ETG08_142674	!Negative control
81	ETG08_142674	!Negative control
68	ETG08_142674	!Negative control
75	ETG08_142674	!Negative control
59	ETG08_142674	!Negative control
74	ETG08_142674	!Negative control
76	ETG09_205211	!Negative control
70	ETG09_205211	!Negative control
76	ETG09_205211	!Negative control
59	ETG09_205211	!Negative control
76	ETG09_205211	!Negative control
59	ETG09_205211	!Negative control
87	ETG09_35454	!Negative control
75	ETG09_35454	!Negative control
66	ETG09_35454	!Negative control
80	ETG09_35454	!Negative control
84	ETG09_35454	!Negative control
87	ETG09_35454	!Negative control
71	ETG09_48764	!Negative control
62	ETG09_48764	!Negative control
55	ETG09_48764	!Negative control
70	ETG09_48764	!Negative control
59	ETG09_48764	!Negative control
65	ETG09_48764	!Negative control
73	ETG10_13482	!Negative control
63	ETG10_13482	!Negative control
70	ETG10_13482	!Negative control
72	ETG10_13482	!Negative control
64	ETG10_13482	!Negative control
72	ETG10_13482	!Negative control
159	ETG10_195139	!Negative control
88	ETG10_195139	!Negative control
66	ETG10_195139	!Negative control
77	ETG10_195139	!Negative control
74	ETG10_195139	!Negative control
65	ETG10_195139	!Negative control
161	ETG10_234183	!Negative control
66	ETG10_234183	!Negative control
75	ETG10_234183	!Negative control
82	ETG10_234183	!Negative control
67	ETG10_234183	!Negative control
78	ETG10_234183	!Negative control
70	ETG10_236652	!Negative control
71	ETG10_236652	!Negative control
71	ETG10_236652	!Negative control
73	ETG10_236652	!Negative control
74	ETG10_236652	!Negative control
14	ETG10_236652	!Negative control
75	AHV_L_1	Abu Hammad virus
78	AHV_L_1	Abu Hammad virus
61	AHV_L_1	Abu Hammad virus
116	AHV_L_2	Abu Hammad virus
74	AHV_L_2	Abu Hammad virus
63	AHV_L_2	Abu Hammad virus
75	AHV_L_3	Abu Hammad virus
62	AHV_L_3	Abu Hammad virus
61	AHV_L_3	Abu Hammad virus
58	AHV_L_4	Abu Hammad virus
64	AHV_L_4	Abu Hammad virus
79	AHV_L_4	Abu Hammad virus
66	AHV_L_5	Abu Hammad virus
64	AHV_L_5	Abu Hammad virus
63	AHV_L_5	Abu Hammad virus
63	ABMV_L_1	Abu Mina virus
77	ABMV_L_1	Abu Mina virus
72	ABMV_L_1	Abu Mina virus
78	ABMV_L_2	Abu Mina virus
73	ABMV_L_2	Abu Mina virus
66	ABMV_L_2	Abu Mina virus
69	ABMV_L_3	Abu Mina virus
77	ABMV_L_3	Abu Mina virus
65	ABMV_L_3	Abu Mina virus
65	ABMV_L_4	Abu Mina virus
72	ABMV_L_4	Abu Mina virus
71	ABMV_L_4	Abu Mina virus
80	ABMV_L_5	Abu Mina virus
153	ABMV_L_5	Abu Mina virus
68	ABMV_L_5	Abu Mina virus
23	ARV_1	Adelaide River virus
71	ARV_1	Adelaide River virus
70	ARV_1	Adelaide River virus
89	ARV_10	Adelaide River virus
59	ARV_10	Adelaide River virus
79	ARV_10	Adelaide River virus
188	ARV_11	Adelaide River virus
72	ARV_11	Adelaide River virus
80	ARV_11	Adelaide River virus
80	ARV_2	Adelaide River virus
79	ARV_2	Adelaide River virus
65	ARV_2	Adelaide River virus
98	ARV_3	Adelaide River virus
71	ARV_3	Adelaide River virus
91	ARV_3	Adelaide River virus
83	ARV_4	Adelaide River virus
83	ARV_4	Adelaide River virus
45	ARV_4	Adelaide River virus
94	ARV_5	Adelaide River virus
63	ARV_5	Adelaide River virus
81	ARV_5	Adelaide River virus
96	ARV_6	Adelaide River virus
81	ARV_6	Adelaide River virus
62	ARV_6	Adelaide River virus
73	ARV_7	Adelaide River virus
60	ARV_7	Adelaide River virus
8	ARV_7	Adelaide River virus
83	ARV_8	Adelaide River virus
59	ARV_8	Adelaide River virus
62	ARV_8	Adelaide River virus
67	ARV_9	Adelaide River virus
56	ARV_9	Adelaide River virus
208	ARV_9	Adelaide River virus
75	AHSV_NS3_1	African horsesickness virus
60	AHSV_NS3_1	African horsesickness virus
70	AHSV_NS3_1	African horsesickness virus
63	AHSV_NS3_3	African horsesickness virus
64	AHSV_NS3_3	African horsesickness virus
85	AHSV_NS3_3	African horsesickness virus
87	AHSV_NS3_4	African horsesickness virus
88	AHSV_NS3_4	African horsesickness virus
84	AHSV_NS3_4	African horsesickness virus
75	AHSV_NS3_5	African horsesickness virus
70	AHSV_NS3_5	African horsesickness virus
79	AHSV_NS3_5	African horsesickness virus
88	AHSV_VP2_3	African horsesickness virus
72	AHSV_VP2_3	African horsesickness virus
65	AHSV_VP2_3	African horsesickness virus
67	AHSV_VP2_5	African horsesickness virus
94	AHSV_VP2_5	African horsesickness virus
69	AHSV_VP2_5	African horsesickness virus
77	AHSV_VP5_1	African horsesickness virus
74	AHSV_VP5_1	African horsesickness virus
68	AHSV_VP5_1	African horsesickness virus
69	AHSV_VP5_2	African horsesickness virus
64	AHSV_VP5_2	African horsesickness virus
67	AHSV_VP5_2	African horsesickness virus
62	AHSV_VP5_3	African horsesickness virus
74	AHSV_VP5_3	African horsesickness virus
66	AHSV_VP5_3	African horsesickness virus
78	AHSV_VP5_4	African horsesickness virus
154	AHSV_VP5_4	African horsesickness virus
126	AHSV_VP5_4	African horsesickness virus
69	AHSV_VP5_5	African horsesickness virus
116	AHSV_VP5_5	African horsesickness virus
67	AHSV_VP5_5	African horsesickness virus
62	AHSV_VP5_6	African horsesickness virus
85	AHSV_VP5_6	African horsesickness virus
79	AHSV_VP5_6	African horsesickness virus
66	AHSV-1_NS3_1	African horsesickness virus
66	AHSV-1_NS3_1	African horsesickness virus
72	AHSV-1_NS3_1	African horsesickness virus
245	AHSV-1_NS3_2	African horsesickness virus
81	AHSV-1_NS3_2	African horsesickness virus
83	AHSV-1_NS3_2	African horsesickness virus
101	AHSV-2_NS3_1	African horsesickness virus
72	AHSV-2_NS3_1	African horsesickness virus
73	AHSV-2_NS3_1	African horsesickness virus
62	AHSV-2_VP5_2	African horsesickness virus
78	AHSV-2_VP5_2	African horsesickness virus
78	AHSV-2_VP5_2	African horsesickness virus
66	AHSV-3_VP2_8	African horsesickness virus
59	AHSV-3_VP2_8	African horsesickness virus
62	AHSV-3_VP2_8	African horsesickness virus
83	AHSV-4_VP2_6	African horsesickness virus
75	AHSV-4_VP2_6	African horsesickness virus
78	AHSV-4_VP2_6	African horsesickness virus
71	AHSV-5_VP2_3	African horsesickness virus
97	AHSV-5_VP2_3	African horsesickness virus
87	AHSV-5_VP2_3	African horsesickness virus
73	AHSV-6_VP2_5	African horsesickness virus
65	AHSV-6_VP2_5	African horsesickness virus
77	AHSV-6_VP2_5	African horsesickness virus
68	AHSV-7_VP2_8	African horsesickness virus
73	AHSV-7_VP2_8	African horsesickness virus
57	AHSV-7_VP2_8	African horsesickness virus
99	AHSV-8_NS3_3	African horsesickness virus
66	AHSV-8_NS3_3	African horsesickness virus
68	AHSV-8_NS3_3	African horsesickness virus
109	AHSV-8_VP5_6	African horsesickness virus
65	AHSV-8_VP5_6	African horsesickness virus
71	AHSV-8_VP5_6	African horsesickness virus
68	AHSV-9_VP2_8	African horsesickness virus
68	AHSV-9_VP2_8	African horsesickness virus
70	AHSV-9_VP2_8	African horsesickness virus
213	ASFV_1	African swine fever virus
72	ASFV_1	African swine fever virus
121	ASFV_1	African swine fever virus
78	ASFV_10	African swine fever virus
71	ASFV_10	African swine fever virus
68	ASFV_10	African swine fever virus
674	ASFV_11	African swine fever virus
683	ASFV_11	African swine fever virus
1082	ASFV_11	African swine fever virus
73	ASFV_12	African swine fever virus
65	ASFV_12	African swine fever virus
68	ASFV_12	African swine fever virus
119	ASFV_13	African swine fever virus
70	ASFV_13	African swine fever virus
65	ASFV_13	African swine fever virus
80	ASFV_14	African swine fever virus
70	ASFV_14	African swine fever virus
79	ASFV_14	African swine fever virus
198	ASFV_15	African swine fever virus
65	ASFV_15	African swine fever virus
66	ASFV_15	African swine fever virus
61	ASFV_16	African swine fever virus
62	ASFV_16	African swine fever virus
106	ASFV_16	African swine fever virus
76	ASFV_17	African swine fever virus
71	ASFV_17	African swine fever virus
75	ASFV_17	African swine fever virus
76	ASFV_2	African swine fever virus
80	ASFV_2	African swine fever virus
70	ASFV_2	African swine fever virus
63	ASFV_3	African swine fever virus
59	ASFV_3	African swine fever virus
70	ASFV_3	African swine fever virus
76	ASFV_4	African swine fever virus
80	ASFV_4	African swine fever virus
68	ASFV_4	African swine fever virus
74	ASFV_5	African swine fever virus
105	ASFV_5	African swine fever virus
131	ASFV_5	African swine fever virus
137	ASFV_6	African swine fever virus
68	ASFV_6	African swine fever virus
74	ASFV_6	African swine fever virus
70	ASFV_7	African swine fever virus
71	ASFV_7	African swine fever virus
67	ASFV_7	African swine fever virus
9	ASFV_8	African swine fever virus
84	ASFV_8	African swine fever virus
70	ASFV_8	African swine fever virus
72	ASFV_9	African swine fever virus
72	ASFV_9	African swine fever virus
73	ASFV_9	African swine fever virus
63	(-)3xSLv1	Agilent_Background control
236	(-)3xSLv1	Agilent_Background control
82	(-)3xSLv1	Agilent_Background control
105	(-)3xSLv1	Agilent_Background control
66	(-)3xSLv1	Agilent_Background control
75	(-)3xSLv1	Agilent_Background control
60	(-)3xSLv1	Agilent_Background control
139	(-)3xSLv1	Agilent_Background control
59	(-)3xSLv1	Agilent_Background control
86	(-)3xSLv1	Agilent_Background control
83	(-)3xSLv1	Agilent_Background control
66	(-)3xSLv1	Agilent_Background control
57	(-)3xSLv1	Agilent_Background control
66	(-)3xSLv1	Agilent_Background control
58	(-)3xSLv1	Agilent_Background control
72	(-)3xSLv1	Agilent_Background control
66	(-)3xSLv1	Agilent_Background control
69	(-)3xSLv1	Agilent_Background control
79	(-)3xSLv1	Agilent_Background control
66	(-)3xSLv1	Agilent_Background control
72	(-)3xSLv1	Agilent_Background control
67	(-)3xSLv1	Agilent_Background control
69	(-)3xSLv1	Agilent_Background control
71	(-)3xSLv1	Agilent_Background control
114	(-)3xSLv1	Agilent_Background control
60	(-)3xSLv1	Agilent_Background control
63	(-)3xSLv1	Agilent_Background control
67	(-)3xSLv1	Agilent_Background control
64	(-)3xSLv1	Agilent_Background control
65	(-)3xSLv1	Agilent_Background control
80	(-)3xSLv1	Agilent_Background control
66	(-)3xSLv1	Agilent_Background control
63	(-)3xSLv1	Agilent_Background control
63	(-)3xSLv1	Agilent_Background control
65	(-)3xSLv1	Agilent_Background control
63	(-)3xSLv1	Agilent_Background control
68	(-)3xSLv1	Agilent_Background control
71	(-)3xSLv1	Agilent_Background control
71	(-)3xSLv1	Agilent_Background control
60	(-)3xSLv1	Agilent_Background control
226	(-)3xSLv1	Agilent_Background control
60	(-)3xSLv1	Agilent_Background control
66	(-)3xSLv1	Agilent_Background control
69	(-)3xSLv1	Agilent_Background control
63	(-)3xSLv1	Agilent_Background control
64	(-)3xSLv1	Agilent_Background control
67	(-)3xSLv1	Agilent_Background control
62	(-)3xSLv1	Agilent_Background control
60	(-)3xSLv1	Agilent_Background control
72	(-)3xSLv1	Agilent_Background control
67	(-)3xSLv1	Agilent_Background control
69	(-)3xSLv1	Agilent_Background control
79	(-)3xSLv1	Agilent_Background control
72	(-)3xSLv1	Agilent_Background control
71	(-)3xSLv1	Agilent_Background control
69	(-)3xSLv1	Agilent_Background control
70	(-)3xSLv1	Agilent_Background control
66	(-)3xSLv1	Agilent_Background control
67	(-)3xSLv1	Agilent_Background control
69	(-)3xSLv1	Agilent_Background control
70	(-)3xSLv1	Agilent_Background control
60	(-)3xSLv1	Agilent_Background control
75	(-)3xSLv1	Agilent_Background control
57	(-)3xSLv1	Agilent_Background control
81	(-)3xSLv1	Agilent_Background control
66	(-)3xSLv1	Agilent_Background control
63	(-)3xSLv1	Agilent_Background control
58	(-)3xSLv1	Agilent_Background control
63	(-)3xSLv1	Agilent_Background control
69	(-)3xSLv1	Agilent_Background control
67	(-)3xSLv1	Agilent_Background control
71	(-)3xSLv1	Agilent_Background control
67	(-)3xSLv1	Agilent_Background control
70	(-)3xSLv1	Agilent_Background control
66	(-)3xSLv1	Agilent_Background control
14	(-)3xSLv1	Agilent_Background control
16	(-)3xSLv1	Agilent_Background control
6234	GE_BrightCorner	Agilent_Bright corner control
1887	GE_BrightCorner	Agilent_Bright corner control
13576	GE_BrightCorner	Agilent_Bright corner control
1111	GE_BrightCorner	Agilent_Bright corner control
37012	GE_BrightCorner	Agilent_Bright corner control
11370	GE_BrightCorner	Agilent_Bright corner control
5509	GE_BrightCorner	Agilent_Bright corner control
32341	GE_BrightCorner	Agilent_Bright corner control
157	GE_BrightCorner	Agilent_Bright corner control
322	GE_BrightCorner	Agilent_Bright corner control
38263	GE_BrightCorner	Agilent_Bright corner control
10508	GE_BrightCorner	Agilent_Bright corner control
224	GE_BrightCorner	Agilent_Bright corner control
29000	GE_BrightCorner	Agilent_Bright corner control
6	DarkCorner	Agilent_Dark corner control
12	DarkCorner	Agilent_Dark corner control
79	DarkCorner	Agilent_Dark corner control
83	DarkCorner	Agilent_Dark corner control
59	DarkCorner	Agilent_Dark corner control
57	DarkCorner	Agilent_Dark corner control
140	DarkCorner	Agilent_Dark corner control
105	DarkCorner	Agilent_Dark corner control
61	DarkCorner	Agilent_Dark corner control
98	DarkCorner	Agilent_Dark corner control
12	DarkCorner	Agilent_Dark corner control
10	DarkCorner	Agilent_Dark corner control
61	DarkCorner	Agilent_Dark corner control
58	DarkCorner	Agilent_Dark corner control
11	DarkCorner	Agilent_Dark corner control
62	DarkCorner	Agilent_Dark corner control
25	DarkCorner	Agilent_Dark corner control
11	DarkCorner	Agilent_Dark corner control
26	DarkCorner	Agilent_Dark corner control
19	DarkCorner	Agilent_Dark corner control
14	DarkCorner	Agilent_Dark corner control
19	DarkCorner	Agilent_Dark corner control
20	DarkCorner	Agilent_Dark corner control
55	DarkCorner	Agilent_Dark corner control
22	DarkCorner	Agilent_Dark corner control
6	DarkCorner	Agilent_Dark corner control
79	DarkCorner	Agilent_Dark corner control
62	DarkCorner	Agilent_Dark corner control
10	DarkCorner	Agilent_Dark corner control
86	DarkCorner	Agilent_Dark corner control
67	DarkCorner	Agilent_Dark corner control
68	DarkCorner	Agilent_Dark corner control
17	DarkCorner	Agilent_Dark corner control
17	DarkCorner	Agilent_Dark corner control
23	DarkCorner	Agilent_Dark corner control
57	(+)eQC-39	Agilent_Expression control
106	(+)eQC-39	Agilent_Expression control
87	(+)eQC-39	Agilent_Expression control
69	(+)eQC-39	Agilent_Expression control
90	(+)eQC-39	Agilent_Expression control
41	(+)eQC-39	Agilent_Expression control
79	(+)eQC-40	Agilent_Expression control
130	(+)eQC-40	Agilent_Expression control
69	(+)eQC-40	Agilent_Expression control
86	(+)eQC-40	Agilent_Expression control
10	(+)eQC-40	Agilent_Expression control
115	(+)eQC-40	Agilent_Expression control
75	(+)eQC-41	Agilent_Expression control
100	(+)eQC-41	Agilent_Expression control
94	(+)eQC-41	Agilent_Expression control
79	(+)eQC-41	Agilent_Expression control
80	(+)eQC-41	Agilent_Expression control
78	(+)eQC-41	Agilent_Expression control
139	(+)eQC-42	Agilent_Expression control
68	(+)eQC-42	Agilent_Expression control
63	(+)eQC-42	Agilent_Expression control
72	(+)eQC-42	Agilent_Expression control
67	(+)eQC-42	Agilent_Expression control
74	(+)eQC-42	Agilent_Expression control
55329	DCP_1_0	Agilent_Internal control
65535	DCP_1_0	Agilent_Internal control
49960	DCP_1_1	Agilent_Internal control
11401	DCP_1_1	Agilent_Internal control
62	DCP_1_11	Agilent_Internal control
68	DCP_1_11	Agilent_Internal control
6079	DCP_1_2	Agilent_Internal control
27266	DCP_1_2	Agilent_Internal control
1195	DCP_1_4	Agilent_Internal control
4430	DCP_1_4	Agilent_Internal control
739	DCP_1_7	Agilent_Internal control
845	DCP_1_7	Agilent_Internal control
123	DCP_20_0	Agilent_Internal control
111	DCP_20_0	Agilent_Internal control
127	DCP_20_1	Agilent_Internal control
141	DCP_20_1	Agilent_Internal control
96	DCP_20_3	Agilent_Internal control
106	DCP_20_3	Agilent_Internal control
78	DCP_20_5	Agilent_Internal control
85	DCP_20_5	Agilent_Internal control
71	DCP_20_7	Agilent_Internal control
114	DCP_20_7	Agilent_Internal control
89	DCP_20_9	Agilent_Internal control
104	DCP_20_9	Agilent_Internal control
367	DCP_22_0	Agilent_Internal control
261	DCP_22_0	Agilent_Internal control
148	DCP_22_2	Agilent_Internal control
177	DCP_22_2	Agilent_Internal control
153	DCP_22_4	Agilent_Internal control
151	DCP_22_4	Agilent_Internal control
167	DCP_22_6	Agilent_Internal control
142	DCP_22_6	Agilent_Internal control
533	DCP_22_7	Agilent_Internal control
134	DCP_22_7	Agilent_Internal control
108	DCP_22_9	Agilent_Internal control
88	DCP_22_9	Agilent_Internal control
51117	(+)E1A_r60_1	Agilent_Positive control_1
3505	(+)E1A_r60_1	Agilent_Positive control_1
65535	(+)E1A_r60_1	Agilent_Positive control_1
63795	(+)E1A_r60_1	Agilent_Positive control_1
65535	(+)E1A_r60_1	Agilent_Positive control_1
25443	(+)E1A_r60_1	Agilent_Positive control_1
65535	(+)E1A_r60_1	Agilent_Positive control_1
60999	(+)E1A_r60_1	Agilent_Positive control_1
51494	(+)E1A_r60_1	Agilent_Positive control_1
16068	(+)E1A_r60_1	Agilent_Positive control_1
60413	(+)E1A_r60_1	Agilent_Positive control_1
65535	(+)E1A_r60_1	Agilent_Positive control_1
11952	(+)E1A_r60_1	Agilent_Positive control_1
62205	(+)E1A_r60_1	Agilent_Positive control_1
65535	(+)E1A_r60_1	Agilent_Positive control_1
26885	(+)E1A_r60_1	Agilent_Positive control_1
55876	(+)E1A_r60_1	Agilent_Positive control_1
34624	(+)E1A_r60_1	Agilent_Positive control_1
48632	(+)E1A_r60_1	Agilent_Positive control_1
65535	(+)E1A_r60_1	Agilent_Positive control_1
83	(+)E1A_r60_a104	Agilent_Positive control_104
181	(+)E1A_r60_a104	Agilent_Positive control_104
74	(+)E1A_r60_a104	Agilent_Positive control_104
64	(+)E1A_r60_a104	Agilent_Positive control_104
87	(+)E1A_r60_a104	Agilent_Positive control_104
66	(+)E1A_r60_a104	Agilent_Positive control_104
216	(+)E1A_r60_a104	Agilent_Positive control_104
69	(+)E1A_r60_a104	Agilent_Positive control_104
79	(+)E1A_r60_a104	Agilent_Positive control_104
78	(+)E1A_r60_a104	Agilent_Positive control_104
156	(+)E1A_r60_a104	Agilent_Positive control_104
67	(+)E1A_r60_a104	Agilent_Positive control_104
64	(+)E1A_r60_a104	Agilent_Positive control_104
73	(+)E1A_r60_a104	Agilent_Positive control_104
66	(+)E1A_r60_a104	Agilent_Positive control_104
66	(+)E1A_r60_a104	Agilent_Positive control_104
66	(+)E1A_r60_a104	Agilent_Positive control_104
73	(+)E1A_r60_a104	Agilent_Positive control_104
69	(+)E1A_r60_a104	Agilent_Positive control_104
73	(+)E1A_r60_a104	Agilent_Positive control_104
126	(+)E1A_r60_a107	Agilent_Positive control_107
192	(+)E1A_r60_a107	Agilent_Positive control_107
86	(+)E1A_r60_a107	Agilent_Positive control_107
62	(+)E1A_r60_a107	Agilent_Positive control_107
85	(+)E1A_r60_a107	Agilent_Positive control_107
70	(+)E1A_r60_a107	Agilent_Positive control_107
77	(+)E1A_r60_a107	Agilent_Positive control_107
149	(+)E1A_r60_a107	Agilent_Positive control_107
65	(+)E1A_r60_a107	Agilent_Positive control_107
120	(+)E1A_r60_a107	Agilent_Positive control_107
75	(+)E1A_r60_a107	Agilent_Positive control_107
89	(+)E1A_r60_a107	Agilent_Positive control_107
69	(+)E1A_r60_a107	Agilent_Positive control_107
92	(+)E1A_r60_a107	Agilent_Positive control_107
88	(+)E1A_r60_a107	Agilent_Positive control_107
76	(+)E1A_r60_a107	Agilent_Positive control_107
64	(+)E1A_r60_a107	Agilent_Positive control_107
89	(+)E1A_r60_a107	Agilent_Positive control_107
84	(+)E1A_r60_a107	Agilent_Positive control_107
60	(+)E1A_r60_a107	Agilent_Positive control_107
4845	(+)E1A_r60_n11	Agilent_Positive control_11
7578	(+)E1A_r60_n11	Agilent_Positive control_11
6244	(+)E1A_r60_n11	Agilent_Positive control_11
222	(+)E1A_r60_n11	Agilent_Positive control_11
6039	(+)E1A_r60_n11	Agilent_Positive control_11
7235	(+)E1A_r60_n11	Agilent_Positive control_11
6437	(+)E1A_r60_n11	Agilent_Positive control_11
1023	(+)E1A_r60_n11	Agilent_Positive control_11
6273	(+)E1A_r60_n11	Agilent_Positive control_11
7239	(+)E1A_r60_n11	Agilent_Positive control_11
6249	(+)E1A_r60_n11	Agilent_Positive control_11
5580	(+)E1A_r60_n11	Agilent_Positive control_11
101	(+)E1A_r60_n11	Agilent_Positive control_11
7259	(+)E1A_r60_n11	Agilent_Positive control_11
4129	(+)E1A_r60_n11	Agilent_Positive control_11
6950	(+)E1A_r60_n11	Agilent_Positive control_11
1159	(+)E1A_r60_n11	Agilent_Positive control_11
537	(+)E1A_r60_n11	Agilent_Positive control_11
5803	(+)E1A_r60_n11	Agilent_Positive control_11
6542	(+)E1A_r60_n11	Agilent_Positive control_11
82	(+)E1A_r60_a135	Agilent_Positive control_135
84	(+)E1A_r60_a135	Agilent_Positive control_135
82	(+)E1A_r60_a135	Agilent_Positive control_135
80	(+)E1A_r60_a135	Agilent_Positive control_135
86	(+)E1A_r60_a135	Agilent_Positive control_135
70	(+)E1A_r60_a135	Agilent_Positive control_135
143	(+)E1A_r60_a135	Agilent_Positive control_135
93	(+)E1A_r60_a135	Agilent_Positive control_135
87	(+)E1A_r60_a135	Agilent_Positive control_135
85	(+)E1A_r60_a135	Agilent_Positive control_135
160	(+)E1A_r60_a135	Agilent_Positive control_135
73	(+)E1A_r60_a135	Agilent_Positive control_135
79	(+)E1A_r60_a135	Agilent_Positive control_135
94	(+)E1A_r60_a135	Agilent_Positive control_135
103	(+)E1A_r60_a135	Agilent_Positive control_135
76	(+)E1A_r60_a135	Agilent_Positive control_135
79	(+)E1A_r60_a135	Agilent_Positive control_135
88	(+)E1A_r60_a135	Agilent_Positive control_135
103	(+)E1A_r60_a135	Agilent_Positive control_135
13	(+)E1A_r60_a135	Agilent_Positive control_135
142	(+)E1A_r60_a20	Agilent_Positive control_20
139	(+)E1A_r60_a20	Agilent_Positive control_20
64	(+)E1A_r60_a20	Agilent_Positive control_20
129	(+)E1A_r60_a20	Agilent_Positive control_20
152	(+)E1A_r60_a20	Agilent_Positive control_20
150	(+)E1A_r60_a20	Agilent_Positive control_20
124	(+)E1A_r60_a20	Agilent_Positive control_20
124	(+)E1A_r60_a20	Agilent_Positive control_20
74	(+)E1A_r60_a20	Agilent_Positive control_20
160	(+)E1A_r60_a20	Agilent_Positive control_20
126	(+)E1A_r60_a20	Agilent_Positive control_20
111	(+)E1A_r60_a20	Agilent_Positive control_20
106	(+)E1A_r60_a20	Agilent_Positive control_20
120	(+)E1A_r60_a20	Agilent_Positive control_20
134	(+)E1A_r60_a20	Agilent_Positive control_20
80	(+)E1A_r60_a20	Agilent_Positive control_20
120	(+)E1A_r60_a20	Agilent_Positive control_20
129	(+)E1A_r60_a20	Agilent_Positive control_20
76	(+)E1A_r60_a20	Agilent_Positive control_20
92	(+)E1A_r60_a20	Agilent_Positive control_20
261	(+)E1A_r60_a22	Agilent_Positive control_22
101	(+)E1A_r60_a22	Agilent_Positive control_22
399	(+)E1A_r60_a22	Agilent_Positive control_22
417	(+)E1A_r60_a22	Agilent_Positive control_22
371	(+)E1A_r60_a22	Agilent_Positive control_22
504	(+)E1A_r60_a22	Agilent_Positive control_22
338	(+)E1A_r60_a22	Agilent_Positive control_22
63	(+)E1A_r60_a22	Agilent_Positive control_22
94	(+)E1A_r60_a22	Agilent_Positive control_22
376	(+)E1A_r60_a22	Agilent_Positive control_22
2710	(+)E1A_r60_a22	Agilent_Positive control_22
317	(+)E1A_r60_a22	Agilent_Positive control_22
337	(+)E1A_r60_a22	Agilent_Positive control_22
290	(+)E1A_r60_a22	Agilent_Positive control_22
366	(+)E1A_r60_a22	Agilent_Positive control_22
365	(+)E1A_r60_a22	Agilent_Positive control_22
82	(+)E1A_r60_a22	Agilent_Positive control_22
339	(+)E1A_r60_a22	Agilent_Positive control_22
77	(+)E1A_r60_a22	Agilent_Positive control_22
387	(+)E1A_r60_a22	Agilent_Positive control_22
111	(+)E1A_r60_3	Agilent_positive control_3
123	(+)E1A_r60_3	Agilent_positive control_3
66	(+)E1A_r60_3	Agilent_positive control_3
117	(+)E1A_r60_3	Agilent_positive control_3
117	(+)E1A_r60_3	Agilent_positive control_3
75	(+)E1A_r60_3	Agilent_positive control_3
110	(+)E1A_r60_3	Agilent_positive control_3
98	(+)E1A_r60_3	Agilent_positive control_3
81	(+)E1A_r60_3	Agilent_positive control_3
88	(+)E1A_r60_3	Agilent_positive control_3
103	(+)E1A_r60_3	Agilent_positive control_3
113	(+)E1A_r60_3	Agilent_positive control_3
78	(+)E1A_r60_3	Agilent_positive control_3
656	(+)E1A_r60_3	Agilent_positive control_3
111	(+)E1A_r60_3	Agilent_positive control_3
105	(+)E1A_r60_3	Agilent_positive control_3
121	(+)E1A_r60_3	Agilent_positive control_3
95	(+)E1A_r60_3	Agilent_positive control_3
112	(+)E1A_r60_3	Agilent_positive control_3
71	(+)E1A_r60_3	Agilent_positive control_3
2439	(+)E1A_r60_n9	Agilent_positive control_9
23571	(+)E1A_r60_n9	Agilent_positive control_9
7607	(+)E1A_r60_n9	Agilent_positive control_9
22746	(+)E1A_r60_n9	Agilent_positive control_9
12740	(+)E1A_r60_n9	Agilent_positive control_9
17983	(+)E1A_r60_n9	Agilent_positive control_9
19156	(+)E1A_r60_n9	Agilent_positive control_9
14884	(+)E1A_r60_n9	Agilent_positive control_9
18037	(+)E1A_r60_n9	Agilent_positive control_9
3800	(+)E1A_r60_n9	Agilent_positive control_9
3054	(+)E1A_r60_n9	Agilent_positive control_9
20781	(+)E1A_r60_n9	Agilent_positive control_9
128	(+)E1A_r60_n9	Agilent_positive control_9
12366	(+)E1A_r60_n9	Agilent_positive control_9
12313	(+)E1A_r60_n9	Agilent_positive control_9
10290	(+)E1A_r60_n9	Agilent_positive control_9
12485	(+)E1A_r60_n9	Agilent_positive control_9
18302	(+)E1A_r60_n9	Agilent_positive control_9
13476	(+)E1A_r60_n9	Agilent_positive control_9
690	(+)E1A_r60_n9	Agilent_positive control_9
947	(+)E1A_r60_a97	Agilent_positive control_97
1421	(+)E1A_r60_a97	Agilent_positive control_97
1249	(+)E1A_r60_a97	Agilent_positive control_97
1357	(+)E1A_r60_a97	Agilent_positive control_97
1162	(+)E1A_r60_a97	Agilent_positive control_97
1406	(+)E1A_r60_a97	Agilent_positive control_97
102	(+)E1A_r60_a97	Agilent_positive control_97
1206	(+)E1A_r60_a97	Agilent_positive control_97
914	(+)E1A_r60_a97	Agilent_positive control_97
92	(+)E1A_r60_a97	Agilent_positive control_97
1182	(+)E1A_r60_a97	Agilent_positive control_97
1152	(+)E1A_r60_a97	Agilent_positive control_97
1254	(+)E1A_r60_a97	Agilent_positive control_97
112	(+)E1A_r60_a97	Agilent_positive control_97
1171	(+)E1A_r60_a97	Agilent_positive control_97
1385	(+)E1A_r60_a97	Agilent_positive control_97
1168	(+)E1A_r60_a97	Agilent_positive control_97
571	(+)E1A_r60_a97	Agilent_positive control_97
1425	(+)E1A_r60_a97	Agilent_positive control_97
84	(+)E1A_r60_a97	Agilent_positive control_97
75	RC1	Agilent_Reserved control
79	RC1	Agilent_Reserved control
58	RC1	Agilent_Reserved control
64	RC1	Agilent_Reserved control
77	RC1	Agilent_Reserved control
67	RC1	Agilent_Reserved control
79	RC10	Agilent_Reserved control
70	RC10	Agilent_Reserved control
257	RC10	Agilent_Reserved control
56	RC10	Agilent_Reserved control
83	RC10	Agilent_Reserved control
71	RC10	Agilent_Reserved control
83	RC11	Agilent_Reserved control
65	RC11	Agilent_Reserved control
61	RC11	Agilent_Reserved control
55	RC11	Agilent_Reserved control
88	RC11	Agilent_Reserved control
63	RC11	Agilent_Reserved control
68	RC12	Agilent_Reserved control
66	RC12	Agilent_Reserved control
68	RC12	Agilent_Reserved control
61	RC12	Agilent_Reserved control
71	RC12	Agilent_Reserved control
65	RC12	Agilent_Reserved control
67	RC2	Agilent_Reserved control
63	RC2	Agilent_Reserved control
71	RC2	Agilent_Reserved control
72	RC2	Agilent_Reserved control
60	RC2	Agilent_Reserved control
67	RC2	Agilent_Reserved control
56	RC3	Agilent_Reserved control
64	RC3	Agilent_Reserved control
405	RC3	Agilent_Reserved control
57	RC3	Agilent_Reserved control
62	RC3	Agilent_Reserved control
62	RC3	Agilent_Reserved control
198	RC4	Agilent_Reserved control
73	RC4	Agilent_Reserved control
64	RC4	Agilent_Reserved control
71	RC4	Agilent_Reserved control
72	RC4	Agilent_Reserved control
64	RC4	Agilent_Reserved control
72	RC5	Agilent_Reserved control
71	RC5	Agilent_Reserved control
62	RC5	Agilent_Reserved control
64	RC5	Agilent_Reserved control
66	RC5	Agilent_Reserved control
70	RC5	Agilent_Reserved control
64	RC6	Agilent_Reserved control
86	RC6	Agilent_Reserved control
67	RC6	Agilent_Reserved control
66	RC6	Agilent_Reserved control
71	RC6	Agilent_Reserved control
61	RC6	Agilent_Reserved control
68	RC7	Agilent_Reserved control
64	RC7	Agilent_Reserved control
339	RC7	Agilent_Reserved control
67	RC7	Agilent_Reserved control
63	RC7	Agilent_Reserved control
82	RC7	Agilent_Reserved control
60	RC8	Agilent_Reserved control
67	RC8	Agilent_Reserved control
73	RC8	Agilent_Reserved control
72	RC8	Agilent_Reserved control
83	RC8	Agilent_Reserved control
73	RC8	Agilent_Reserved control
135	RC9	Agilent_Reserved control
85	RC9	Agilent_Reserved control
71	RC9	Agilent_Reserved control
66	RC9	Agilent_Reserved control
67	RC9	Agilent_Reserved control
63	RC9	Agilent_Reserved control
66	AGUV_L_1	Aguacate virus
69	AGUV_L_1	Aguacate virus
138	AGUV_L_1	Aguacate virus
73	AGUV_L_2	Aguacate virus
92	AGUV_L_2	Aguacate virus
65	AGUV_L_2	Aguacate virus
80	AGUV_L_3	Aguacate virus
82	AGUV_L_3	Aguacate virus
61	AGUV_L_3	Aguacate virus
98	AGUV_L_4	Aguacate virus
68	AGUV_L_4	Aguacate virus
67	AGUV_L_4	Aguacate virus
64	AGUV_L_5	Aguacate virus
80	AGUV_L_5	Aguacate virus
67	AGUV_L_5	Aguacate virus
70	AGUV_M_1	Aguacate virus
65	AGUV_M_1	Aguacate virus
72	AGUV_M_1	Aguacate virus
67	AGUV_M_2	Aguacate virus
68	AGUV_M_2	Aguacate virus
76	AGUV_M_2	Aguacate virus
68	AGUV_M_3	Aguacate virus
75	AGUV_M_3	Aguacate virus
73	AGUV_M_3	Aguacate virus
78	AGUV_M_4	Aguacate virus
76	AGUV_M_4	Aguacate virus
69	AGUV_M_4	Aguacate virus
77	AGUV_M_5	Aguacate virus
79	AGUV_M_5	Aguacate virus
113	AGUV_M_5	Aguacate virus
78	AGUV_S_1	Aguacate virus
83	AGUV_S_1	Aguacate virus
62	AGUV_S_1	Aguacate virus
73	AGUV_S_2	Aguacate virus
74	AGUV_S_2	Aguacate virus
89	AGUV_S_2	Aguacate virus
1930	AGUV_S_3	Aguacate virus
174	AGUV_S_3	Aguacate virus
269	AGUV_S_3	Aguacate virus
55	AGUV_S_4	Aguacate virus
74	AGUV_S_4	Aguacate virus
71	AGUV_S_4	Aguacate virus
182	AGUV_S_5	Aguacate virus
75	AGUV_S_5	Aguacate virus
70	AGUV_S_5	Aguacate virus
84	AINOV_L_1	Aino virus
59	AINOV_L_1	Aino virus
66	AINOV_L_1	Aino virus
72	AINOV_L_2	Aino virus
62	AINOV_L_2	Aino virus
63	AINOV_L_2	Aino virus
68	AINOV_L_3	Aino virus
71	AINOV_L_3	Aino virus
74	AINOV_L_3	Aino virus
107	AINOV_L_4	Aino virus
66	AINOV_L_4	Aino virus
86	AINOV_L_4	Aino virus
72	AINOV_L_5	Aino virus
73	AINOV_L_5	Aino virus
59	AINOV_L_5	Aino virus
66	AINOV_M_1	Aino virus
71	AINOV_M_1	Aino virus
72	AINOV_M_1	Aino virus
76	AINOV_M_2	Aino virus
67	AINOV_M_2	Aino virus
78	AINOV_M_2	Aino virus
82	AINOV_M_3	Aino virus
61	AINOV_M_3	Aino virus
71	AINOV_M_3	Aino virus
62	AINOV_M_4	Aino virus
68	AINOV_M_4	Aino virus
69	AINOV_M_4	Aino virus
142	AINOV_M_5	Aino virus
71	AINOV_M_5	Aino virus
70	AINOV_M_5	Aino virus
66	AINOV_S_1	Aino virus
75	AINOV_S_1	Aino virus
70	AINOV_S_1	Aino virus
68	AINOV_S_2	Aino virus
66	AINOV_S_2	Aino virus
64	AINOV_S_2	Aino virus
108	AINOV_S_3	Aino virus
71	AINOV_S_3	Aino virus
72	AINOV_S_3	Aino virus
79	AINOV_S_4	Aino virus
64	AINOV_S_4	Aino virus
75	AINOV_S_4	Aino virus
1919	AINOV_S_5	Aino virus
2509	AINOV_S_5	Aino virus
1762	AINOV_S_5	Aino virus
83	AKAV_L_2	Akabane virus
75	AKAV_L_2	Akabane virus
74	AKAV_L_2	Akabane virus
91	AKAV_L_3	Akabane virus
88	AKAV_L_3	Akabane virus
75	AKAV_L_3	Akabane virus
76	AKAV_L_4	Akabane virus
62	AKAV_L_4	Akabane virus
64	AKAV_L_4	Akabane virus
62	AKAV_L_5	Akabane virus
71	AKAV_L_5	Akabane virus
32	AKAV_L_5	Akabane virus
71	AKAV_L_6	Akabane virus
67	AKAV_L_6	Akabane virus
61	AKAV_L_6	Akabane virus
64	AKAV_M_1	Akabane virus
77	AKAV_M_1	Akabane virus
68	AKAV_M_1	Akabane virus
80	AKAV_M_10	Akabane virus
67	AKAV_M_10	Akabane virus
73	AKAV_M_10	Akabane virus
354	AKAV_M_11	Akabane virus
65	AKAV_M_11	Akabane virus
68	AKAV_M_11	Akabane virus
84	AKAV_M_2	Akabane virus
72	AKAV_M_2	Akabane virus
19	AKAV_M_2	Akabane virus
88	AKAV_M_3	Akabane virus
62	AKAV_M_3	Akabane virus
83	AKAV_M_3	Akabane virus
101	AKAV_M_4	Akabane virus
78	AKAV_M_4	Akabane virus
86	AKAV_M_4	Akabane virus
213	AKAV_M_5	Akabane virus
72	AKAV_M_5	Akabane virus
69	AKAV_M_5	Akabane virus
67	AKAV_M_6	Akabane virus
75	AKAV_M_6	Akabane virus
78	AKAV_M_6	Akabane virus
69	AKAV_M_7	Akabane virus
78	AKAV_M_7	Akabane virus
66	AKAV_M_7	Akabane virus
64	AKAV_M_8	Akabane virus
78	AKAV_M_8	Akabane virus
81	AKAV_M_8	Akabane virus
71	AKAV_M_9	Akabane virus
64	AKAV_M_9	Akabane virus
209	AKAV_M_9	Akabane virus
69	AKAV_S_1	Akabane virus
74	AKAV_S_1	Akabane virus
70	AKAV_S_1	Akabane virus
77	AKAV_S_2	Akabane virus
71	AKAV_S_2	Akabane virus
68	AKAV_S_2	Akabane virus
75	AKAV_S_3	Akabane virus
88	AKAV_S_3	Akabane virus
106	AKAV_S_3	Akabane virus
65	AKAV_S_4	Akabane virus
79	AKAV_S_4	Akabane virus
97	AKAV_S_4	Akabane virus
171	AKAV_S_5	Akabane virus
85	AKAV_S_5	Akabane virus
79	AKAV_S_5	Akabane virus
90	ALEV_L_1	Alenquer virus
83	ALEV_L_1	Alenquer virus
65	ALEV_L_1	Alenquer virus
92	ALEV_L_10	Alenquer virus
99	ALEV_L_10	Alenquer virus
64	ALEV_L_10	Alenquer virus
72	ALEV_L_2	Alenquer virus
76	ALEV_L_2	Alenquer virus
71	ALEV_L_2	Alenquer virus
75	ALEV_L_3	Alenquer virus
28	ALEV_L_3	Alenquer virus
80	ALEV_L_3	Alenquer virus
57	ALEV_L_4	Alenquer virus
72	ALEV_L_4	Alenquer virus
67	ALEV_L_4	Alenquer virus
69	ALEV_L_5	Alenquer virus
67	ALEV_L_5	Alenquer virus
63	ALEV_L_5	Alenquer virus
80	ALEV_L_6	Alenquer virus
77	ALEV_L_6	Alenquer virus
61	ALEV_L_6	Alenquer virus
47	ALEV_L_7	Alenquer virus
87	ALEV_L_7	Alenquer virus
73	ALEV_L_7	Alenquer virus
86	ALEV_L_8	Alenquer virus
92	ALEV_L_8	Alenquer virus
82	ALEV_L_8	Alenquer virus
67	ALEV_L_9	Alenquer virus
62	ALEV_L_9	Alenquer virus
67	ALEV_L_9	Alenquer virus
71	ALEV_M_1	Alenquer virus
68	ALEV_M_1	Alenquer virus
69	ALEV_M_1	Alenquer virus
75	ALEV_M_2	Alenquer virus
66	ALEV_M_2	Alenquer virus
73	ALEV_M_2	Alenquer virus
75	ALEV_M_3	Alenquer virus
82	ALEV_M_3	Alenquer virus
71	ALEV_M_3	Alenquer virus
58	ALEV_M_4	Alenquer virus
83	ALEV_M_4	Alenquer virus
61	ALEV_M_4	Alenquer virus
300	ALEV_S_1	Alenquer virus
65	ALEV_S_1	Alenquer virus
65	ALEV_S_1	Alenquer virus
74	ALEV_S_2	Alenquer virus
69	ALEV_S_2	Alenquer virus
72	ALEV_S_2	Alenquer virus
75	ALEV_S_3	Alenquer virus
61	ALEV_S_3	Alenquer virus
55	ALEV_S_3	Alenquer virus
84	ALEV_S_4	Alenquer virus
72	ALEV_S_4	Alenquer virus
78	ALEV_S_4	Alenquer virus
102	ALEV_S_5	Alenquer virus
103	ALEV_S_5	Alenquer virus
71	ALEV_S_5	Alenquer virus
220	AHFV_1	Alkhurma hemorrhagic fever virus
61	AHFV_1	Alkhurma hemorrhagic fever virus
67	AHFV_1	Alkhurma hemorrhagic fever virus
106	AHFV_10	Alkhurma hemorrhagic fever virus
113	AHFV_10	Alkhurma hemorrhagic fever virus
85	AHFV_10	Alkhurma hemorrhagic fever virus
81	AHFV_2	Alkhurma hemorrhagic fever virus
75	AHFV_2	Alkhurma hemorrhagic fever virus
69	AHFV_2	Alkhurma hemorrhagic fever virus
87	AHFV_3	Alkhurma hemorrhagic fever virus
15	AHFV_3	Alkhurma hemorrhagic fever virus
90	AHFV_3	Alkhurma hemorrhagic fever virus
86	AHFV_4	Alkhurma hemorrhagic fever virus
93	AHFV_4	Alkhurma hemorrhagic fever virus
60	AHFV_4	Alkhurma hemorrhagic fever virus
159	AHFV_5	Alkhurma hemorrhagic fever virus
143	AHFV_5	Alkhurma hemorrhagic fever virus
68	AHFV_5	Alkhurma hemorrhagic fever virus
84	AHFV_6	Alkhurma hemorrhagic fever virus
68	AHFV_6	Alkhurma hemorrhagic fever virus
61	AHFV_6	Alkhurma hemorrhagic fever virus
78	AHFV_7	Alkhurma hemorrhagic fever virus
31	AHFV_7	Alkhurma hemorrhagic fever virus
90	AHFV_7	Alkhurma hemorrhagic fever virus
98	AHFV_8	Alkhurma hemorrhagic fever virus
87	AHFV_8	Alkhurma hemorrhagic fever virus
84	AHFV_8	Alkhurma hemorrhagic fever virus
257	AHFV_9	Alkhurma hemorrhagic fever virus
82	AHFV_9	Alkhurma hemorrhagic fever virus
170	AHFV_9	Alkhurma hemorrhagic fever virus
68	ALLV_L_1	Allpahuayo virus
66	ALLV_L_1	Allpahuayo virus
84	ALLV_L_1	Allpahuayo virus
83	ALLV_L_2	Allpahuayo virus
81	ALLV_L_2	Allpahuayo virus
76	ALLV_L_2	Allpahuayo virus
184	ALLV_L_3	Allpahuayo virus
110	ALLV_L_3	Allpahuayo virus
199	ALLV_L_3	Allpahuayo virus
55	ALLV_L_4	Allpahuayo virus
69	ALLV_L_4	Allpahuayo virus
67	ALLV_L_4	Allpahuayo virus
86	ALLV_L_5	Allpahuayo virus
76	ALLV_L_5	Allpahuayo virus
71	ALLV_L_5	Allpahuayo virus
73	ALLV_N_1	Allpahuayo virus
73	ALLV_N_1	Allpahuayo virus
83	ALLV_N_1	Allpahuayo virus
124	ALLV_N_2	Allpahuayo virus
939	ALLV_N_2	Allpahuayo virus
1119	ALLV_N_2	Allpahuayo virus
230	ALLV_N_3	Allpahuayo virus
135	ALLV_N_3	Allpahuayo virus
356	ALLV_N_3	Allpahuayo virus
460	ALLV_N_4	Allpahuayo virus
7064	ALLV_N_4	Allpahuayo virus
7794	ALLV_N_4	Allpahuayo virus
76	ALLV_N_5	Allpahuayo virus
91	ALLV_N_5	Allpahuayo virus
72	ALLV_N_5	Allpahuayo virus
77	ALLV_S_1	Allpahuayo virus
70	ALLV_S_1	Allpahuayo virus
64	ALLV_S_1	Allpahuayo virus
85	ALLV_S_2	Allpahuayo virus
86	ALLV_S_2	Allpahuayo virus
70	ALLV_S_2	Allpahuayo virus
65	ALLV_S_3	Allpahuayo virus
74	ALLV_S_3	Allpahuayo virus
69	ALLV_S_3	Allpahuayo virus
70	ALLV_S_4	Allpahuayo virus
73	ALLV_S_4	Allpahuayo virus
66	ALLV_S_4	Allpahuayo virus
70	ALLV_S_5	Allpahuayo virus
74	ALLV_S_5	Allpahuayo virus
97	ALLV_S_5	Allpahuayo virus
65	TOGA_1	Alphavirus (Generic Probes)
67	TOGA_1	Alphavirus (Generic Probes)
65	TOGA_1	Alphavirus (Generic Probes)
145	TOGA_2	Alphavirus (Generic Probes)
101	TOGA_2	Alphavirus (Generic Probes)
66	TOGA_2	Alphavirus (Generic Probes)
62	TOGA_3	Alphavirus (Generic Probes)
65	TOGA_3	Alphavirus (Generic Probes)
76	TOGA_3	Alphavirus (Generic Probes)
80	TOGA_4	Alphavirus (Generic Probes)
80	TOGA_4	Alphavirus (Generic Probes)
72	TOGA_4	Alphavirus (Generic Probes)
74	TOGA_5	Alphavirus (Generic Probes)
59	TOGA_5	Alphavirus (Generic Probes)
80	TOGA_5	Alphavirus (Generic Probes)
139	TOGA_6	Alphavirus (Generic Probes)
147	TOGA_6	Alphavirus (Generic Probes)
59	TOGA_6	Alphavirus (Generic Probes)
63	TOGA_7	Alphavirus (Generic Probes)
71	TOGA_7	Alphavirus (Generic Probes)
78	TOGA_7	Alphavirus (Generic Probes)
110	TOGA_8	Alphavirus (Generic Probes)
106	TOGA_8	Alphavirus (Generic Probes)
69	TOGA_8	Alphavirus (Generic Probes)
69	ALTV_L_1	Altai virus
84	ALTV_L_1	Altai virus
61	ALTV_L_1	Altai virus
67	ALTV_L_2	Altai virus
77	ALTV_L_2	Altai virus
69	ALTV_L_2	Altai virus
56	ALTV_L_3	Altai virus
64	ALTV_L_3	Altai virus
65	ALTV_L_3	Altai virus
69	ALTV_L_4	Altai virus
73	ALTV_L_4	Altai virus
178	ALTV_L_4	Altai virus
86	ALTV_L_5	Altai virus
90	ALTV_L_5	Altai virus
83	ALTV_L_5	Altai virus
73	ALPA_L_1	Alto Paraguay hantavirus
87	ALPA_L_1	Alto Paraguay hantavirus
69	ALPA_L_1	Alto Paraguay hantavirus
82	ALPA_L_2	Alto Paraguay hantavirus
111	ALPA_L_2	Alto Paraguay hantavirus
81	ALPA_L_2	Alto Paraguay hantavirus
69	ALPA_L_3	Alto Paraguay hantavirus
147	ALPA_L_3	Alto Paraguay hantavirus
58	ALPA_L_3	Alto Paraguay hantavirus
68	ALPA_L_4	Alto Paraguay hantavirus
77	ALPA_L_4	Alto Paraguay hantavirus
62	ALPA_L_4	Alto Paraguay hantavirus
71	ALPA_L_5	Alto Paraguay hantavirus
61	ALPA_L_5	Alto Paraguay hantavirus
56	ALPA_L_5	Alto Paraguay hantavirus
93	ALPA_M_1	Alto Paraguay hantavirus
73	ALPA_M_1	Alto Paraguay hantavirus
78	ALPA_M_1	Alto Paraguay hantavirus
80	ALPA_M_2	Alto Paraguay hantavirus
90	ALPA_M_2	Alto Paraguay hantavirus
83	ALPA_M_2	Alto Paraguay hantavirus
96	ALPA_M_3	Alto Paraguay hantavirus
69	ALPA_M_3	Alto Paraguay hantavirus
77	ALPA_M_3	Alto Paraguay hantavirus
77	ALPA_M_4	Alto Paraguay hantavirus
58	ALPA_M_4	Alto Paraguay hantavirus
79	ALPA_M_4	Alto Paraguay hantavirus
110	ALPA_M_5	Alto Paraguay hantavirus
70	ALPA_M_5	Alto Paraguay hantavirus
89	ALPA_M_5	Alto Paraguay hantavirus
75	ALPA_S_1	Alto Paraguay hantavirus
63	ALPA_S_1	Alto Paraguay hantavirus
91	ALPA_S_1	Alto Paraguay hantavirus
116	ALPA_S_2	Alto Paraguay hantavirus
59	ALPA_S_2	Alto Paraguay hantavirus
72	ALPA_S_2	Alto Paraguay hantavirus
57	ALPA_S_3	Alto Paraguay hantavirus
74	ALPA_S_3	Alto Paraguay hantavirus
85	ALPA_S_3	Alto Paraguay hantavirus
65	ALPA_S_4	Alto Paraguay hantavirus
92	ALPA_S_4	Alto Paraguay hantavirus
21	ALPA_S_4	Alto Paraguay hantavirus
76	ALPA_S_5	Alto Paraguay hantavirus
129	ALPA_S_5	Alto Paraguay hantavirus
73	ALPA_S_5	Alto Paraguay hantavirus
62	AMAV_L_1	Amapari virus
62	AMAV_L_1	Amapari virus
68	AMAV_L_1	Amapari virus
81	AMAV_L_2	Amapari virus
62	AMAV_L_2	Amapari virus
79	AMAV_L_2	Amapari virus
75	AMAV_L_3	Amapari virus
72	AMAV_L_3	Amapari virus
64	AMAV_L_3	Amapari virus
77	AMAV_L_4	Amapari virus
67	AMAV_L_4	Amapari virus
64	AMAV_L_4	Amapari virus
131	AMAV_L_5	Amapari virus
61	AMAV_L_5	Amapari virus
75	AMAV_L_5	Amapari virus
65	AMAV_S_1	Amapari virus
59	AMAV_S_1	Amapari virus
86	AMAV_S_1	Amapari virus
91	AMAV_S_2	Amapari virus
76	AMAV_S_2	Amapari virus
67	AMAV_S_2	Amapari virus
73	AMAV_S_3	Amapari virus
65	AMAV_S_3	Amapari virus
68	AMAV_S_3	Amapari virus
81	AMAV_S_4	Amapari virus
68	AMAV_S_4	Amapari virus
78	AMAV_S_4	Amapari virus
61	AMAV_S_5	Amapari virus
79	AMAV_S_5	Amapari virus
58	AMAV_S_5	Amapari virus
94	AMAV_Z_1	Amapari virus
87	AMAV_Z_1	Amapari virus
66	AMAV_Z_1	Amapari virus
69	AMAV_Z_2	Amapari virus
73	AMAV_Z_2	Amapari virus
99	AMAV_Z_2	Amapari virus
152	AMAV_Z_3	Amapari virus
238	AMAV_Z_3	Amapari virus
116	AMAV_Z_3	Amapari virus
78	AMAV_Z_4	Amapari virus
64	AMAV_Z_4	Amapari virus
78	AMAV_Z_4	Amapari virus
69	AMAV_Z_5	Amapari virus
73	AMAV_Z_5	Amapari virus
73	AMAV_Z_5	Amapari virus
68	AMRV_L_1	Amur virus
58	AMRV_L_1	Amur virus
69	AMRV_L_1	Amur virus
39	AMRV_L_2	Amur virus
102	AMRV_L_2	Amur virus
66	AMRV_L_2	Amur virus
88	AMRV_L_3	Amur virus
103	AMRV_L_3	Amur virus
139	AMRV_L_3	Amur virus
67	AMRV_L_4	Amur virus
72	AMRV_L_4	Amur virus
56	AMRV_L_4	Amur virus
71	AMRV_L_5	Amur virus
57	AMRV_L_5	Amur virus
85	AMRV_L_5	Amur virus
68	AMRV_L_6	Amur virus
71	AMRV_L_6	Amur virus
80	AMRV_L_6	Amur virus
71	AMRV_M_1	Amur virus
69	AMRV_M_1	Amur virus
65	AMRV_M_1	Amur virus
91	AMRV_M_2	Amur virus
67	AMRV_M_2	Amur virus
79	AMRV_M_2	Amur virus
64	AMRV_M_3	Amur virus
74	AMRV_M_3	Amur virus
74	AMRV_M_3	Amur virus
78	AMRV_M_4	Amur virus
73	AMRV_M_4	Amur virus
87	AMRV_M_4	Amur virus
123	AMRV_M_5	Amur virus
75	AMRV_M_5	Amur virus
58	AMRV_M_5	Amur virus
78	AMRV_S_1	Amur virus
67	AMRV_S_1	Amur virus
64	AMRV_S_1	Amur virus
80	AMRV_S_2	Amur virus
85	AMRV_S_2	Amur virus
59	AMRV_S_2	Amur virus
76	AMRV_S_3	Amur virus
69	AMRV_S_3	Amur virus
66	AMRV_S_3	Amur virus
78	AMRV_S_4	Amur virus
69	AMRV_S_4	Amur virus
62	AMRV_S_4	Amur virus
102	AMRV_S_5	Amur virus
83	AMRV_S_5	Amur virus
82	AMRV_S_5	Amur virus
76	ANAJV_S_1	ANAJ Hantavirus
85	ANAJV_S_1	ANAJ Hantavirus
195	ANAJV_S_1	ANAJ Hantavirus
95	ANAJV_S_2	ANAJ Hantavirus
88	ANAJV_S_2	ANAJ Hantavirus
11	ANAJV_S_2	ANAJ Hantavirus
77	ANAJV_S_3	ANAJ Hantavirus
81	ANAJV_S_3	ANAJ Hantavirus
64	ANAJV_S_3	ANAJ Hantavirus
70	ANAJV_S_4	ANAJ Hantavirus
66	ANAJV_S_4	ANAJ Hantavirus
61	ANAJV_S_4	ANAJ Hantavirus
88	ANAJV_S_5	ANAJ Hantavirus
79	ANAJV_S_5	ANAJ Hantavirus
81	ANAJV_S_5	ANAJ Hantavirus
97	ANDV_L_1	Andes virus
247	ANDV_L_1	Andes virus
66	ANDV_L_1	Andes virus
78	ANDV_L_2	Andes virus
72	ANDV_L_2	Andes virus
61	ANDV_L_2	Andes virus
89	ANDV_L_3	Andes virus
73	ANDV_L_3	Andes virus
79	ANDV_L_3	Andes virus
74	ANDV_L_4	Andes virus
70	ANDV_L_4	Andes virus
71	ANDV_L_4	Andes virus
88	ANDV_L_5	Andes virus
70	ANDV_L_5	Andes virus
70	ANDV_L_5	Andes virus
63	ANDV_L_6	Andes virus
71	ANDV_L_6	Andes virus
76	ANDV_L_6	Andes virus
79	ANDV_M_1	Andes virus
66	ANDV_M_1	Andes virus
70	ANDV_M_1	Andes virus
69	ANDV_M_2	Andes virus
64	ANDV_M_2	Andes virus
10	ANDV_M_2	Andes virus
181	ANDV_M_3	Andes virus
91	ANDV_M_3	Andes virus
76	ANDV_M_3	Andes virus
77	ANDV_M_4	Andes virus
80	ANDV_M_4	Andes virus
66	ANDV_M_4	Andes virus
80	ANDV_M_5	Andes virus
65	ANDV_M_5	Andes virus
68	ANDV_M_5	Andes virus
63	ANDV_S_1	Andes virus
106	ANDV_S_1	Andes virus
80	ANDV_S_1	Andes virus
87	ANDV_S_2	Andes virus
83	ANDV_S_2	Andes virus
77	ANDV_S_2	Andes virus
71	ANDV_S_3	Andes virus
97	ANDV_S_3	Andes virus
65	ANDV_S_3	Andes virus
77	ANDV_S_4	Andes virus
127	ANDV_S_4	Andes virus
69	ANDV_S_4	Andes virus
55	ANDV_S_5	Andes virus
63	ANDV_S_5	Andes virus
59	ANDV_S_5	Andes virus
66	AMBV_L_1	Anhembi virus
82	AMBV_L_1	Anhembi virus
72	AMBV_L_1	Anhembi virus
133	AMBV_L_2	Anhembi virus
61	AMBV_L_2	Anhembi virus
70	AMBV_L_2	Anhembi virus
54	AMBV_L_3	Anhembi virus
75	AMBV_L_3	Anhembi virus
82	AMBV_L_3	Anhembi virus
76	AMBV_L_4	Anhembi virus
57	AMBV_L_4	Anhembi virus
80	AMBV_L_4	Anhembi virus
80	AMBV_L_5	Anhembi virus
68	AMBV_L_5	Anhembi virus
71	AMBV_L_5	Anhembi virus
113	AMBV_M_1	Anhembi virus
64	AMBV_M_1	Anhembi virus
99	AMBV_M_1	Anhembi virus
65	AMBV_M_2	Anhembi virus
69	AMBV_M_2	Anhembi virus
65	AMBV_M_2	Anhembi virus
68	AMBV_M_3	Anhembi virus
76	AMBV_M_3	Anhembi virus
63	AMBV_M_3	Anhembi virus
60	AMBV_M_4	Anhembi virus
61	AMBV_M_4	Anhembi virus
70	AMBV_M_4	Anhembi virus
73	AMBV_M_5	Anhembi virus
71	AMBV_M_5	Anhembi virus
68	AMBV_M_5	Anhembi virus
62	AMBV_S_1	Anhembi virus
68	AMBV_S_1	Anhembi virus
78	AMBV_S_1	Anhembi virus
86	AMBV_S_2	Anhembi virus
74	AMBV_S_2	Anhembi virus
258	AMBV_S_2	Anhembi virus
106	AMBV_S_3	Anhembi virus
77	AMBV_S_3	Anhembi virus
79	AMBV_S_3	Anhembi virus
67	AMBV_S_4	Anhembi virus
77	AMBV_S_4	Anhembi virus
73	AMBV_S_4	Anhembi virus
111	AMBV_S_5	Anhembi virus
100	AMBV_S_5	Anhembi virus
104	AMBV_S_5	Anhembi virus
62	ANAV_S_1	Anopheles A virus
79	ANAV_S_1	Anopheles A virus
70	ANAV_S_1	Anopheles A virus
166	ANAV_S_2	Anopheles A virus
81	ANAV_S_2	Anopheles A virus
82	ANAV_S_2	Anopheles A virus
70	ANAV_S_3	Anopheles A virus
76	ANAV_S_3	Anopheles A virus
75	ANAV_S_3	Anopheles A virus
79	ANAV_S_4	Anopheles A virus
75	ANAV_S_4	Anopheles A virus
104	ANAV_S_4	Anopheles A virus
72	ANAV_S_5	Anopheles A virus
75	ANAV_S_5	Anopheles A virus
75	ANAV_S_5	Anopheles A virus
67	ANBV_S_1	Anopheles B virus
72	ANBV_S_1	Anopheles B virus
72	ANBV_S_1	Anopheles B virus
68	ANBV_S_2	Anopheles B virus
62	ANBV_S_2	Anopheles B virus
198	ANBV_S_2	Anopheles B virus
75	ANBV_S_3	Anopheles B virus
69	ANBV_S_3	Anopheles B virus
88	ANBV_S_3	Anopheles B virus
81	ANBV_S_4	Anopheles B virus
74	ANBV_S_4	Anopheles B virus
107	ANBV_S_4	Anopheles B virus
76	ANBV_S_5	Anopheles B virus
68	ANBV_S_5	Anopheles B virus
65	ANBV_S_5	Anopheles B virus
73	ANBV_S_6	Anopheles B virus
65	ANBV_S_6	Anopheles B virus
66	ANBV_S_6	Anopheles B virus
82	APEUV_L_1	Apeu virus
81	APEUV_L_1	Apeu virus
81	APEUV_L_1	Apeu virus
81	APEUV_L_2	Apeu virus
108	APEUV_L_2	Apeu virus
111	APEUV_L_2	Apeu virus
69	APEUV_L_3	Apeu virus
106	APEUV_L_3	Apeu virus
76	APEUV_L_3	Apeu virus
60	APEUV_L_4	Apeu virus
64	APEUV_L_4	Apeu virus
70	APEUV_L_4	Apeu virus
81	APEUV_L_5	Apeu virus
80	APEUV_L_5	Apeu virus
65	APEUV_L_5	Apeu virus
78	APEUV_M_1	Apeu virus
83	APEUV_M_1	Apeu virus
74	APEUV_M_1	Apeu virus
97	APEUV_M_2	Apeu virus
66	APEUV_M_2	Apeu virus
73	APEUV_M_2	Apeu virus
78	APEUV_M_3	Apeu virus
74	APEUV_M_3	Apeu virus
109	APEUV_M_3	Apeu virus
69	APEUV_M_4	Apeu virus
65	APEUV_M_4	Apeu virus
68	APEUV_M_4	Apeu virus
80	APEUV_M_5	Apeu virus
79	APEUV_M_5	Apeu virus
74	APEUV_M_5	Apeu virus
82	APEUV_S_1	Apeu virus
73	APEUV_S_1	Apeu virus
78	APEUV_S_1	Apeu virus
71	APEUV_S_2	Apeu virus
75	APEUV_S_2	Apeu virus
67	APEUV_S_2	Apeu virus
62	APEUV_S_3	Apeu virus
67	APEUV_S_3	Apeu virus
60	APEUV_S_3	Apeu virus
82	APEUV_S_4	Apeu virus
62	APEUV_S_4	Apeu virus
72	APEUV_S_4	Apeu virus
118	APEUV_S_5	Apeu virus
71	APEUV_S_5	Apeu virus
140	APEUV_S_5	Apeu virus
90	APEUV_S_6	Apeu virus
79	APEUV_S_6	Apeu virus
82	APEUV_S_6	Apeu virus
175	APOIV_1	Apoi virus
130	APOIV_1	Apoi virus
67	APOIV_1	Apoi virus
67	APOIV_10	Apoi virus
71	APOIV_10	Apoi virus
58	APOIV_10	Apoi virus
68	APOIV_2	Apoi virus
157	APOIV_2	Apoi virus
74	APOIV_2	Apoi virus
77	APOIV_3	Apoi virus
78	APOIV_3	Apoi virus
70	APOIV_3	Apoi virus
107	APOIV_4	Apoi virus
106	APOIV_4	Apoi virus
96	APOIV_4	Apoi virus
72	APOIV_5	Apoi virus
83	APOIV_5	Apoi virus
67	APOIV_5	Apoi virus
95	APOIV_6	Apoi virus
79	APOIV_6	Apoi virus
75	APOIV_6	Apoi virus
153	APOIV_7	Apoi virus
162	APOIV_7	Apoi virus
114	APOIV_7	Apoi virus
63	APOIV_8	Apoi virus
79	APOIV_8	Apoi virus
64	APOIV_8	Apoi virus
77	APOIV_9	Apoi virus
58	APOIV_9	Apoi virus
73	APOIV_9	Apoi virus
81	ARAV_M_1	Araraquara virus
64	ARAV_M_1	Araraquara virus
67	ARAV_M_1	Araraquara virus
74	ARAV_M_2	Araraquara virus
63	ARAV_M_2	Araraquara virus
68	ARAV_M_2	Araraquara virus
114	ARAV_M_3	Araraquara virus
120	ARAV_M_3	Araraquara virus
97	ARAV_M_3	Araraquara virus
75	ARAV_M_4	Araraquara virus
62	ARAV_M_4	Araraquara virus
66	ARAV_M_4	Araraquara virus
308	ARAV_M_5	Araraquara virus
196	ARAV_M_5	Araraquara virus
144	ARAV_M_5	Araraquara virus
62	ARAV_S_1	Araraquara virus
60	ARAV_S_1	Araraquara virus
72	ARAV_S_1	Araraquara virus
67	ARAV_S_2	Araraquara virus
96	ARAV_S_2	Araraquara virus
71	ARAV_S_2	Araraquara virus
66	ARAV_S_3	Araraquara virus
82	ARAV_S_3	Araraquara virus
66	ARAV_S_3	Araraquara virus
63	ARAV_S_4	Araraquara virus
64	ARAV_S_4	Araraquara virus
67	ARAV_S_4	Araraquara virus
68	ARAV_S_5	Araraquara virus
74	ARAV_S_5	Araraquara virus
81	ARAV_S_5	Araraquara virus
81	ARAUV_S_1	Araucaria virus
83	ARAUV_S_1	Araucaria virus
67	ARAUV_S_1	Araucaria virus
63	ARAUV_S_2	Araucaria virus
69	ARAUV_S_2	Araucaria virus
70	ARAUV_S_2	Araucaria virus
72	ARAUV_S_3	Araucaria virus
73	ARAUV_S_3	Araucaria virus
66	ARAUV_S_3	Araucaria virus
66	ARAUV_S_4	Araucaria virus
71	ARAUV_S_4	Araucaria virus
77	ARAUV_S_4	Araucaria virus
25	ARAUV_S_5	Araucaria virus
68	ARAUV_S_5	Araucaria virus
72	ARAUV_S_5	Araucaria virus
421	ARBV_L_1	Arbia virus
397	ARBV_L_1	Arbia virus
97	ARBV_L_1	Arbia virus
187	ARBV_L_2	Arbia virus
84	ARBV_L_2	Arbia virus
148	ARBV_L_2	Arbia virus
81	ARBV_L_3	Arbia virus
80	ARBV_L_3	Arbia virus
84	ARBV_L_3	Arbia virus
67	ARBV_L_4	Arbia virus
65	ARBV_L_4	Arbia virus
80	ARBV_L_4	Arbia virus
68	ARBV_L_5	Arbia virus
61	ARBV_L_5	Arbia virus
74	ARBV_L_5	Arbia virus
76	ARBV_M_1	Arbia virus
70	ARBV_M_1	Arbia virus
59	ARBV_M_1	Arbia virus
111	ARBV_M_2	Arbia virus
106	ARBV_M_2	Arbia virus
90	ARBV_M_2	Arbia virus
69	ARBV_M_3	Arbia virus
72	ARBV_M_3	Arbia virus
74	ARBV_M_3	Arbia virus
60	ARBV_M_4	Arbia virus
73	ARBV_M_4	Arbia virus
67	ARBV_M_4	Arbia virus
65	ARBV_M_5	Arbia virus
70	ARBV_M_5	Arbia virus
40	ARBV_M_5	Arbia virus
69	ARBV_S_1	Arbia virus
59	ARBV_S_1	Arbia virus
65	ARBV_S_1	Arbia virus
77	ARBV_S_2	Arbia virus
77	ARBV_S_2	Arbia virus
18	ARBV_S_2	Arbia virus
134	ARBV_S_3	Arbia virus
145	ARBV_S_3	Arbia virus
76	ARBV_S_3	Arbia virus
79	ARBV_S_4	Arbia virus
94	ARBV_S_4	Arbia virus
27	ARBV_S_4	Arbia virus
72	ARBV_S_5	Arbia virus
90	ARBV_S_5	Arbia virus
77	ARBV_S_5	Arbia virus
60	ARBV_S_6	Arbia virus
67	ARBV_S_6	Arbia virus
71	ARBV_S_6	Arbia virus
65	ARBV_S_7	Arbia virus
170	ARBV_S_7	Arbia virus
71	ARBV_S_7	Arbia virus
67	ARBV_S_8	Arbia virus
71	ARBV_S_8	Arbia virus
64	ARBV_S_8	Arbia virus
67	ARBV_S_9	Arbia virus
81	ARBV_S_9	Arbia virus
59	ARBV_S_9	Arbia virus
83	ARENA_L_1	Arena virus (Generic Probes)
64	ARENA_L_1	Arena virus (Generic Probes)
61	ARENA_L_1	Arena virus (Generic Probes)
72	ARENA_L_10	Arena virus (Generic Probes)
84	ARENA_L_10	Arena virus (Generic Probes)
71	ARENA_L_10	Arena virus (Generic Probes)
67	ARENA_L_2	Arena virus (Generic Probes)
77	ARENA_L_2	Arena virus (Generic Probes)
79	ARENA_L_2	Arena virus (Generic Probes)
70	ARENA_L_3	Arena virus (Generic Probes)
66	ARENA_L_3	Arena virus (Generic Probes)
65	ARENA_L_3	Arena virus (Generic Probes)
441	ARENA_L_4	Arena virus (Generic Probes)
244	ARENA_L_4	Arena virus (Generic Probes)
517	ARENA_L_4	Arena virus (Generic Probes)
65	ARENA_L_5	Arena virus (Generic Probes)
64	ARENA_L_5	Arena virus (Generic Probes)
67	ARENA_L_5	Arena virus (Generic Probes)
83	ARENA_L_6	Arena virus (Generic Probes)
75	ARENA_L_6	Arena virus (Generic Probes)
67	ARENA_L_6	Arena virus (Generic Probes)
567	ARENA_L_7	Arena virus (Generic Probes)
82	ARENA_L_7	Arena virus (Generic Probes)
76	ARENA_L_7	Arena virus (Generic Probes)
85	ARENA_L_8	Arena virus (Generic Probes)
75	ARENA_L_8	Arena virus (Generic Probes)
69	ARENA_L_8	Arena virus (Generic Probes)
74	ARENA_L_9	Arena virus (Generic Probes)
66	ARENA_L_9	Arena virus (Generic Probes)
91	ARENA_L_9	Arena virus (Generic Probes)
75	ARENA_S_1	Arena virus (Generic Probes)
62	ARENA_S_1	Arena virus (Generic Probes)
65	ARENA_S_1	Arena virus (Generic Probes)
80	ARENA_S_10	Arena virus (Generic Probes)
58	ARENA_S_10	Arena virus (Generic Probes)
83	ARENA_S_10	Arena virus (Generic Probes)
23	ARENA_S_2	Arena virus (Generic Probes)
260	ARENA_S_2	Arena virus (Generic Probes)
77	ARENA_S_2	Arena virus (Generic Probes)
67	ARENA_S_3	Arena virus (Generic Probes)
101	ARENA_S_3	Arena virus (Generic Probes)
63	ARENA_S_3	Arena virus (Generic Probes)
61	ARENA_S_4	Arena virus (Generic Probes)
65	ARENA_S_4	Arena virus (Generic Probes)
81	ARENA_S_4	Arena virus (Generic Probes)
177	ARENA_S_5	Arena virus (Generic Probes)
71	ARENA_S_5	Arena virus (Generic Probes)
70	ARENA_S_5	Arena virus (Generic Probes)
363	ARENA_S_6	Arena virus (Generic Probes)
318	ARENA_S_6	Arena virus (Generic Probes)
447	ARENA_S_6	Arena virus (Generic Probes)
79	ARENA_S_7	Arena virus (Generic Probes)
80	ARENA_S_7	Arena virus (Generic Probes)
72	ARENA_S_7	Arena virus (Generic Probes)
79	ARENA_S_8	Arena virus (Generic Probes)
65	ARENA_S_8	Arena virus (Generic Probes)
71	ARENA_S_8	Arena virus (Generic Probes)
83	ARENA_S_9	Arena virus (Generic Probes)
70	ARENA_S_9	Arena virus (Generic Probes)
81	ARENA_S_9	Arena virus (Generic Probes)
102	ARENAV_S_1	Arena virus (Generic Probes)
63	ARENAV_S_1	Arena virus (Generic Probes)
73	ARENAV_S_1	Arena virus (Generic Probes)
72	ARENAV_S_2	Arena virus (Generic Probes)
67	ARENAV_S_2	Arena virus (Generic Probes)
74	ARENAV_S_2	Arena virus (Generic Probes)
85	ARENAV_S_3	Arena virus (Generic Probes)
57	ARENAV_S_3	Arena virus (Generic Probes)
75	ARENAV_S_3	Arena virus (Generic Probes)
76	ARENAV_S_4	Arena virus (Generic Probes)
78	ARENAV_S_4	Arena virus (Generic Probes)
75	ARENAV_S_4	Arena virus (Generic Probes)
103	ARENAV_S_5	Arena virus (Generic Probes)
93	ARENAV_S_5	Arena virus (Generic Probes)
98	ARENAV_S_5	Arena virus (Generic Probes)
61	ARENAV_S_6	Arena virus (Generic Probes)
90	ARENAV_S_6	Arena virus (Generic Probes)
74	ARENAV_S_6	Arena virus (Generic Probes)
119	ARENAV_S_7	Arena virus (Generic Probes)
110	ARENAV_S_7	Arena virus (Generic Probes)
109	ARENAV_S_7	Arena virus (Generic Probes)
66	ARQV_L_1	Ariquemes virus
62	ARQV_L_1	Ariquemes virus
78	ARQV_L_1	Ariquemes virus
300	ARQV_L_2	Ariquemes virus
66	ARQV_L_2	Ariquemes virus
276	ARQV_L_2	Ariquemes virus
146	ARQV_L_3	Ariquemes virus
79	ARQV_L_3	Ariquemes virus
69	ARQV_L_3	Ariquemes virus
85	ARQV_L_4	Ariquemes virus
65	ARQV_L_4	Ariquemes virus
70	ARQV_L_4	Ariquemes virus
18	ARQV_L_5	Ariquemes virus
63	ARQV_L_5	Ariquemes virus
67	ARQV_L_5	Ariquemes virus
239	ARQV_M_1	Ariquemes virus
67	ARQV_M_1	Ariquemes virus
98	ARQV_M_1	Ariquemes virus
250	ARQV_M_2	Ariquemes virus
70	ARQV_M_2	Ariquemes virus
67	ARQV_M_2	Ariquemes virus
88	ARQV_M_3	Ariquemes virus
84	ARQV_M_3	Ariquemes virus
81	ARQV_M_3	Ariquemes virus
81	ARQV_M_4	Ariquemes virus
65	ARQV_M_4	Ariquemes virus
71	ARQV_M_4	Ariquemes virus
63	ARQV_M_5	Ariquemes virus
69	ARQV_M_5	Ariquemes virus
66	ARQV_M_5	Ariquemes virus
9	ARQV_S_1	Ariquemes virus
73	ARQV_S_1	Ariquemes virus
64	ARQV_S_1	Ariquemes virus
71	ARQV_S_2	Ariquemes virus
56	ARQV_S_2	Ariquemes virus
87	ARQV_S_2	Ariquemes virus
74	ARQV_S_3	Ariquemes virus
85	ARQV_S_3	Ariquemes virus
67	ARQV_S_3	Ariquemes virus
69	ARQV_S_4	Ariquemes virus
86	ARQV_S_4	Ariquemes virus
58	ARQV_S_4	Ariquemes virus
5	ARQV_S_5	Ariquemes virus
71	ARQV_S_5	Ariquemes virus
71	ARQV_S_5	Ariquemes virus
2243	ARMV_L_1	Armero virus
798	ARMV_L_1	Armero virus
18973	ARMV_L_1	Armero virus
79	ARMV_L_2	Armero virus
83	ARMV_L_2	Armero virus
109	ARMV_L_2	Armero virus
70	ARMV_L_3	Armero virus
65	ARMV_L_3	Armero virus
55	ARMV_L_3	Armero virus
69	ARMV_L_4	Armero virus
64	ARMV_L_4	Armero virus
66	ARMV_L_4	Armero virus
69	ARMV_L_5	Armero virus
79	ARMV_L_5	Armero virus
71	ARMV_L_5	Armero virus
85	ARMV_M_1	Armero virus
101	ARMV_M_1	Armero virus
78	ARMV_M_1	Armero virus
70	ARMV_M_2	Armero virus
77	ARMV_M_2	Armero virus
61	ARMV_M_2	Armero virus
73	ARMV_M_3	Armero virus
72	ARMV_M_3	Armero virus
27	ARMV_M_3	Armero virus
73	ARMV_M_4	Armero virus
75	ARMV_M_4	Armero virus
68	ARMV_M_4	Armero virus
33	ARMV_S_1	Armero virus
63	ARMV_S_1	Armero virus
71	ARMV_S_1	Armero virus
123	ARMV_S_2	Armero virus
67	ARMV_S_2	Armero virus
127	ARMV_S_2	Armero virus
94	ARMV_S_3	Armero virus
79	ARMV_S_3	Armero virus
93	ARMV_S_3	Armero virus
121	ARMV_S_4	Armero virus
78	ARMV_S_4	Armero virus
105	ARMV_S_4	Armero virus
60	AROAV_10	Aroa virus
73	AROAV_10	Aroa virus
67	AROAV_10	Aroa virus
109	AROAV_11	Aroa virus
123	AROAV_11	Aroa virus
94	AROAV_11	Aroa virus
31	AROAV_12	Aroa virus
78	AROAV_12	Aroa virus
71	AROAV_12	Aroa virus
131	AROAV_13	Aroa virus
63	AROAV_13	Aroa virus
69	AROAV_13	Aroa virus
56	AROAV_4	Aroa virus
72	AROAV_4	Aroa virus
64	AROAV_4	Aroa virus
65	AROAV_5	Aroa virus
74	AROAV_5	Aroa virus
71	AROAV_5	Aroa virus
126	AROAV_6	Aroa virus
76	AROAV_6	Aroa virus
143	AROAV_6	Aroa virus
84	AROAV_7	Aroa virus
69	AROAV_7	Aroa virus
73	AROAV_7	Aroa virus
71	AROAV_8	Aroa virus
73	AROAV_8	Aroa virus
62	AROAV_8	Aroa virus
83	AROAV_9	Aroa virus
63	AROAV_9	Aroa virus
67	AROAV_9	Aroa virus
64	ARTV_L_1	Artybash virus
86	ARTV_L_1	Artybash virus
68	ARTV_L_1	Artybash virus
75	ARTV_L_2	Artybash virus
77	ARTV_L_2	Artybash virus
68	ARTV_L_2	Artybash virus
72	ARTV_L_3	Artybash virus
73	ARTV_L_3	Artybash virus
73	ARTV_L_3	Artybash virus
73	ARTV_L_4	Artybash virus
64	ARTV_L_4	Artybash virus
62	ARTV_L_4	Artybash virus
70	ARTV_L_5	Artybash virus
41	ARTV_L_5	Artybash virus
70	ARTV_L_5	Artybash virus
16	ARTV_M_1	Artybash virus
78	ARTV_M_1	Artybash virus
69	ARTV_M_1	Artybash virus
82	ARTV_M_2	Artybash virus
77	ARTV_M_2	Artybash virus
75	ARTV_M_2	Artybash virus
120	ARTV_M_3	Artybash virus
67	ARTV_M_3	Artybash virus
84	ARTV_M_3	Artybash virus
71	ARTV_M_4	Artybash virus
66	ARTV_M_4	Artybash virus
63	ARTV_M_4	Artybash virus
14	ARTV_M_5	Artybash virus
59	ARTV_M_5	Artybash virus
66	ARTV_M_5	Artybash virus
62	AMTV_L_1	Arumowot virus
81	AMTV_L_1	Arumowot virus
65	AMTV_L_1	Arumowot virus
68	AMTV_L_2	Arumowot virus
107	AMTV_L_2	Arumowot virus
62	AMTV_L_2	Arumowot virus
83	AMTV_L_3	Arumowot virus
72	AMTV_L_3	Arumowot virus
107	AMTV_L_3	Arumowot virus
63	AMTV_L_4	Arumowot virus
65	AMTV_L_4	Arumowot virus
61	AMTV_L_4	Arumowot virus
67	AMTV_L_5	Arumowot virus
67	AMTV_L_5	Arumowot virus
69	AMTV_L_5	Arumowot virus
74	AMTV_M_1	Arumowot virus
72	AMTV_M_1	Arumowot virus
67	AMTV_M_1	Arumowot virus
167	AMTV_M_2	Arumowot virus
40	AMTV_M_2	Arumowot virus
74	AMTV_M_2	Arumowot virus
74	AMTV_M_3	Arumowot virus
67	AMTV_M_3	Arumowot virus
72	AMTV_M_3	Arumowot virus
245	AMTV_M_4	Arumowot virus
60	AMTV_M_4	Arumowot virus
59	AMTV_M_4	Arumowot virus
82	AMTV_M_5	Arumowot virus
73	AMTV_M_5	Arumowot virus
66	AMTV_M_5	Arumowot virus
96	AMTV_S_1	Arumowot virus
86	AMTV_S_1	Arumowot virus
72	AMTV_S_1	Arumowot virus
79	AMTV_S_2	Arumowot virus
67	AMTV_S_2	Arumowot virus
65	AMTV_S_2	Arumowot virus
81	AMTV_S_3	Arumowot virus
75	AMTV_S_3	Arumowot virus
66	AMTV_S_3	Arumowot virus
88	AMTV_S_4	Arumowot virus
81	AMTV_S_4	Arumowot virus
9	AMTV_S_4	Arumowot virus
86	AMTV_S_5	Arumowot virus
64	AMTV_S_5	Arumowot virus
15	AMTV_S_5	Arumowot virus
74	ASAV_L_1	Asama virus
83	ASAV_L_1	Asama virus
86	ASAV_L_1	Asama virus
60	ASAV_L_2	Asama virus
64	ASAV_L_2	Asama virus
71	ASAV_L_2	Asama virus
62	ASAV_L_3	Asama virus
68	ASAV_L_3	Asama virus
68	ASAV_L_3	Asama virus
62	ASAV_L_4	Asama virus
61	ASAV_L_4	Asama virus
77	ASAV_L_4	Asama virus
78	ASAV_L_5	Asama virus
159	ASAV_L_5	Asama virus
63	ASAV_L_5	Asama virus
63	ASAV_M_1	Asama virus
65	ASAV_M_1	Asama virus
72	ASAV_M_1	Asama virus
97	ASAV_M_2	Asama virus
71	ASAV_M_2	Asama virus
26	ASAV_M_2	Asama virus
69	ASAV_M_3	Asama virus
71	ASAV_M_3	Asama virus
64	ASAV_M_3	Asama virus
85	ASAV_M_4	Asama virus
123	ASAV_M_4	Asama virus
172	ASAV_M_4	Asama virus
87	ASAV_M_5	Asama virus
69	ASAV_M_5	Asama virus
72	ASAV_M_5	Asama virus
85	ASAV_S_1	Asama virus
65	ASAV_S_1	Asama virus
70	ASAV_S_1	Asama virus
144	ASAV_S_2	Asama virus
86	ASAV_S_2	Asama virus
71	ASAV_S_2	Asama virus
62	ASAV_S_3	Asama virus
72	ASAV_S_3	Asama virus
75	ASAV_S_3	Asama virus
65	ASAV_S_4	Asama virus
66	ASAV_S_4	Asama virus
99	ASAV_S_4	Asama virus
72	ASAV_S_5	Asama virus
77	ASAV_S_5	Asama virus
66	ASAV_S_5	Asama virus
103	ARRV_L_1	Ash River virus
70	ARRV_L_1	Ash River virus
81	ARRV_L_1	Ash River virus
73	ARRV_L_2	Ash River virus
79	ARRV_L_2	Ash River virus
84	ARRV_L_2	Ash River virus
67	ARRV_L_3	Ash River virus
64	ARRV_L_3	Ash River virus
52	ARRV_L_3	Ash River virus
73	ARRV_L_4	Ash River virus
75	ARRV_L_4	Ash River virus
72	ARRV_L_4	Ash River virus
60	ARRV_L_5	Ash River virus
71	ARRV_L_5	Ash River virus
71	ARRV_L_5	Ash River virus
76	ARRV_S_1	Ash River virus
89	ARRV_S_1	Ash River virus
76	ARRV_S_1	Ash River virus
61	ARRV_S_2	Ash River virus
87	ARRV_S_2	Ash River virus
80	ARRV_S_2	Ash River virus
69	ARRV_S_3	Ash River virus
57	ARRV_S_3	Ash River virus
65	ARRV_S_3	Ash River virus
80	ARRV_S_4	Ash River virus
85	ARRV_S_4	Ash River virus
70	ARRV_S_4	Ash River virus
76	ARRV_S_5	Ash River virus
70	ARRV_S_5	Ash River virus
105	ARRV_S_5	Ash River virus
59	AURAV_1	Aura virus
107	AURAV_1	Aura virus
63	AURAV_1	Aura virus
274	AURAV_10	Aura virus
82	AURAV_10	Aura virus
97	AURAV_10	Aura virus
144	AURAV_2	Aura virus
117	AURAV_2	Aura virus
154	AURAV_2	Aura virus
84	AURAV_3	Aura virus
64	AURAV_3	Aura virus
68	AURAV_3	Aura virus
75	AURAV_4	Aura virus
97	AURAV_4	Aura virus
75	AURAV_4	Aura virus
56	AURAV_5	Aura virus
68	AURAV_5	Aura virus
76	AURAV_5	Aura virus
91	AURAV_6	Aura virus
74	AURAV_6	Aura virus
18	AURAV_6	Aura virus
92	AURAV_7	Aura virus
93	AURAV_7	Aura virus
102	AURAV_7	Aura virus
71	AURAV_8	Aura virus
86	AURAV_8	Aura virus
74	AURAV_8	Aura virus
61	AURAV_9	Aura virus
74	AURAV_9	Aura virus
69	AURAV_9	Aura virus
55	BBKV_1	Babanki virus
78	BBKV_1	Babanki virus
70	BBKV_1	Babanki virus
93	BBKV_10	Babanki virus
142	BBKV_10	Babanki virus
119	BBKV_10	Babanki virus
79	BBKV_2	Babanki virus
88	BBKV_2	Babanki virus
65	BBKV_2	Babanki virus
81	BBKV_3	Babanki virus
63	BBKV_3	Babanki virus
61	BBKV_3	Babanki virus
145	BBKV_4	Babanki virus
72	BBKV_4	Babanki virus
71	BBKV_4	Babanki virus
64	BBKV_5	Babanki virus
76	BBKV_5	Babanki virus
81	BBKV_5	Babanki virus
70	BBKV_6	Babanki virus
65	BBKV_6	Babanki virus
63	BBKV_6	Babanki virus
68	BBKV_7	Babanki virus
75	BBKV_7	Babanki virus
61	BBKV_7	Babanki virus
77	BBKV_8	Babanki virus
69	BBKV_8	Babanki virus
66	BBKV_8	Babanki virus
75	BBKV_9	Babanki virus
102	BBKV_9	Babanki virus
93	BBKV_9	Babanki virus
74	BAGV_1	Bagaza virus
64	BAGV_1	Bagaza virus
69	BAGV_1	Bagaza virus
62	BAGV_10	Bagaza virus
67	BAGV_10	Bagaza virus
57	BAGV_10	Bagaza virus
67	BAGV_2	Bagaza virus
73	BAGV_2	Bagaza virus
60	BAGV_2	Bagaza virus
72	BAGV_3	Bagaza virus
69	BAGV_3	Bagaza virus
80	BAGV_3	Bagaza virus
74	BAGV_4	Bagaza virus
66	BAGV_4	Bagaza virus
147	BAGV_4	Bagaza virus
77	BAGV_5	Bagaza virus
64	BAGV_5	Bagaza virus
69	BAGV_5	Bagaza virus
101	BAGV_6	Bagaza virus
70	BAGV_6	Bagaza virus
65	BAGV_6	Bagaza virus
87	BAGV_7	Bagaza virus
60	BAGV_7	Bagaza virus
75	BAGV_7	Bagaza virus
162	BAGV_8	Bagaza virus
76	BAGV_8	Bagaza virus
70	BAGV_8	Bagaza virus
66	BAGV_9	Bagaza virus
64	BAGV_9	Bagaza virus
74	BAGV_9	Bagaza virus
74	BDAV_L_1	Bandia virus
68	BDAV_L_1	Bandia virus
73	BDAV_L_1	Bandia virus
69	BDAV_L_2	Bandia virus
53	BDAV_L_2	Bandia virus
72	BDAV_L_2	Bandia virus
73	BDAV_L_3	Bandia virus
62	BDAV_L_3	Bandia virus
65	BDAV_L_3	Bandia virus
70	BDAV_L_4	Bandia virus
67	BDAV_L_4	Bandia virus
63	BDAV_L_4	Bandia virus
92	BDAV_L_5	Bandia virus
134	BDAV_L_5	Bandia virus
63	BDAV_L_5	Bandia virus
60	BANV_VP10_1	Banna virus
64	BANV_VP10_1	Banna virus
160	BANV_VP10_1	Banna virus
80	BANV_VP10_10	Banna virus
63	BANV_VP10_10	Banna virus
58	BANV_VP10_10	Banna virus
68	BANV_VP10_2	Banna virus
64	BANV_VP10_2	Banna virus
66	BANV_VP10_2	Banna virus
67	BANV_VP10_3	Banna virus
65	BANV_VP10_3	Banna virus
65	BANV_VP10_3	Banna virus
89	BANV_VP10_4	Banna virus
81	BANV_VP10_4	Banna virus
60	BANV_VP10_4	Banna virus
62	BANV_VP10_5	Banna virus
70	BANV_VP10_5	Banna virus
63	BANV_VP10_5	Banna virus
79	BANV_VP10_6	Banna virus
62	BANV_VP10_6	Banna virus
70	BANV_VP10_6	Banna virus
78	BANV_VP10_7	Banna virus
68	BANV_VP10_7	Banna virus
67	BANV_VP10_7	Banna virus
563	BANV_VP10_8	Banna virus
74	BANV_VP10_8	Banna virus
63	BANV_VP10_8	Banna virus
67	BANV_VP10_9	Banna virus
91	BANV_VP10_9	Banna virus
141	BANV_VP10_9	Banna virus
71	BANV_VP6_10	Banna virus
63	BANV_VP6_10	Banna virus
126	BANV_VP6_10	Banna virus
86	BANV_VP6_11	Banna virus
68	BANV_VP6_11	Banna virus
73	BANV_VP6_11	Banna virus
102	BANV_VP6_14	Banna virus
118	BANV_VP6_14	Banna virus
75	BANV_VP6_14	Banna virus
73	BANV_VP6_15	Banna virus
79	BANV_VP6_15	Banna virus
62	BANV_VP6_15	Banna virus
75	BANV_VP6_16	Banna virus
78	BANV_VP6_16	Banna virus
[truncated: 13,745 more rows]

## Sheet: Normalization
F532 Median - B532	ID	Name	Mean of negative control	Normalized data	Final intensity data
273	ETG02_36680	!Negative control	83.9487	3.25199	3.25199
66	ETG02_36680	!Negative control	83.9487	0.786194	1
77	ETG02_36680	!Negative control	83.9487	0.917227	1
106	ETG02_36680	!Negative control	83.9487	1.26268	1.26268
63	ETG02_36680	!Negative control	83.9487	0.750458	1
73	ETG02_36680	!Negative control	83.9487	0.869578	1
81	ETG04_27747	!Negative control	83.9487	0.964875	1
80	ETG04_27747	!Negative control	83.9487	0.952963	1
64	ETG04_27747	!Negative control	83.9487	0.76237	1
88	ETG04_27747	!Negative control	83.9487	1.04826	1.04826
62	ETG04_27747	!Negative control	83.9487	0.738546	1
82	ETG04_27747	!Negative control	83.9487	0.976787	1
140	ETG05_36762	!Negative control	83.9487	1.66768	1.66768
120	ETG05_36762	!Negative control	83.9487	1.42944	1.42944
224	ETG05_36762	!Negative control	83.9487	2.6683	2.6683
116	ETG05_36762	!Negative control	83.9487	1.3818	1.3818
113	ETG05_36762	!Negative control	83.9487	1.34606	1.34606
102	ETG05_36762	!Negative control	83.9487	1.21503	1.21503
101	ETG05_66023	!Negative control	83.9487	1.20312	1.20312
120	ETG05_66023	!Negative control	83.9487	1.42944	1.42944
74	ETG05_66023	!Negative control	83.9487	0.881491	1
132	ETG05_66023	!Negative control	83.9487	1.57239	1.57239
144	ETG05_66023	!Negative control	83.9487	1.71533	1.71533
137	ETG05_66023	!Negative control	83.9487	1.63195	1.63195
18	ETG07_105829	!Negative control	83.9487	0.214417	1
81	ETG07_105829	!Negative control	83.9487	0.964875	1
67	ETG07_105829	!Negative control	83.9487	0.798106	1
69	ETG07_105829	!Negative control	83.9487	0.82193	1
70	ETG07_105829	!Negative control	83.9487	0.833842	1
62	ETG07_105829	!Negative control	83.9487	0.738546	1
64	ETG08_142674	!Negative control	83.9487	0.76237	1
81	ETG08_142674	!Negative control	83.9487	0.964875	1
68	ETG08_142674	!Negative control	83.9487	0.810018	1
75	ETG08_142674	!Negative control	83.9487	0.893403	1
59	ETG08_142674	!Negative control	83.9487	0.70281	1
74	ETG08_142674	!Negative control	83.9487	0.881491	1
76	ETG09_205211	!Negative control	83.9487	0.905315	1
70	ETG09_205211	!Negative control	83.9487	0.833842	1
76	ETG09_205211	!Negative control	83.9487	0.905315	1
59	ETG09_205211	!Negative control	83.9487	0.70281	1
76	ETG09_205211	!Negative control	83.9487	0.905315	1
59	ETG09_205211	!Negative control	83.9487	0.70281	1
87	ETG09_35454	!Negative control	83.9487	1.03635	1.03635
75	ETG09_35454	!Negative control	83.9487	0.893403	1
66	ETG09_35454	!Negative control	83.9487	0.786194	1
80	ETG09_35454	!Negative control	83.9487	0.952963	1
84	ETG09_35454	!Negative control	83.9487	1.00061	1.00061
87	ETG09_35454	!Negative control	83.9487	1.03635	1.03635
71	ETG09_48764	!Negative control	83.9487	0.845754	1
62	ETG09_48764	!Negative control	83.9487	0.738546	1
55	ETG09_48764	!Negative control	83.9487	0.655162	1
70	ETG09_48764	!Negative control	83.9487	0.833842	1
59	ETG09_48764	!Negative control	83.9487	0.70281	1
65	ETG09_48764	!Negative control	83.9487	0.774282	1
73	ETG10_13482	!Negative control	83.9487	0.869578	1
63	ETG10_13482	!Negative control	83.9487	0.750458	1
70	ETG10_13482	!Negative control	83.9487	0.833842	1
72	ETG10_13482	!Negative control	83.9487	0.857666	1
64	ETG10_13482	!Negative control	83.9487	0.76237	1
72	ETG10_13482	!Negative control	83.9487	0.857666	1
159	ETG10_195139	!Negative control	83.9487	1.89401	1.89401
88	ETG10_195139	!Negative control	83.9487	1.04826	1.04826
66	ETG10_195139	!Negative control	83.9487	0.786194	1
77	ETG10_195139	!Negative control	83.9487	0.917227	1
74	ETG10_195139	!Negative control	83.9487	0.881491	1
65	ETG10_195139	!Negative control	83.9487	0.774282	1
161	ETG10_234183	!Negative control	83.9487	1.91784	1.91784
66	ETG10_234183	!Negative control	83.9487	0.786194	1
75	ETG10_234183	!Negative control	83.9487	0.893403	1
82	ETG10_234183	!Negative control	83.9487	0.976787	1
67	ETG10_234183	!Negative control	83.9487	0.798106	1
78	ETG10_234183	!Negative control	83.9487	0.929139	1
70	ETG10_236652	!Negative control	83.9487	0.833842	1
71	ETG10_236652	!Negative control	83.9487	0.845754	1
71	ETG10_236652	!Negative control	83.9487	0.845754	1
73	ETG10_236652	!Negative control	83.9487	0.869578	1
74	ETG10_236652	!Negative control	83.9487	0.881491	1
14	ETG10_236652	!Negative control	83.9487	0.166768	1
75	AHV_L_1	Abu Hammad virus	83.9487	0.893403	1
78	AHV_L_1	Abu Hammad virus	83.9487	0.929139	1
61	AHV_L_1	Abu Hammad virus	83.9487	0.726634	1
116	AHV_L_2	Abu Hammad virus	83.9487	1.3818	1.3818
74	AHV_L_2	Abu Hammad virus	83.9487	0.881491	1
63	AHV_L_2	Abu Hammad virus	83.9487	0.750458	1
75	AHV_L_3	Abu Hammad virus	83.9487	0.893403	1
62	AHV_L_3	Abu Hammad virus	83.9487	0.738546	1
61	AHV_L_3	Abu Hammad virus	83.9487	0.726634	1
58	AHV_L_4	Abu Hammad virus	83.9487	0.690898	1
64	AHV_L_4	Abu Hammad virus	83.9487	0.76237	1
79	AHV_L_4	Abu Hammad virus	83.9487	0.941051	1
66	AHV_L_5	Abu Hammad virus	83.9487	0.786194	1
64	AHV_L_5	Abu Hammad virus	83.9487	0.76237	1
63	AHV_L_5	Abu Hammad virus	83.9487	0.750458	1
63	ABMV_L_1	Abu Mina virus	83.9487	0.750458	1
77	ABMV_L_1	Abu Mina virus	83.9487	0.917227	1
72	ABMV_L_1	Abu Mina virus	83.9487	0.857666	1
78	ABMV_L_2	Abu Mina virus	83.9487	0.929139	1
73	ABMV_L_2	Abu Mina virus	83.9487	0.869578	1
66	ABMV_L_2	Abu Mina virus	83.9487	0.786194	1
69	ABMV_L_3	Abu Mina virus	83.9487	0.82193	1
77	ABMV_L_3	Abu Mina virus	83.9487	0.917227	1
65	ABMV_L_3	Abu Mina virus	83.9487	0.774282	1
65	ABMV_L_4	Abu Mina virus	83.9487	0.774282	1
72	ABMV_L_4	Abu Mina virus	83.9487	0.857666	1
71	ABMV_L_4	Abu Mina virus	83.9487	0.845754	1
80	ABMV_L_5	Abu Mina virus	83.9487	0.952963	1
153	ABMV_L_5	Abu Mina virus	83.9487	1.82254	1.82254
68	ABMV_L_5	Abu Mina virus	83.9487	0.810018	1
23	ARV_1	Adelaide River virus	83.9487	0.273977	1
71	ARV_1	Adelaide River virus	83.9487	0.845754	1
70	ARV_1	Adelaide River virus	83.9487	0.833842	1
89	ARV_10	Adelaide River virus	83.9487	1.06017	1.06017
59	ARV_10	Adelaide River virus	83.9487	0.70281	1
79	ARV_10	Adelaide River virus	83.9487	0.941051	1
188	ARV_11	Adelaide River virus	83.9487	2.23946	2.23946
72	ARV_11	Adelaide River virus	83.9487	0.857666	1
80	ARV_11	Adelaide River virus	83.9487	0.952963	1
80	ARV_2	Adelaide River virus	83.9487	0.952963	1
79	ARV_2	Adelaide River virus	83.9487	0.941051	1
65	ARV_2	Adelaide River virus	83.9487	0.774282	1
98	ARV_3	Adelaide River virus	83.9487	1.16738	1.16738
71	ARV_3	Adelaide River virus	83.9487	0.845754	1
91	ARV_3	Adelaide River virus	83.9487	1.084	1.084
83	ARV_4	Adelaide River virus	83.9487	0.988699	1
83	ARV_4	Adelaide River virus	83.9487	0.988699	1
45	ARV_4	Adelaide River virus	83.9487	0.536042	1
94	ARV_5	Adelaide River virus	83.9487	1.11973	1.11973
63	ARV_5	Adelaide River virus	83.9487	0.750458	1
81	ARV_5	Adelaide River virus	83.9487	0.964875	1
96	ARV_6	Adelaide River virus	83.9487	1.14356	1.14356
81	ARV_6	Adelaide River virus	83.9487	0.964875	1
62	ARV_6	Adelaide River virus	83.9487	0.738546	1
73	ARV_7	Adelaide River virus	83.9487	0.869578	1
60	ARV_7	Adelaide River virus	83.9487	0.714722	1
8	ARV_7	Adelaide River virus	83.9487	0.0952963	1
83	ARV_8	Adelaide River virus	83.9487	0.988699	1
59	ARV_8	Adelaide River virus	83.9487	0.70281	1
62	ARV_8	Adelaide River virus	83.9487	0.738546	1
67	ARV_9	Adelaide River virus	83.9487	0.798106	1
56	ARV_9	Adelaide River virus	83.9487	0.667074	1
208	ARV_9	Adelaide River virus	83.9487	2.4777	2.4777
75	AHSV_NS3_1	African horsesickness virus	83.9487	0.893403	1
60	AHSV_NS3_1	African horsesickness virus	83.9487	0.714722	1
70	AHSV_NS3_1	African horsesickness virus	83.9487	0.833842	1
63	AHSV_NS3_3	African horsesickness virus	83.9487	0.750458	1
64	AHSV_NS3_3	African horsesickness virus	83.9487	0.76237	1
85	AHSV_NS3_3	African horsesickness virus	83.9487	1.01252	1.01252
87	AHSV_NS3_4	African horsesickness virus	83.9487	1.03635	1.03635
88	AHSV_NS3_4	African horsesickness virus	83.9487	1.04826	1.04826
84	AHSV_NS3_4	African horsesickness virus	83.9487	1.00061	1.00061
75	AHSV_NS3_5	African horsesickness virus	83.9487	0.893403	1
70	AHSV_NS3_5	African horsesickness virus	83.9487	0.833842	1
79	AHSV_NS3_5	African horsesickness virus	83.9487	0.941051	1
88	AHSV_VP2_3	African horsesickness virus	83.9487	1.04826	1.04826
72	AHSV_VP2_3	African horsesickness virus	83.9487	0.857666	1
65	AHSV_VP2_3	African horsesickness virus	83.9487	0.774282	1
67	AHSV_VP2_5	African horsesickness virus	83.9487	0.798106	1
94	AHSV_VP2_5	African horsesickness virus	83.9487	1.11973	1.11973
69	AHSV_VP2_5	African horsesickness virus	83.9487	0.82193	1
77	AHSV_VP5_1	African horsesickness virus	83.9487	0.917227	1
74	AHSV_VP5_1	African horsesickness virus	83.9487	0.881491	1
68	AHSV_VP5_1	African horsesickness virus	83.9487	0.810018	1
69	AHSV_VP5_2	African horsesickness virus	83.9487	0.82193	1
64	AHSV_VP5_2	African horsesickness virus	83.9487	0.76237	1
67	AHSV_VP5_2	African horsesickness virus	83.9487	0.798106	1
62	AHSV_VP5_3	African horsesickness virus	83.9487	0.738546	1
74	AHSV_VP5_3	African horsesickness virus	83.9487	0.881491	1
66	AHSV_VP5_3	African horsesickness virus	83.9487	0.786194	1
78	AHSV_VP5_4	African horsesickness virus	83.9487	0.929139	1
154	AHSV_VP5_4	African horsesickness virus	83.9487	1.83445	1.83445
126	AHSV_VP5_4	African horsesickness virus	83.9487	1.50092	1.50092
69	AHSV_VP5_5	African horsesickness virus	83.9487	0.82193	1
116	AHSV_VP5_5	African horsesickness virus	83.9487	1.3818	1.3818
67	AHSV_VP5_5	African horsesickness virus	83.9487	0.798106	1
62	AHSV_VP5_6	African horsesickness virus	83.9487	0.738546	1
85	AHSV_VP5_6	African horsesickness virus	83.9487	1.01252	1.01252
79	AHSV_VP5_6	African horsesickness virus	83.9487	0.941051	1
66	AHSV-1_NS3_1	African horsesickness virus	83.9487	0.786194	1
66	AHSV-1_NS3_1	African horsesickness virus	83.9487	0.786194	1
72	AHSV-1_NS3_1	African horsesickness virus	83.9487	0.857666	1
245	AHSV-1_NS3_2	African horsesickness virus	83.9487	2.91845	2.91845
81	AHSV-1_NS3_2	African horsesickness virus	83.9487	0.964875	1
83	AHSV-1_NS3_2	African horsesickness virus	83.9487	0.988699	1
101	AHSV-2_NS3_1	African horsesickness virus	83.9487	1.20312	1.20312
72	AHSV-2_NS3_1	African horsesickness virus	83.9487	0.857666	1
73	AHSV-2_NS3_1	African horsesickness virus	83.9487	0.869578	1
62	AHSV-2_VP5_2	African horsesickness virus	83.9487	0.738546	1
78	AHSV-2_VP5_2	African horsesickness virus	83.9487	0.929139	1
78	AHSV-2_VP5_2	African horsesickness virus	83.9487	0.929139	1
66	AHSV-3_VP2_8	African horsesickness virus	83.9487	0.786194	1
59	AHSV-3_VP2_8	African horsesickness virus	83.9487	0.70281	1
62	AHSV-3_VP2_8	African horsesickness virus	83.9487	0.738546	1
83	AHSV-4_VP2_6	African horsesickness virus	83.9487	0.988699	1
75	AHSV-4_VP2_6	African horsesickness virus	83.9487	0.893403	1
78	AHSV-4_VP2_6	African horsesickness virus	83.9487	0.929139	1
71	AHSV-5_VP2_3	African horsesickness virus	83.9487	0.845754	1
97	AHSV-5_VP2_3	African horsesickness virus	83.9487	1.15547	1.15547
87	AHSV-5_VP2_3	African horsesickness virus	83.9487	1.03635	1.03635
73	AHSV-6_VP2_5	African horsesickness virus	83.9487	0.869578	1
65	AHSV-6_VP2_5	African horsesickness virus	83.9487	0.774282	1
77	AHSV-6_VP2_5	African horsesickness virus	83.9487	0.917227	1
68	AHSV-7_VP2_8	African horsesickness virus	83.9487	0.810018	1
73	AHSV-7_VP2_8	African horsesickness virus	83.9487	0.869578	1
57	AHSV-7_VP2_8	African horsesickness virus	83.9487	0.678986	1
99	AHSV-8_NS3_3	African horsesickness virus	83.9487	1.17929	1.17929
66	AHSV-8_NS3_3	African horsesickness virus	83.9487	0.786194	1
68	AHSV-8_NS3_3	African horsesickness virus	83.9487	0.810018	1
109	AHSV-8_VP5_6	African horsesickness virus	83.9487	1.29841	1.29841
65	AHSV-8_VP5_6	African horsesickness virus	83.9487	0.774282	1
71	AHSV-8_VP5_6	African horsesickness virus	83.9487	0.845754	1
68	AHSV-9_VP2_8	African horsesickness virus	83.9487	0.810018	1
68	AHSV-9_VP2_8	African horsesickness virus	83.9487	0.810018	1
70	AHSV-9_VP2_8	African horsesickness virus	83.9487	0.833842	1
213	ASFV_1	African swine fever virus	83.9487	2.53726	2.53726
72	ASFV_1	African swine fever virus	83.9487	0.857666	1
121	ASFV_1	African swine fever virus	83.9487	1.44136	1.44136
78	ASFV_10	African swine fever virus	83.9487	0.929139	1
71	ASFV_10	African swine fever virus	83.9487	0.845754	1
68	ASFV_10	African swine fever virus	83.9487	0.810018	1
674	ASFV_11	African swine fever virus	83.9487	8.02871	8.02871
683	ASFV_11	African swine fever virus	83.9487	8.13592	8.13592
1082	ASFV_11	African swine fever virus	83.9487	12.8888	12.8888
73	ASFV_12	African swine fever virus	83.9487	0.869578	1
65	ASFV_12	African swine fever virus	83.9487	0.774282	1
68	ASFV_12	African swine fever virus	83.9487	0.810018	1
119	ASFV_13	African swine fever virus	83.9487	1.41753	1.41753
70	ASFV_13	African swine fever virus	83.9487	0.833842	1
65	ASFV_13	African swine fever virus	83.9487	0.774282	1
80	ASFV_14	African swine fever virus	83.9487	0.952963	1
70	ASFV_14	African swine fever virus	83.9487	0.833842	1
79	ASFV_14	African swine fever virus	83.9487	0.941051	1
198	ASFV_15	African swine fever virus	83.9487	2.35858	2.35858
65	ASFV_15	African swine fever virus	83.9487	0.774282	1
66	ASFV_15	African swine fever virus	83.9487	0.786194	1
61	ASFV_16	African swine fever virus	83.9487	0.726634	1
62	ASFV_16	African swine fever virus	83.9487	0.738546	1
106	ASFV_16	African swine fever virus	83.9487	1.26268	1.26268
76	ASFV_17	African swine fever virus	83.9487	0.905315	1
71	ASFV_17	African swine fever virus	83.9487	0.845754	1
75	ASFV_17	African swine fever virus	83.9487	0.893403	1
76	ASFV_2	African swine fever virus	83.9487	0.905315	1
80	ASFV_2	African swine fever virus	83.9487	0.952963	1
70	ASFV_2	African swine fever virus	83.9487	0.833842	1
63	ASFV_3	African swine fever virus	83.9487	0.750458	1
59	ASFV_3	African swine fever virus	83.9487	0.70281	1
70	ASFV_3	African swine fever virus	83.9487	0.833842	1
76	ASFV_4	African swine fever virus	83.9487	0.905315	1
80	ASFV_4	African swine fever virus	83.9487	0.952963	1
68	ASFV_4	African swine fever virus	83.9487	0.810018	1
74	ASFV_5	African swine fever virus	83.9487	0.881491	1
105	ASFV_5	African swine fever virus	83.9487	1.25076	1.25076
131	ASFV_5	African swine fever virus	83.9487	1.56048	1.56048
137	ASFV_6	African swine fever virus	83.9487	1.63195	1.63195
68	ASFV_6	African swine fever virus	83.9487	0.810018	1
74	ASFV_6	African swine fever virus	83.9487	0.881491	1
70	ASFV_7	African swine fever virus	83.9487	0.833842	1
71	ASFV_7	African swine fever virus	83.9487	0.845754	1
67	ASFV_7	African swine fever virus	83.9487	0.798106	1
9	ASFV_8	African swine fever virus	83.9487	0.107208	1
84	ASFV_8	African swine fever virus	83.9487	1.00061	1.00061
70	ASFV_8	African swine fever virus	83.9487	0.833842	1
72	ASFV_9	African swine fever virus	83.9487	0.857666	1
72	ASFV_9	African swine fever virus	83.9487	0.857666	1
73	ASFV_9	African swine fever virus	83.9487	0.869578	1
63	(-)3xSLv1	Agilent_Background control	83.9487	0.750458	1
236	(-)3xSLv1	Agilent_Background control	83.9487	2.81124	2.81124
82	(-)3xSLv1	Agilent_Background control	83.9487	0.976787	1
105	(-)3xSLv1	Agilent_Background control	83.9487	1.25076	1.25076
66	(-)3xSLv1	Agilent_Background control	83.9487	0.786194	1
75	(-)3xSLv1	Agilent_Background control	83.9487	0.893403	1
60	(-)3xSLv1	Agilent_Background control	83.9487	0.714722	1
139	(-)3xSLv1	Agilent_Background control	83.9487	1.65577	1.65577
59	(-)3xSLv1	Agilent_Background control	83.9487	0.70281	1
86	(-)3xSLv1	Agilent_Background control	83.9487	1.02443	1.02443
83	(-)3xSLv1	Agilent_Background control	83.9487	0.988699	1
66	(-)3xSLv1	Agilent_Background control	83.9487	0.786194	1
57	(-)3xSLv1	Agilent_Background control	83.9487	0.678986	1
66	(-)3xSLv1	Agilent_Background control	83.9487	0.786194	1
58	(-)3xSLv1	Agilent_Background control	83.9487	0.690898	1
72	(-)3xSLv1	Agilent_Background control	83.9487	0.857666	1
66	(-)3xSLv1	Agilent_Background control	83.9487	0.786194	1
69	(-)3xSLv1	Agilent_Background control	83.9487	0.82193	1
79	(-)3xSLv1	Agilent_Background control	83.9487	0.941051	1
66	(-)3xSLv1	Agilent_Background control	83.9487	0.786194	1
72	(-)3xSLv1	Agilent_Background control	83.9487	0.857666	1
67	(-)3xSLv1	Agilent_Background control	83.9487	0.798106	1
69	(-)3xSLv1	Agilent_Background control	83.9487	0.82193	1
71	(-)3xSLv1	Agilent_Background control	83.9487	0.845754	1
114	(-)3xSLv1	Agilent_Background control	83.9487	1.35797	1.35797
60	(-)3xSLv1	Agilent_Background control	83.9487	0.714722	1
63	(-)3xSLv1	Agilent_Background control	83.9487	0.750458	1
67	(-)3xSLv1	Agilent_Background control	83.9487	0.798106	1
64	(-)3xSLv1	Agilent_Background control	83.9487	0.76237	1
65	(-)3xSLv1	Agilent_Background control	83.9487	0.774282	1
80	(-)3xSLv1	Agilent_Background control	83.9487	0.952963	1
66	(-)3xSLv1	Agilent_Background control	83.9487	0.786194	1
63	(-)3xSLv1	Agilent_Background control	83.9487	0.750458	1
63	(-)3xSLv1	Agilent_Background control	83.9487	0.750458	1
65	(-)3xSLv1	Agilent_Background control	83.9487	0.774282	1
63	(-)3xSLv1	Agilent_Background control	83.9487	0.750458	1
68	(-)3xSLv1	Agilent_Background control	83.9487	0.810018	1
71	(-)3xSLv1	Agilent_Background control	83.9487	0.845754	1
71	(-)3xSLv1	Agilent_Background control	83.9487	0.845754	1
60	(-)3xSLv1	Agilent_Background control	83.9487	0.714722	1
226	(-)3xSLv1	Agilent_Background control	83.9487	2.69212	2.69212
60	(-)3xSLv1	Agilent_Background control	83.9487	0.714722	1
66	(-)3xSLv1	Agilent_Background control	83.9487	0.786194	1
69	(-)3xSLv1	Agilent_Background control	83.9487	0.82193	1
63	(-)3xSLv1	Agilent_Background control	83.9487	0.750458	1
64	(-)3xSLv1	Agilent_Background control	83.9487	0.76237	1
67	(-)3xSLv1	Agilent_Background control	83.9487	0.798106	1
62	(-)3xSLv1	Agilent_Background control	83.9487	0.738546	1
60	(-)3xSLv1	Agilent_Background control	83.9487	0.714722	1
72	(-)3xSLv1	Agilent_Background control	83.9487	0.857666	1
67	(-)3xSLv1	Agilent_Background control	83.9487	0.798106	1
69	(-)3xSLv1	Agilent_Background control	83.9487	0.82193	1
79	(-)3xSLv1	Agilent_Background control	83.9487	0.941051	1
72	(-)3xSLv1	Agilent_Background control	83.9487	0.857666	1
71	(-)3xSLv1	Agilent_Background control	83.9487	0.845754	1
69	(-)3xSLv1	Agilent_Background control	83.9487	0.82193	1
70	(-)3xSLv1	Agilent_Background control	83.9487	0.833842	1
66	(-)3xSLv1	Agilent_Background control	83.9487	0.786194	1
67	(-)3xSLv1	Agilent_Background control	83.9487	0.798106	1
69	(-)3xSLv1	Agilent_Background control	83.9487	0.82193	1
70	(-)3xSLv1	Agilent_Background control	83.9487	0.833842	1
60	(-)3xSLv1	Agilent_Background control	83.9487	0.714722	1
75	(-)3xSLv1	Agilent_Background control	83.9487	0.893403	1
57	(-)3xSLv1	Agilent_Background control	83.9487	0.678986	1
81	(-)3xSLv1	Agilent_Background control	83.9487	0.964875	1
66	(-)3xSLv1	Agilent_Background control	83.9487	0.786194	1
63	(-)3xSLv1	Agilent_Background control	83.9487	0.750458	1
58	(-)3xSLv1	Agilent_Background control	83.9487	0.690898	1
63	(-)3xSLv1	Agilent_Background control	83.9487	0.750458	1
69	(-)3xSLv1	Agilent_Background control	83.9487	0.82193	1
67	(-)3xSLv1	Agilent_Background control	83.9487	0.798106	1
71	(-)3xSLv1	Agilent_Background control	83.9487	0.845754	1
67	(-)3xSLv1	Agilent_Background control	83.9487	0.798106	1
70	(-)3xSLv1	Agilent_Background control	83.9487	0.833842	1
66	(-)3xSLv1	Agilent_Background control	83.9487	0.786194	1
14	(-)3xSLv1	Agilent_Background control	83.9487	0.166768	1
16	(-)3xSLv1	Agilent_Background control	83.9487	0.190593	1
6234	GE_BrightCorner	Agilent_Bright corner control	83.9487	74.2596	74.2596
1887	GE_BrightCorner	Agilent_Bright corner control	83.9487	22.478	22.478
13576	GE_BrightCorner	Agilent_Bright corner control	83.9487	161.718	161.718
1111	GE_BrightCorner	Agilent_Bright corner control	83.9487	13.2343	13.2343
37012	GE_BrightCorner	Agilent_Bright corner control	83.9487	440.888	440.888
11370	GE_BrightCorner	Agilent_Bright corner control	83.9487	135.44	135.44
5509	GE_BrightCorner	Agilent_Bright corner control	83.9487	65.6234	65.6234
32341	GE_BrightCorner	Agilent_Bright corner control	83.9487	385.247	385.247
157	GE_BrightCorner	Agilent_Bright corner control	83.9487	1.87019	1.87019
322	GE_BrightCorner	Agilent_Bright corner control	83.9487	3.83568	3.83568
38263	GE_BrightCorner	Agilent_Bright corner control	83.9487	455.79	455.79
10508	GE_BrightCorner	Agilent_Bright corner control	83.9487	125.172	125.172
224	GE_BrightCorner	Agilent_Bright corner control	83.9487	2.6683	2.6683
29000	GE_BrightCorner	Agilent_Bright corner control	83.9487	345.449	345.449
6	DarkCorner	Agilent_Dark corner control	83.9487	0.0714722	1
12	DarkCorner	Agilent_Dark corner control	83.9487	0.142944	1
79	DarkCorner	Agilent_Dark corner control	83.9487	0.941051	1
83	DarkCorner	Agilent_Dark corner control	83.9487	0.988699	1
59	DarkCorner	Agilent_Dark corner control	83.9487	0.70281	1
57	DarkCorner	Agilent_Dark corner control	83.9487	0.678986	1
140	DarkCorner	Agilent_Dark corner control	83.9487	1.66768	1.66768
105	DarkCorner	Agilent_Dark corner control	83.9487	1.25076	1.25076
61	DarkCorner	Agilent_Dark corner control	83.9487	0.726634	1
98	DarkCorner	Agilent_Dark corner control	83.9487	1.16738	1.16738
12	DarkCorner	Agilent_Dark corner control	83.9487	0.142944	1
10	DarkCorner	Agilent_Dark corner control	83.9487	0.11912	1
61	DarkCorner	Agilent_Dark corner control	83.9487	0.726634	1
58	DarkCorner	Agilent_Dark corner control	83.9487	0.690898	1
11	DarkCorner	Agilent_Dark corner control	83.9487	0.131032	1
62	DarkCorner	Agilent_Dark corner control	83.9487	0.738546	1
25	DarkCorner	Agilent_Dark corner control	83.9487	0.297801	1
11	DarkCorner	Agilent_Dark corner control	83.9487	0.131032	1
26	DarkCorner	Agilent_Dark corner control	83.9487	0.309713	1
19	DarkCorner	Agilent_Dark corner control	83.9487	0.226329	1
14	DarkCorner	Agilent_Dark corner control	83.9487	0.166768	1
19	DarkCorner	Agilent_Dark corner control	83.9487	0.226329	1
20	DarkCorner	Agilent_Dark corner control	83.9487	0.238241	1
55	DarkCorner	Agilent_Dark corner control	83.9487	0.655162	1
22	DarkCorner	Agilent_Dark corner control	83.9487	0.262065	1
6	DarkCorner	Agilent_Dark corner control	83.9487	0.0714722	1
79	DarkCorner	Agilent_Dark corner control	83.9487	0.941051	1
62	DarkCorner	Agilent_Dark corner control	83.9487	0.738546	1
10	DarkCorner	Agilent_Dark corner control	83.9487	0.11912	1
86	DarkCorner	Agilent_Dark corner control	83.9487	1.02443	1.02443
67	DarkCorner	Agilent_Dark corner control	83.9487	0.798106	1
68	DarkCorner	Agilent_Dark corner control	83.9487	0.810018	1
17	DarkCorner	Agilent_Dark corner control	83.9487	0.202505	1
17	DarkCorner	Agilent_Dark corner control	83.9487	0.202505	1
23	DarkCorner	Agilent_Dark corner control	83.9487	0.273977	1
57	(+)eQC-39	Agilent_Expression control	83.9487	0.678986	1
106	(+)eQC-39	Agilent_Expression control	83.9487	1.26268	1.26268
87	(+)eQC-39	Agilent_Expression control	83.9487	1.03635	1.03635
69	(+)eQC-39	Agilent_Expression control	83.9487	0.82193	1
90	(+)eQC-39	Agilent_Expression control	83.9487	1.07208	1.07208
41	(+)eQC-39	Agilent_Expression control	83.9487	0.488393	1
79	(+)eQC-40	Agilent_Expression control	83.9487	0.941051	1
130	(+)eQC-40	Agilent_Expression control	83.9487	1.54856	1.54856
69	(+)eQC-40	Agilent_Expression control	83.9487	0.82193	1
86	(+)eQC-40	Agilent_Expression control	83.9487	1.02443	1.02443
10	(+)eQC-40	Agilent_Expression control	83.9487	0.11912	1
115	(+)eQC-40	Agilent_Expression control	83.9487	1.36988	1.36988
75	(+)eQC-41	Agilent_Expression control	83.9487	0.893403	1
100	(+)eQC-41	Agilent_Expression control	83.9487	1.1912	1.1912
94	(+)eQC-41	Agilent_Expression control	83.9487	1.11973	1.11973
79	(+)eQC-41	Agilent_Expression control	83.9487	0.941051	1
80	(+)eQC-41	Agilent_Expression control	83.9487	0.952963	1
78	(+)eQC-41	Agilent_Expression control	83.9487	0.929139	1
139	(+)eQC-42	Agilent_Expression control	83.9487	1.65577	1.65577
68	(+)eQC-42	Agilent_Expression control	83.9487	0.810018	1
63	(+)eQC-42	Agilent_Expression control	83.9487	0.750458	1
72	(+)eQC-42	Agilent_Expression control	83.9487	0.857666	1
67	(+)eQC-42	Agilent_Expression control	83.9487	0.798106	1
74	(+)eQC-42	Agilent_Expression control	83.9487	0.881491	1
55329	DCP_1_0	Agilent_Internal control	83.9487	659.081	659.081
65535	DCP_1_0	Agilent_Internal control	83.9487	780.655	780.655
49960	DCP_1_1	Agilent_Internal control	83.9487	595.125	595.125
11401	DCP_1_1	Agilent_Internal control	83.9487	135.809	135.809
62	DCP_1_11	Agilent_Internal control	83.9487	0.738546	1
68	DCP_1_11	Agilent_Internal control	83.9487	0.810018	1
6079	DCP_1_2	Agilent_Internal control	83.9487	72.4133	72.4133
27266	DCP_1_2	Agilent_Internal control	83.9487	324.794	324.794
1195	DCP_1_4	Agilent_Internal control	83.9487	14.2349	14.2349
4430	DCP_1_4	Agilent_Internal control	83.9487	52.7703	52.7703
739	DCP_1_7	Agilent_Internal control	83.9487	8.80299	8.80299
845	DCP_1_7	Agilent_Internal control	83.9487	10.0657	10.0657
123	DCP_20_0	Agilent_Internal control	83.9487	1.46518	1.46518
111	DCP_20_0	Agilent_Internal control	83.9487	1.32224	1.32224
127	DCP_20_1	Agilent_Internal control	83.9487	1.51283	1.51283
141	DCP_20_1	Agilent_Internal control	83.9487	1.6796	1.6796
96	DCP_20_3	Agilent_Internal control	83.9487	1.14356	1.14356
106	DCP_20_3	Agilent_Internal control	83.9487	1.26268	1.26268
78	DCP_20_5	Agilent_Internal control	83.9487	0.929139	1
85	DCP_20_5	Agilent_Internal control	83.9487	1.01252	1.01252
71	DCP_20_7	Agilent_Internal control	83.9487	0.845754	1
114	DCP_20_7	Agilent_Internal control	83.9487	1.35797	1.35797
89	DCP_20_9	Agilent_Internal control	83.9487	1.06017	1.06017
104	DCP_20_9	Agilent_Internal control	83.9487	1.23885	1.23885
367	DCP_22_0	Agilent_Internal control	83.9487	4.37172	4.37172
261	DCP_22_0	Agilent_Internal control	83.9487	3.10904	3.10904
148	DCP_22_2	Agilent_Internal control	83.9487	1.76298	1.76298
177	DCP_22_2	Agilent_Internal control	83.9487	2.10843	2.10843
153	DCP_22_4	Agilent_Internal control	83.9487	1.82254	1.82254
151	DCP_22_4	Agilent_Internal control	83.9487	1.79872	1.79872
167	DCP_22_6	Agilent_Internal control	83.9487	1.98931	1.98931
142	DCP_22_6	Agilent_Internal control	83.9487	1.69151	1.69151
533	DCP_22_7	Agilent_Internal control	83.9487	6.34911	6.34911
134	DCP_22_7	Agilent_Internal control	83.9487	1.59621	1.59621
108	DCP_22_9	Agilent_Internal control	83.9487	1.2865	1.2865
88	DCP_22_9	Agilent_Internal control	83.9487	1.04826	1.04826
51117	(+)E1A_r60_1	Agilent_Positive control_1	83.9487	608.907	608.907
3505	(+)E1A_r60_1	Agilent_Positive control_1	83.9487	41.7517	41.7517
65535	(+)E1A_r60_1	Agilent_Positive control_1	83.9487	780.655	780.655
63795	(+)E1A_r60_1	Agilent_Positive control_1	83.9487	759.928	759.928
65535	(+)E1A_r60_1	Agilent_Positive control_1	83.9487	780.655	780.655
25443	(+)E1A_r60_1	Agilent_Positive control_1	83.9487	303.078	303.078
65535	(+)E1A_r60_1	Agilent_Positive control_1	83.9487	780.655	780.655
60999	(+)E1A_r60_1	Agilent_Positive control_1	83.9487	726.622	726.622
51494	(+)E1A_r60_1	Agilent_Positive control_1	83.9487	613.398	613.398
16068	(+)E1A_r60_1	Agilent_Positive control_1	83.9487	191.403	191.403
60413	(+)E1A_r60_1	Agilent_Positive control_1	83.9487	719.642	719.642
65535	(+)E1A_r60_1	Agilent_Positive control_1	83.9487	780.655	780.655
11952	(+)E1A_r60_1	Agilent_Positive control_1	83.9487	142.373	142.373
62205	(+)E1A_r60_1	Agilent_Positive control_1	83.9487	740.988	740.988
65535	(+)E1A_r60_1	Agilent_Positive control_1	83.9487	780.655	780.655
26885	(+)E1A_r60_1	Agilent_Positive control_1	83.9487	320.255	320.255
55876	(+)E1A_r60_1	Agilent_Positive control_1	83.9487	665.597	665.597
34624	(+)E1A_r60_1	Agilent_Positive control_1	83.9487	412.442	412.442
48632	(+)E1A_r60_1	Agilent_Positive control_1	83.9487	579.306	579.306
65535	(+)E1A_r60_1	Agilent_Positive control_1	83.9487	780.655	780.655
83	(+)E1A_r60_a104	Agilent_Positive control_104	83.9487	0.988699	1
181	(+)E1A_r60_a104	Agilent_Positive control_104	83.9487	2.15608	2.15608
74	(+)E1A_r60_a104	Agilent_Positive control_104	83.9487	0.881491	1
64	(+)E1A_r60_a104	Agilent_Positive control_104	83.9487	0.76237	1
87	(+)E1A_r60_a104	Agilent_Positive control_104	83.9487	1.03635	1.03635
66	(+)E1A_r60_a104	Agilent_Positive control_104	83.9487	0.786194	1
216	(+)E1A_r60_a104	Agilent_Positive control_104	83.9487	2.573	2.573
69	(+)E1A_r60_a104	Agilent_Positive control_104	83.9487	0.82193	1
79	(+)E1A_r60_a104	Agilent_Positive control_104	83.9487	0.941051	1
78	(+)E1A_r60_a104	Agilent_Positive control_104	83.9487	0.929139	1
156	(+)E1A_r60_a104	Agilent_Positive control_104	83.9487	1.85828	1.85828
67	(+)E1A_r60_a104	Agilent_Positive control_104	83.9487	0.798106	1
64	(+)E1A_r60_a104	Agilent_Positive control_104	83.9487	0.76237	1
73	(+)E1A_r60_a104	Agilent_Positive control_104	83.9487	0.869578	1
66	(+)E1A_r60_a104	Agilent_Positive control_104	83.9487	0.786194	1
66	(+)E1A_r60_a104	Agilent_Positive control_104	83.9487	0.786194	1
66	(+)E1A_r60_a104	Agilent_Positive control_104	83.9487	0.786194	1
73	(+)E1A_r60_a104	Agilent_Positive control_104	83.9487	0.869578	1
69	(+)E1A_r60_a104	Agilent_Positive control_104	83.9487	0.82193	1
73	(+)E1A_r60_a104	Agilent_Positive control_104	83.9487	0.869578	1
126	(+)E1A_r60_a107	Agilent_Positive control_107	83.9487	1.50092	1.50092
192	(+)E1A_r60_a107	Agilent_Positive control_107	83.9487	2.28711	2.28711
86	(+)E1A_r60_a107	Agilent_Positive control_107	83.9487	1.02443	1.02443
62	(+)E1A_r60_a107	Agilent_Positive control_107	83.9487	0.738546	1
85	(+)E1A_r60_a107	Agilent_Positive control_107	83.9487	1.01252	1.01252
70	(+)E1A_r60_a107	Agilent_Positive control_107	83.9487	0.833842	1
77	(+)E1A_r60_a107	Agilent_Positive control_107	83.9487	0.917227	1
149	(+)E1A_r60_a107	Agilent_Positive control_107	83.9487	1.77489	1.77489
65	(+)E1A_r60_a107	Agilent_Positive control_107	83.9487	0.774282	1
120	(+)E1A_r60_a107	Agilent_Positive control_107	83.9487	1.42944	1.42944
75	(+)E1A_r60_a107	Agilent_Positive control_107	83.9487	0.893403	1
89	(+)E1A_r60_a107	Agilent_Positive control_107	83.9487	1.06017	1.06017
69	(+)E1A_r60_a107	Agilent_Positive control_107	83.9487	0.82193	1
92	(+)E1A_r60_a107	Agilent_Positive control_107	83.9487	1.09591	1.09591
88	(+)E1A_r60_a107	Agilent_Positive control_107	83.9487	1.04826	1.04826
76	(+)E1A_r60_a107	Agilent_Positive control_107	83.9487	0.905315	1
64	(+)E1A_r60_a107	Agilent_Positive control_107	83.9487	0.76237	1
89	(+)E1A_r60_a107	Agilent_Positive control_107	83.9487	1.06017	1.06017
84	(+)E1A_r60_a107	Agilent_Positive control_107	83.9487	1.00061	1.00061
60	(+)E1A_r60_a107	Agilent_Positive control_107	83.9487	0.714722	1
4845	(+)E1A_r60_n11	Agilent_Positive control_11	83.9487	57.7138	57.7138
7578	(+)E1A_r60_n11	Agilent_Positive control_11	83.9487	90.2694	90.2694
6244	(+)E1A_r60_n11	Agilent_Positive control_11	83.9487	74.3787	74.3787
222	(+)E1A_r60_n11	Agilent_Positive control_11	83.9487	2.64447	2.64447
6039	(+)E1A_r60_n11	Agilent_Positive control_11	83.9487	71.9368	71.9368
7235	(+)E1A_r60_n11	Agilent_Positive control_11	83.9487	86.1836	86.1836
6437	(+)E1A_r60_n11	Agilent_Positive control_11	83.9487	76.6778	76.6778
1023	(+)E1A_r60_n11	Agilent_Positive control_11	83.9487	12.186	12.186
6273	(+)E1A_r60_n11	Agilent_Positive control_11	83.9487	74.7242	74.7242
7239	(+)E1A_r60_n11	Agilent_Positive control_11	83.9487	86.2312	86.2312
6249	(+)E1A_r60_n11	Agilent_Positive control_11	83.9487	74.4383	74.4383
5580	(+)E1A_r60_n11	Agilent_Positive control_11	83.9487	66.4692	66.4692
101	(+)E1A_r60_n11	Agilent_Positive control_11	83.9487	1.20312	1.20312
7259	(+)E1A_r60_n11	Agilent_Positive control_11	83.9487	86.4695	86.4695
4129	(+)E1A_r60_n11	Agilent_Positive control_11	83.9487	49.1848	49.1848
6950	(+)E1A_r60_n11	Agilent_Positive control_11	83.9487	82.7886	82.7886
1159	(+)E1A_r60_n11	Agilent_Positive control_11	83.9487	13.806	13.806
537	(+)E1A_r60_n11	Agilent_Positive control_11	83.9487	6.39676	6.39676
5803	(+)E1A_r60_n11	Agilent_Positive control_11	83.9487	69.1255	69.1255
6542	(+)E1A_r60_n11	Agilent_Positive control_11	83.9487	77.9285	77.9285
82	(+)E1A_r60_a135	Agilent_Positive control_135	83.9487	0.976787	1
84	(+)E1A_r60_a135	Agilent_Positive control_135	83.9487	1.00061	1.00061
82	(+)E1A_r60_a135	Agilent_Positive control_135	83.9487	0.976787	1
80	(+)E1A_r60_a135	Agilent_Positive control_135	83.9487	0.952963	1
86	(+)E1A_r60_a135	Agilent_Positive control_135	83.9487	1.02443	1.02443
70	(+)E1A_r60_a135	Agilent_Positive control_135	83.9487	0.833842	1
143	(+)E1A_r60_a135	Agilent_Positive control_135	83.9487	1.70342	1.70342
93	(+)E1A_r60_a135	Agilent_Positive control_135	83.9487	1.10782	1.10782
87	(+)E1A_r60_a135	Agilent_Positive control_135	83.9487	1.03635	1.03635
85	(+)E1A_r60_a135	Agilent_Positive control_135	83.9487	1.01252	1.01252
160	(+)E1A_r60_a135	Agilent_Positive control_135	83.9487	1.90593	1.90593
73	(+)E1A_r60_a135	Agilent_Positive control_135	83.9487	0.869578	1
79	(+)E1A_r60_a135	Agilent_Positive control_135	83.9487	0.941051	1
94	(+)E1A_r60_a135	Agilent_Positive control_135	83.9487	1.11973	1.11973
103	(+)E1A_r60_a135	Agilent_Positive control_135	83.9487	1.22694	1.22694
76	(+)E1A_r60_a135	Agilent_Positive control_135	83.9487	0.905315	1
79	(+)E1A_r60_a135	Agilent_Positive control_135	83.9487	0.941051	1
88	(+)E1A_r60_a135	Agilent_Positive control_135	83.9487	1.04826	1.04826
103	(+)E1A_r60_a135	Agilent_Positive control_135	83.9487	1.22694	1.22694
13	(+)E1A_r60_a135	Agilent_Positive control_135	83.9487	0.154856	1
142	(+)E1A_r60_a20	Agilent_Positive control_20	83.9487	1.69151	1.69151
139	(+)E1A_r60_a20	Agilent_Positive control_20	83.9487	1.65577	1.65577
64	(+)E1A_r60_a20	Agilent_Positive control_20	83.9487	0.76237	1
129	(+)E1A_r60_a20	Agilent_Positive control_20	83.9487	1.53665	1.53665
152	(+)E1A_r60_a20	Agilent_Positive control_20	83.9487	1.81063	1.81063
150	(+)E1A_r60_a20	Agilent_Positive control_20	83.9487	1.78681	1.78681
124	(+)E1A_r60_a20	Agilent_Positive control_20	83.9487	1.47709	1.47709
124	(+)E1A_r60_a20	Agilent_Positive control_20	83.9487	1.47709	1.47709
74	(+)E1A_r60_a20	Agilent_Positive control_20	83.9487	0.881491	1
160	(+)E1A_r60_a20	Agilent_Positive control_20	83.9487	1.90593	1.90593
126	(+)E1A_r60_a20	Agilent_Positive control_20	83.9487	1.50092	1.50092
111	(+)E1A_r60_a20	Agilent_Positive control_20	83.9487	1.32224	1.32224
106	(+)E1A_r60_a20	Agilent_Positive control_20	83.9487	1.26268	1.26268
120	(+)E1A_r60_a20	Agilent_Positive control_20	83.9487	1.42944	1.42944
134	(+)E1A_r60_a20	Agilent_Positive control_20	83.9487	1.59621	1.59621
80	(+)E1A_r60_a20	Agilent_Positive control_20	83.9487	0.952963	1
120	(+)E1A_r60_a20	Agilent_Positive control_20	83.9487	1.42944	1.42944
129	(+)E1A_r60_a20	Agilent_Positive control_20	83.9487	1.53665	1.53665
76	(+)E1A_r60_a20	Agilent_Positive control_20	83.9487	0.905315	1
92	(+)E1A_r60_a20	Agilent_Positive control_20	83.9487	1.09591	1.09591
261	(+)E1A_r60_a22	Agilent_Positive control_22	83.9487	3.10904	3.10904
101	(+)E1A_r60_a22	Agilent_Positive control_22	83.9487	1.20312	1.20312
399	(+)E1A_r60_a22	Agilent_Positive control_22	83.9487	4.7529	4.7529
417	(+)E1A_r60_a22	Agilent_Positive control_22	83.9487	4.96732	4.96732
371	(+)E1A_r60_a22	Agilent_Positive control_22	83.9487	4.41936	4.41936
504	(+)E1A_r60_a22	Agilent_Positive control_22	83.9487	6.00367	6.00367
338	(+)E1A_r60_a22	Agilent_Positive control_22	83.9487	4.02627	4.02627
63	(+)E1A_r60_a22	Agilent_Positive control_22	83.9487	0.750458	1
94	(+)E1A_r60_a22	Agilent_Positive control_22	83.9487	1.11973	1.11973
376	(+)E1A_r60_a22	Agilent_Positive control_22	83.9487	4.47892	4.47892
2710	(+)E1A_r60_a22	Agilent_Positive control_22	83.9487	32.2816	32.2816
317	(+)E1A_r60_a22	Agilent_Positive control_22	83.9487	3.77611	3.77611
337	(+)E1A_r60_a22	Agilent_Positive control_22	83.9487	4.01436	4.01436
290	(+)E1A_r60_a22	Agilent_Positive control_22	83.9487	3.45449	3.45449
366	(+)E1A_r60_a22	Agilent_Positive control_22	83.9487	4.3598	4.3598
365	(+)E1A_r60_a22	Agilent_Positive control_22	83.9487	4.34789	4.34789
82	(+)E1A_r60_a22	Agilent_Positive control_22	83.9487	0.976787	1
339	(+)E1A_r60_a22	Agilent_Positive control_22	83.9487	4.03818	4.03818
77	(+)E1A_r60_a22	Agilent_Positive control_22	83.9487	0.917227	1
387	(+)E1A_r60_a22	Agilent_Positive control_22	83.9487	4.60996	4.60996
111	(+)E1A_r60_3	Agilent_positive control_3	83.9487	1.32224	1.32224
123	(+)E1A_r60_3	Agilent_positive control_3	83.9487	1.46518	1.46518
66	(+)E1A_r60_3	Agilent_positive control_3	83.9487	0.786194	1
117	(+)E1A_r60_3	Agilent_positive control_3	83.9487	1.39371	1.39371
117	(+)E1A_r60_3	Agilent_positive control_3	83.9487	1.39371	1.39371
75	(+)E1A_r60_3	Agilent_positive control_3	83.9487	0.893403	1
110	(+)E1A_r60_3	Agilent_positive control_3	83.9487	1.31032	1.31032
98	(+)E1A_r60_3	Agilent_positive control_3	83.9487	1.16738	1.16738
81	(+)E1A_r60_3	Agilent_positive control_3	83.9487	0.964875	1
88	(+)E1A_r60_3	Agilent_positive control_3	83.9487	1.04826	1.04826
103	(+)E1A_r60_3	Agilent_positive control_3	83.9487	1.22694	1.22694
113	(+)E1A_r60_3	Agilent_positive control_3	83.9487	1.34606	1.34606
78	(+)E1A_r60_3	Agilent_positive control_3	83.9487	0.929139	1
656	(+)E1A_r60_3	Agilent_positive control_3	83.9487	7.81429	7.81429
111	(+)E1A_r60_3	Agilent_positive control_3	83.9487	1.32224	1.32224
105	(+)E1A_r60_3	Agilent_positive control_3	83.9487	1.25076	1.25076
121	(+)E1A_r60_3	Agilent_positive control_3	83.9487	1.44136	1.44136
95	(+)E1A_r60_3	Agilent_positive control_3	83.9487	1.13164	1.13164
112	(+)E1A_r60_3	Agilent_positive control_3	83.9487	1.33415	1.33415
71	(+)E1A_r60_3	Agilent_positive control_3	83.9487	0.845754	1
2439	(+)E1A_r60_n9	Agilent_positive control_9	83.9487	29.0535	29.0535
23571	(+)E1A_r60_n9	Agilent_positive control_9	83.9487	280.779	280.779
7607	(+)E1A_r60_n9	Agilent_positive control_9	83.9487	90.6148	90.6148
22746	(+)E1A_r60_n9	Agilent_positive control_9	83.9487	270.951	270.951
12740	(+)E1A_r60_n9	Agilent_positive control_9	83.9487	151.759	151.759
17983	(+)E1A_r60_n9	Agilent_positive control_9	83.9487	214.214	214.214
19156	(+)E1A_r60_n9	Agilent_positive control_9	83.9487	228.187	228.187
14884	(+)E1A_r60_n9	Agilent_positive control_9	83.9487	177.299	177.299
18037	(+)E1A_r60_n9	Agilent_positive control_9	83.9487	214.857	214.857
3800	(+)E1A_r60_n9	Agilent_positive control_9	83.9487	45.2657	45.2657
3054	(+)E1A_r60_n9	Agilent_positive control_9	83.9487	36.3794	36.3794
20781	(+)E1A_r60_n9	Agilent_positive control_9	83.9487	247.544	247.544
128	(+)E1A_r60_n9	Agilent_positive control_9	83.9487	1.52474	1.52474
12366	(+)E1A_r60_n9	Agilent_positive control_9	83.9487	147.304	147.304
12313	(+)E1A_r60_n9	Agilent_positive control_9	83.9487	146.673	146.673
10290	(+)E1A_r60_n9	Agilent_positive control_9	83.9487	122.575	122.575
12485	(+)E1A_r60_n9	Agilent_positive control_9	83.9487	148.722	148.722
18302	(+)E1A_r60_n9	Agilent_positive control_9	83.9487	218.014	218.014
13476	(+)E1A_r60_n9	Agilent_positive control_9	83.9487	160.527	160.527
690	(+)E1A_r60_n9	Agilent_positive control_9	83.9487	8.2193	8.2193
947	(+)E1A_r60_a97	Agilent_positive control_97	83.9487	11.2807	11.2807
1421	(+)E1A_r60_a97	Agilent_positive control_97	83.9487	16.927	16.927
1249	(+)E1A_r60_a97	Agilent_positive control_97	83.9487	14.8781	14.8781
1357	(+)E1A_r60_a97	Agilent_positive control_97	83.9487	16.1646	16.1646
1162	(+)E1A_r60_a97	Agilent_positive control_97	83.9487	13.8418	13.8418
1406	(+)E1A_r60_a97	Agilent_positive control_97	83.9487	16.7483	16.7483
102	(+)E1A_r60_a97	Agilent_positive control_97	83.9487	1.21503	1.21503
1206	(+)E1A_r60_a97	Agilent_positive control_97	83.9487	14.3659	14.3659
914	(+)E1A_r60_a97	Agilent_positive control_97	83.9487	10.8876	10.8876
92	(+)E1A_r60_a97	Agilent_positive control_97	83.9487	1.09591	1.09591
1182	(+)E1A_r60_a97	Agilent_positive control_97	83.9487	14.08	14.08
1152	(+)E1A_r60_a97	Agilent_positive control_97	83.9487	13.7227	13.7227
1254	(+)E1A_r60_a97	Agilent_positive control_97	83.9487	14.9377	14.9377
112	(+)E1A_r60_a97	Agilent_positive control_97	83.9487	1.33415	1.33415
1171	(+)E1A_r60_a97	Agilent_positive control_97	83.9487	13.949	13.949
1385	(+)E1A_r60_a97	Agilent_positive control_97	83.9487	16.4982	16.4982
1168	(+)E1A_r60_a97	Agilent_positive control_97	83.9487	13.9133	13.9133
571	(+)E1A_r60_a97	Agilent_positive control_97	83.9487	6.80177	6.80177
1425	(+)E1A_r60_a97	Agilent_positive control_97	83.9487	16.9746	16.9746
84	(+)E1A_r60_a97	Agilent_positive control_97	83.9487	1.00061	1.00061
75	RC1	Agilent_Reserved control	83.9487	0.893403	1
79	RC1	Agilent_Reserved control	83.9487	0.941051	1
58	RC1	Agilent_Reserved control	83.9487	0.690898	1
64	RC1	Agilent_Reserved control	83.9487	0.76237	1
77	RC1	Agilent_Reserved control	83.9487	0.917227	1
67	RC1	Agilent_Reserved control	83.9487	0.798106	1
79	RC10	Agilent_Reserved control	83.9487	0.941051	1
70	RC10	Agilent_Reserved control	83.9487	0.833842	1
257	RC10	Agilent_Reserved control	83.9487	3.06139	3.06139
56	RC10	Agilent_Reserved control	83.9487	0.667074	1
83	RC10	Agilent_Reserved control	83.9487	0.988699	1
71	RC10	Agilent_Reserved control	83.9487	0.845754	1
83	RC11	Agilent_Reserved control	83.9487	0.988699	1
65	RC11	Agilent_Reserved control	83.9487	0.774282	1
61	RC11	Agilent_Reserved control	83.9487	0.726634	1
55	RC11	Agilent_Reserved control	83.9487	0.655162	1
88	RC11	Agilent_Reserved control	83.9487	1.04826	1.04826
63	RC11	Agilent_Reserved control	83.9487	0.750458	1
68	RC12	Agilent_Reserved control	83.9487	0.810018	1
66	RC12	Agilent_Reserved control	83.9487	0.786194	1
68	RC12	Agilent_Reserved control	83.9487	0.810018	1
61	RC12	Agilent_Reserved control	83.9487	0.726634	1
71	RC12	Agilent_Reserved control	83.9487	0.845754	1
65	RC12	Agilent_Reserved control	83.9487	0.774282	1
67	RC2	Agilent_Reserved control	83.9487	0.798106	1
63	RC2	Agilent_Reserved control	83.9487	0.750458	1
71	RC2	Agilent_Reserved control	83.9487	0.845754	1
72	RC2	Agilent_Reserved control	83.9487	0.857666	1
60	RC2	Agilent_Reserved control	83.9487	0.714722	1
67	RC2	Agilent_Reserved control	83.9487	0.798106	1
56	RC3	Agilent_Reserved control	83.9487	0.667074	1
64	RC3	Agilent_Reserved control	83.9487	0.76237	1
405	RC3	Agilent_Reserved control	83.9487	4.82437	4.82437
57	RC3	Agilent_Reserved control	83.9487	0.678986	1
62	RC3	Agilent_Reserved control	83.9487	0.738546	1
62	RC3	Agilent_Reserved control	83.9487	0.738546	1
198	RC4	Agilent_Reserved control	83.9487	2.35858	2.35858
73	RC4	Agilent_Reserved control	83.9487	0.869578	1
64	RC4	Agilent_Reserved control	83.9487	0.76237	1
71	RC4	Agilent_Reserved control	83.9487	0.845754	1
72	RC4	Agilent_Reserved control	83.9487	0.857666	1
64	RC4	Agilent_Reserved control	83.9487	0.76237	1
72	RC5	Agilent_Reserved control	83.9487	0.857666	1
71	RC5	Agilent_Reserved control	83.9487	0.845754	1
62	RC5	Agilent_Reserved control	83.9487	0.738546	1
64	RC5	Agilent_Reserved control	83.9487	0.76237	1
66	RC5	Agilent_Reserved control	83.9487	0.786194	1
70	RC5	Agilent_Reserved control	83.9487	0.833842	1
64	RC6	Agilent_Reserved control	83.9487	0.76237	1
86	RC6	Agilent_Reserved control	83.9487	1.02443	1.02443
67	RC6	Agilent_Reserved control	83.9487	0.798106	1
66	RC6	Agilent_Reserved control	83.9487	0.786194	1
71	RC6	Agilent_Reserved control	83.9487	0.845754	1
61	RC6	Agilent_Reserved control	83.9487	0.726634	1
68	RC7	Agilent_Reserved control	83.9487	0.810018	1
64	RC7	Agilent_Reserved control	83.9487	0.76237	1
339	RC7	Agilent_Reserved control	83.9487	4.03818	4.03818
67	RC7	Agilent_Reserved control	83.9487	0.798106	1
63	RC7	Agilent_Reserved control	83.9487	0.750458	1
82	RC7	Agilent_Reserved control	83.9487	0.976787	1
60	RC8	Agilent_Reserved control	83.9487	0.714722	1
67	RC8	Agilent_Reserved control	83.9487	0.798106	1
73	RC8	Agilent_Reserved control	83.9487	0.869578	1
72	RC8	Agilent_Reserved control	83.9487	0.857666	1
83	RC8	Agilent_Reserved control	83.9487	0.988699	1
73	RC8	Agilent_Reserved control	83.9487	0.869578	1
135	RC9	Agilent_Reserved control	83.9487	1.60812	1.60812
85	RC9	Agilent_Reserved control	83.9487	1.01252	1.01252
71	RC9	Agilent_Reserved control	83.9487	0.845754	1
66	RC9	Agilent_Reserved control	83.9487	0.786194	1
67	RC9	Agilent_Reserved control	83.9487	0.798106	1
63	RC9	Agilent_Reserved control	83.9487	0.750458	1
66	AGUV_L_1	Aguacate virus	83.9487	0.786194	1
69	AGUV_L_1	Aguacate virus	83.9487	0.82193	1
138	AGUV_L_1	Aguacate virus	83.9487	1.64386	1.64386
73	AGUV_L_2	Aguacate virus	83.9487	0.869578	1
92	AGUV_L_2	Aguacate virus	83.9487	1.09591	1.09591
65	AGUV_L_2	Aguacate virus	83.9487	0.774282	1
80	AGUV_L_3	Aguacate virus	83.9487	0.952963	1
82	AGUV_L_3	Aguacate virus	83.9487	0.976787	1
61	AGUV_L_3	Aguacate virus	83.9487	0.726634	1
98	AGUV_L_4	Aguacate virus	83.9487	1.16738	1.16738
68	AGUV_L_4	Aguacate virus	83.9487	0.810018	1
67	AGUV_L_4	Aguacate virus	83.9487	0.798106	1
64	AGUV_L_5	Aguacate virus	83.9487	0.76237	1
80	AGUV_L_5	Aguacate virus	83.9487	0.952963	1
67	AGUV_L_5	Aguacate virus	83.9487	0.798106	1
70	AGUV_M_1	Aguacate virus	83.9487	0.833842	1
65	AGUV_M_1	Aguacate virus	83.9487	0.774282	1
72	AGUV_M_1	Aguacate virus	83.9487	0.857666	1
67	AGUV_M_2	Aguacate virus	83.9487	0.798106	1
68	AGUV_M_2	Aguacate virus	83.9487	0.810018	1
76	AGUV_M_2	Aguacate virus	83.9487	0.905315	1
68	AGUV_M_3	Aguacate virus	83.9487	0.810018	1
75	AGUV_M_3	Aguacate virus	83.9487	0.893403	1
73	AGUV_M_3	Aguacate virus	83.9487	0.869578	1
78	AGUV_M_4	Aguacate virus	83.9487	0.929139	1
76	AGUV_M_4	Aguacate virus	83.9487	0.905315	1
69	AGUV_M_4	Aguacate virus	83.9487	0.82193	1
77	AGUV_M_5	Aguacate virus	83.9487	0.917227	1
79	AGUV_M_5	Aguacate virus	83.9487	0.941051	1
113	AGUV_M_5	Aguacate virus	83.9487	1.34606	1.34606
78	AGUV_S_1	Aguacate virus	83.9487	0.929139	1
83	AGUV_S_1	Aguacate virus	83.9487	0.988699	1
62	AGUV_S_1	Aguacate virus	83.9487	0.738546	1
73	AGUV_S_2	Aguacate virus	83.9487	0.869578	1
74	AGUV_S_2	Aguacate virus	83.9487	0.881491	1
89	AGUV_S_2	Aguacate virus	83.9487	1.06017	1.06017
1930	AGUV_S_3	Aguacate virus	83.9487	22.9902	22.9902
174	AGUV_S_3	Aguacate virus	83.9487	2.07269	2.07269
269	AGUV_S_3	Aguacate virus	83.9487	3.20434	3.20434
55	AGUV_S_4	Aguacate virus	83.9487	0.655162	1
74	AGUV_S_4	Aguacate virus	83.9487	0.881491	1
71	AGUV_S_4	Aguacate virus	83.9487	0.845754	1
182	AGUV_S_5	Aguacate virus	83.9487	2.16799	2.16799
75	AGUV_S_5	Aguacate virus	83.9487	0.893403	1
70	AGUV_S_5	Aguacate virus	83.9487	0.833842	1
84	AINOV_L_1	Aino virus	83.9487	1.00061	1.00061
59	AINOV_L_1	Aino virus	83.9487	0.70281	1
66	AINOV_L_1	Aino virus	83.9487	0.786194	1
72	AINOV_L_2	Aino virus	83.9487	0.857666	1
62	AINOV_L_2	Aino virus	83.9487	0.738546	1
63	AINOV_L_2	Aino virus	83.9487	0.750458	1
68	AINOV_L_3	Aino virus	83.9487	0.810018	1
71	AINOV_L_3	Aino virus	83.9487	0.845754	1
74	AINOV_L_3	Aino virus	83.9487	0.881491	1
107	AINOV_L_4	Aino virus	83.9487	1.27459	1.27459
66	AINOV_L_4	Aino virus	83.9487	0.786194	1
86	AINOV_L_4	Aino virus	83.9487	1.02443	1.02443
72	AINOV_L_5	Aino virus	83.9487	0.857666	1
73	AINOV_L_5	Aino virus	83.9487	0.869578	1
59	AINOV_L_5	Aino virus	83.9487	0.70281	1
66	AINOV_M_1	Aino virus	83.9487	0.786194	1
71	AINOV_M_1	Aino virus	83.9487	0.845754	1
72	AINOV_M_1	Aino virus	83.9487	0.857666	1
76	AINOV_M_2	Aino virus	83.9487	0.905315	1
67	AINOV_M_2	Aino virus	83.9487	0.798106	1
78	AINOV_M_2	Aino virus	83.9487	0.929139	1
82	AINOV_M_3	Aino virus	83.9487	0.976787	1
61	AINOV_M_3	Aino virus	83.9487	0.726634	1
71	AINOV_M_3	Aino virus	83.9487	0.845754	1
62	AINOV_M_4	Aino virus	83.9487	0.738546	1
68	AINOV_M_4	Aino virus	83.9487	0.810018	1
69	AINOV_M_4	Aino virus	83.9487	0.82193	1
142	AINOV_M_5	Aino virus	83.9487	1.69151	1.69151
71	AINOV_M_5	Aino virus	83.9487	0.845754	1
70	AINOV_M_5	Aino virus	83.9487	0.833842	1
66	AINOV_S_1	Aino virus	83.9487	0.786194	1
75	AINOV_S_1	Aino virus	83.9487	0.893403	1
70	AINOV_S_1	Aino virus	83.9487	0.833842	1
68	AINOV_S_2	Aino virus	83.9487	0.810018	1
66	AINOV_S_2	Aino virus	83.9487	0.786194	1
64	AINOV_S_2	Aino virus	83.9487	0.76237	1
108	AINOV_S_3	Aino virus	83.9487	1.2865	1.2865
71	AINOV_S_3	Aino virus	83.9487	0.845754	1
72	AINOV_S_3	Aino virus	83.9487	0.857666	1
79	AINOV_S_4	Aino virus	83.9487	0.941051	1
64	AINOV_S_4	Aino virus	83.9487	0.76237	1
75	AINOV_S_4	Aino virus	83.9487	0.893403	1
1919	AINOV_S_5	Aino virus	83.9487	22.8592	22.8592
2509	AINOV_S_5	Aino virus	83.9487	29.8873	29.8873
1762	AINOV_S_5	Aino virus	83.9487	20.989	20.989
83	AKAV_L_2	Akabane virus	83.9487	0.988699	1
75	AKAV_L_2	Akabane virus	83.9487	0.893403	1
74	AKAV_L_2	Akabane virus	83.9487	0.881491	1
91	AKAV_L_3	Akabane virus	83.9487	1.084	1.084
88	AKAV_L_3	Akabane virus	83.9487	1.04826	1.04826
75	AKAV_L_3	Akabane virus	83.9487	0.893403	1
76	AKAV_L_4	Akabane virus	83.9487	0.905315	1
62	AKAV_L_4	Akabane virus	83.9487	0.738546	1
64	AKAV_L_4	Akabane virus	83.9487	0.76237	1
62	AKAV_L_5	Akabane virus	83.9487	0.738546	1
71	AKAV_L_5	Akabane virus	83.9487	0.845754	1
32	AKAV_L_5	Akabane virus	83.9487	0.381185	1
71	AKAV_L_6	Akabane virus	83.9487	0.845754	1
67	AKAV_L_6	Akabane virus	83.9487	0.798106	1
61	AKAV_L_6	Akabane virus	83.9487	0.726634	1
64	AKAV_M_1	Akabane virus	83.9487	0.76237	1
77	AKAV_M_1	Akabane virus	83.9487	0.917227	1
68	AKAV_M_1	Akabane virus	83.9487	0.810018	1
80	AKAV_M_10	Akabane virus	83.9487	0.952963	1
67	AKAV_M_10	Akabane virus	83.9487	0.798106	1
73	AKAV_M_10	Akabane virus	83.9487	0.869578	1
354	AKAV_M_11	Akabane virus	83.9487	4.21686	4.21686
65	AKAV_M_11	Akabane virus	83.9487	0.774282	1
68	AKAV_M_11	Akabane virus	83.9487	0.810018	1
84	AKAV_M_2	Akabane virus	83.9487	1.00061	1.00061
72	AKAV_M_2	Akabane virus	83.9487	0.857666	1
19	AKAV_M_2	Akabane virus	83.9487	0.226329	1
88	AKAV_M_3	Akabane virus	83.9487	1.04826	1.04826
62	AKAV_M_3	Akabane virus	83.9487	0.738546	1
83	AKAV_M_3	Akabane virus	83.9487	0.988699	1
101	AKAV_M_4	Akabane virus	83.9487	1.20312	1.20312
78	AKAV_M_4	Akabane virus	83.9487	0.929139	1
86	AKAV_M_4	Akabane virus	83.9487	1.02443	1.02443
213	AKAV_M_5	Akabane virus	83.9487	2.53726	2.53726
72	AKAV_M_5	Akabane virus	83.9487	0.857666	1
69	AKAV_M_5	Akabane virus	83.9487	0.82193	1
67	AKAV_M_6	Akabane virus	83.9487	0.798106	1
75	AKAV_M_6	Akabane virus	83.9487	0.893403	1
78	AKAV_M_6	Akabane virus	83.9487	0.929139	1
69	AKAV_M_7	Akabane virus	83.9487	0.82193	1
78	AKAV_M_7	Akabane virus	83.9487	0.929139	1
66	AKAV_M_7	Akabane virus	83.9487	0.786194	1
64	AKAV_M_8	Akabane virus	83.9487	0.76237	1
78	AKAV_M_8	Akabane virus	83.9487	0.929139	1
81	AKAV_M_8	Akabane virus	83.9487	0.964875	1
71	AKAV_M_9	Akabane virus	83.9487	0.845754	1
64	AKAV_M_9	Akabane virus	83.9487	0.76237	1
209	AKAV_M_9	Akabane virus	83.9487	2.48962	2.48962
69	AKAV_S_1	Akabane virus	83.9487	0.82193	1
74	AKAV_S_1	Akabane virus	83.9487	0.881491	1
70	AKAV_S_1	Akabane virus	83.9487	0.833842	1
77	AKAV_S_2	Akabane virus	83.9487	0.917227	1
71	AKAV_S_2	Akabane virus	83.9487	0.845754	1
68	AKAV_S_2	Akabane virus	83.9487	0.810018	1
75	AKAV_S_3	Akabane virus	83.9487	0.893403	1
88	AKAV_S_3	Akabane virus	83.9487	1.04826	1.04826
106	AKAV_S_3	Akabane virus	83.9487	1.26268	1.26268
65	AKAV_S_4	Akabane virus	83.9487	0.774282	1
79	AKAV_S_4	Akabane virus	83.9487	0.941051	1
97	AKAV_S_4	Akabane virus	83.9487	1.15547	1.15547
171	AKAV_S_5	Akabane virus	83.9487	2.03696	2.03696
85	AKAV_S_5	Akabane virus	83.9487	1.01252	1.01252
79	AKAV_S_5	Akabane virus	83.9487	0.941051	1
90	ALEV_L_1	Alenquer virus	83.9487	1.07208	1.07208
83	ALEV_L_1	Alenquer virus	83.9487	0.988699	1
65	ALEV_L_1	Alenquer virus	83.9487	0.774282	1
92	ALEV_L_10	Alenquer virus	83.9487	1.09591	1.09591
99	ALEV_L_10	Alenquer virus	83.9487	1.17929	1.17929
64	ALEV_L_10	Alenquer virus	83.9487	0.76237	1
72	ALEV_L_2	Alenquer virus	83.9487	0.857666	1
76	ALEV_L_2	Alenquer virus	83.9487	0.905315	1
71	ALEV_L_2	Alenquer virus	83.9487	0.845754	1
75	ALEV_L_3	Alenquer virus	83.9487	0.893403	1
28	ALEV_L_3	Alenquer virus	83.9487	0.333537	1
80	ALEV_L_3	Alenquer virus	83.9487	0.952963	1
57	ALEV_L_4	Alenquer virus	83.9487	0.678986	1
72	ALEV_L_4	Alenquer virus	83.9487	0.857666	1
67	ALEV_L_4	Alenquer virus	83.9487	0.798106	1
69	ALEV_L_5	Alenquer virus	83.9487	0.82193	1
67	ALEV_L_5	Alenquer virus	83.9487	0.798106	1
63	ALEV_L_5	Alenquer virus	83.9487	0.750458	1
80	ALEV_L_6	Alenquer virus	83.9487	0.952963	1
77	ALEV_L_6	Alenquer virus	83.9487	0.917227	1
61	ALEV_L_6	Alenquer virus	83.9487	0.726634	1
47	ALEV_L_7	Alenquer virus	83.9487	0.559866	1
87	ALEV_L_7	Alenquer virus	83.9487	1.03635	1.03635
73	ALEV_L_7	Alenquer virus	83.9487	0.869578	1
86	ALEV_L_8	Alenquer virus	83.9487	1.02443	1.02443
92	ALEV_L_8	Alenquer virus	83.9487	1.09591	1.09591
82	ALEV_L_8	Alenquer virus	83.9487	0.976787	1
67	ALEV_L_9	Alenquer virus	83.9487	0.798106	1
62	ALEV_L_9	Alenquer virus	83.9487	0.738546	1
67	ALEV_L_9	Alenquer virus	83.9487	0.798106	1
71	ALEV_M_1	Alenquer virus	83.9487	0.845754	1
68	ALEV_M_1	Alenquer virus	83.9487	0.810018	1
69	ALEV_M_1	Alenquer virus	83.9487	0.82193	1
75	ALEV_M_2	Alenquer virus	83.9487	0.893403	1
66	ALEV_M_2	Alenquer virus	83.9487	0.786194	1
73	ALEV_M_2	Alenquer virus	83.9487	0.869578	1
75	ALEV_M_3	Alenquer virus	83.9487	0.893403	1
82	ALEV_M_3	Alenquer virus	83.9487	0.976787	1
71	ALEV_M_3	Alenquer virus	83.9487	0.845754	1
58	ALEV_M_4	Alenquer virus	83.9487	0.690898	1
83	ALEV_M_4	Alenquer virus	83.9487	0.988699	1
61	ALEV_M_4	Alenquer virus	83.9487	0.726634	1
300	ALEV_S_1	Alenquer virus	83.9487	3.57361	3.57361
65	ALEV_S_1	Alenquer virus	83.9487	0.774282	1
65	ALEV_S_1	Alenquer virus	83.9487	0.774282	1
74	ALEV_S_2	Alenquer virus	83.9487	0.881491	1
69	ALEV_S_2	Alenquer virus	83.9487	0.82193	1
72	ALEV_S_2	Alenquer virus	83.9487	0.857666	1
75	ALEV_S_3	Alenquer virus	83.9487	0.893403	1
61	ALEV_S_3	Alenquer virus	83.9487	0.726634	1
55	ALEV_S_3	Alenquer virus	83.9487	0.655162	1
84	ALEV_S_4	Alenquer virus	83.9487	1.00061	1.00061
72	ALEV_S_4	Alenquer virus	83.9487	0.857666	1
78	ALEV_S_4	Alenquer virus	83.9487	0.929139	1
102	ALEV_S_5	Alenquer virus	83.9487	1.21503	1.21503
103	ALEV_S_5	Alenquer virus	83.9487	1.22694	1.22694
71	ALEV_S_5	Alenquer virus	83.9487	0.845754	1
220	AHFV_1	Alkhurma hemorrhagic fever virus	83.9487	2.62065	2.62065
61	AHFV_1	Alkhurma hemorrhagic fever virus	83.9487	0.726634	1
67	AHFV_1	Alkhurma hemorrhagic fever virus	83.9487	0.798106	1
106	AHFV_10	Alkhurma hemorrhagic fever virus	83.9487	1.26268	1.26268
113	AHFV_10	Alkhurma hemorrhagic fever virus	83.9487	1.34606	1.34606
85	AHFV_10	Alkhurma hemorrhagic fever virus	83.9487	1.01252	1.01252
81	AHFV_2	Alkhurma hemorrhagic fever virus	83.9487	0.964875	1
75	AHFV_2	Alkhurma hemorrhagic fever virus	83.9487	0.893403	1
69	AHFV_2	Alkhurma hemorrhagic fever virus	83.9487	0.82193	1
87	AHFV_3	Alkhurma hemorrhagic fever virus	83.9487	1.03635	1.03635
15	AHFV_3	Alkhurma hemorrhagic fever virus	83.9487	0.178681	1
90	AHFV_3	Alkhurma hemorrhagic fever virus	83.9487	1.07208	1.07208
86	AHFV_4	Alkhurma hemorrhagic fever virus	83.9487	1.02443	1.02443
93	AHFV_4	Alkhurma hemorrhagic fever virus	83.9487	1.10782	1.10782
60	AHFV_4	Alkhurma hemorrhagic fever virus	83.9487	0.714722	1
159	AHFV_5	Alkhurma hemorrhagic fever virus	83.9487	1.89401	1.89401
143	AHFV_5	Alkhurma hemorrhagic fever virus	83.9487	1.70342	1.70342
68	AHFV_5	Alkhurma hemorrhagic fever virus	83.9487	0.810018	1
84	AHFV_6	Alkhurma hemorrhagic fever virus	83.9487	1.00061	1.00061
68	AHFV_6	Alkhurma hemorrhagic fever virus	83.9487	0.810018	1
61	AHFV_6	Alkhurma hemorrhagic fever virus	83.9487	0.726634	1
78	AHFV_7	Alkhurma hemorrhagic fever virus	83.9487	0.929139	1
31	AHFV_7	Alkhurma hemorrhagic fever virus	83.9487	0.369273	1
90	AHFV_7	Alkhurma hemorrhagic fever virus	83.9487	1.07208	1.07208
98	AHFV_8	Alkhurma hemorrhagic fever virus	83.9487	1.16738	1.16738
87	AHFV_8	Alkhurma hemorrhagic fever virus	83.9487	1.03635	1.03635
84	AHFV_8	Alkhurma hemorrhagic fever virus	83.9487	1.00061	1.00061
257	AHFV_9	Alkhurma hemorrhagic fever virus	83.9487	3.06139	3.06139
82	AHFV_9	Alkhurma hemorrhagic fever virus	83.9487	0.976787	1
170	AHFV_9	Alkhurma hemorrhagic fever virus	83.9487	2.02505	2.02505
68	ALLV_L_1	Allpahuayo virus	83.9487	0.810018	1
66	ALLV_L_1	Allpahuayo virus	83.9487	0.786194	1
84	ALLV_L_1	Allpahuayo virus	83.9487	1.00061	1.00061
83	ALLV_L_2	Allpahuayo virus	83.9487	0.988699	1
81	ALLV_L_2	Allpahuayo virus	83.9487	0.964875	1
76	ALLV_L_2	Allpahuayo virus	83.9487	0.905315	1
184	ALLV_L_3	Allpahuayo virus	83.9487	2.19181	2.19181
110	ALLV_L_3	Allpahuayo virus	83.9487	1.31032	1.31032
199	ALLV_L_3	Allpahuayo virus	83.9487	2.37049	2.37049
55	ALLV_L_4	Allpahuayo virus	83.9487	0.655162	1
69	ALLV_L_4	Allpahuayo virus	83.9487	0.82193	1
67	ALLV_L_4	Allpahuayo virus	83.9487	0.798106	1
86	ALLV_L_5	Allpahuayo virus	83.9487	1.02443	1.02443
76	ALLV_L_5	Allpahuayo virus	83.9487	0.905315	1
71	ALLV_L_5	Allpahuayo virus	83.9487	0.845754	1
73	ALLV_N_1	Allpahuayo virus	83.9487	0.869578	1
73	ALLV_N_1	Allpahuayo virus	83.9487	0.869578	1
83	ALLV_N_1	Allpahuayo virus	83.9487	0.988699	1
124	ALLV_N_2	Allpahuayo virus	83.9487	1.47709	1.47709
939	ALLV_N_2	Allpahuayo virus	83.9487	11.1854	11.1854
1119	ALLV_N_2	Allpahuayo virus	83.9487	13.3296	13.3296
230	ALLV_N_3	Allpahuayo virus	83.9487	2.73977	2.73977
135	ALLV_N_3	Allpahuayo virus	83.9487	1.60812	1.60812
356	ALLV_N_3	Allpahuayo virus	83.9487	4.24068	4.24068
460	ALLV_N_4	Allpahuayo virus	83.9487	5.47954	5.47954
7064	ALLV_N_4	Allpahuayo virus	83.9487	84.1466	84.1466
7794	ALLV_N_4	Allpahuayo virus	83.9487	92.8424	92.8424
76	ALLV_N_5	Allpahuayo virus	83.9487	0.905315	1
91	ALLV_N_5	Allpahuayo virus	83.9487	1.084	1.084
72	ALLV_N_5	Allpahuayo virus	83.9487	0.857666	1
77	ALLV_S_1	Allpahuayo virus	83.9487	0.917227	1
70	ALLV_S_1	Allpahuayo virus	83.9487	0.833842	1
64	ALLV_S_1	Allpahuayo virus	83.9487	0.76237	1
85	ALLV_S_2	Allpahuayo virus	83.9487	1.01252	1.01252
86	ALLV_S_2	Allpahuayo virus	83.9487	1.02443	1.02443
70	ALLV_S_2	Allpahuayo virus	83.9487	0.833842	1
65	ALLV_S_3	Allpahuayo virus	83.9487	0.774282	1
74	ALLV_S_3	Allpahuayo virus	83.9487	0.881491	1
69	ALLV_S_3	Allpahuayo virus	83.9487	0.82193	1
70	ALLV_S_4	Allpahuayo virus	83.9487	0.833842	1
73	ALLV_S_4	Allpahuayo virus	83.9487	0.869578	1
66	ALLV_S_4	Allpahuayo virus	83.9487	0.786194	1
70	ALLV_S_5	Allpahuayo virus	83.9487	0.833842	1
74	ALLV_S_5	Allpahuayo virus	83.9487	0.881491	1
97	ALLV_S_5	Allpahuayo virus	83.9487	1.15547	1.15547
65	TOGA_1	Alphavirus (Generic Probes)	83.9487	0.774282	1
67	TOGA_1	Alphavirus (Generic Probes)	83.9487	0.798106	1
65	TOGA_1	Alphavirus (Generic Probes)	83.9487	0.774282	1
145	TOGA_2	Alphavirus (Generic Probes)	83.9487	1.72724	1.72724
101	TOGA_2	Alphavirus (Generic Probes)	83.9487	1.20312	1.20312
66	TOGA_2	Alphavirus (Generic Probes)	83.9487	0.786194	1
62	TOGA_3	Alphavirus (Generic Probes)	83.9487	0.738546	1
65	TOGA_3	Alphavirus (Generic Probes)	83.9487	0.774282	1
76	TOGA_3	Alphavirus (Generic Probes)	83.9487	0.905315	1
80	TOGA_4	Alphavirus (Generic Probes)	83.9487	0.952963	1
80	TOGA_4	Alphavirus (Generic Probes)	83.9487	0.952963	1
72	TOGA_4	Alphavirus (Generic Probes)	83.9487	0.857666	1
74	TOGA_5	Alphavirus (Generic Probes)	83.9487	0.881491	1
59	TOGA_5	Alphavirus (Generic Probes)	83.9487	0.70281	1
80	TOGA_5	Alphavirus (Generic Probes)	83.9487	0.952963	1
139	TOGA_6	Alphavirus (Generic Probes)	83.9487	1.65577	1.65577
147	TOGA_6	Alphavirus (Generic Probes)	83.9487	1.75107	1.75107
59	TOGA_6	Alphavirus (Generic Probes)	83.9487	0.70281	1
63	TOGA_7	Alphavirus (Generic Probes)	83.9487	0.750458	1
71	TOGA_7	Alphavirus (Generic Probes)	83.9487	0.845754	1
78	TOGA_7	Alphavirus (Generic Probes)	83.9487	0.929139	1
110	TOGA_8	Alphavirus (Generic Probes)	83.9487	1.31032	1.31032
106	TOGA_8	Alphavirus (Generic Probes)	83.9487	1.26268	1.26268
69	TOGA_8	Alphavirus (Generic Probes)	83.9487	0.82193	1
69	ALTV_L_1	Altai virus	83.9487	0.82193	1
84	ALTV_L_1	Altai virus	83.9487	1.00061	1.00061
61	ALTV_L_1	Altai virus	83.9487	0.726634	1
67	ALTV_L_2	Altai virus	83.9487	0.798106	1
77	ALTV_L_2	Altai virus	83.9487	0.917227	1
69	ALTV_L_2	Altai virus	83.9487	0.82193	1
56	ALTV_L_3	Altai virus	83.9487	0.667074	1
64	ALTV_L_3	Altai virus	83.9487	0.76237	1
65	ALTV_L_3	Altai virus	83.9487	0.774282	1
69	ALTV_L_4	Altai virus	83.9487	0.82193	1
73	ALTV_L_4	Altai virus	83.9487	0.869578	1
178	ALTV_L_4	Altai virus	83.9487	2.12034	2.12034
86	ALTV_L_5	Altai virus	83.9487	1.02443	1.02443
90	ALTV_L_5	Altai virus	83.9487	1.07208	1.07208
83	ALTV_L_5	Altai virus	83.9487	0.988699	1
73	ALPA_L_1	Alto Paraguay hantavirus	83.9487	0.869578	1
87	ALPA_L_1	Alto Paraguay hantavirus	83.9487	1.03635	1.03635
69	ALPA_L_1	Alto Paraguay hantavirus	83.9487	0.82193	1
82	ALPA_L_2	Alto Paraguay hantavirus	83.9487	0.976787	1
111	ALPA_L_2	Alto Paraguay hantavirus	83.9487	1.32224	1.32224
81	ALPA_L_2	Alto Paraguay hantavirus	83.9487	0.964875	1
69	ALPA_L_3	Alto Paraguay hantavirus	83.9487	0.82193	1
147	ALPA_L_3	Alto Paraguay hantavirus	83.9487	1.75107	1.75107
58	ALPA_L_3	Alto Paraguay hantavirus	83.9487	0.690898	1
68	ALPA_L_4	Alto Paraguay hantavirus	83.9487	0.810018	1
77	ALPA_L_4	Alto Paraguay hantavirus	83.9487	0.917227	1
62	ALPA_L_4	Alto Paraguay hantavirus	83.9487	0.738546	1
71	ALPA_L_5	Alto Paraguay hantavirus	83.9487	0.845754	1
61	ALPA_L_5	Alto Paraguay hantavirus	83.9487	0.726634	1
56	ALPA_L_5	Alto Paraguay hantavirus	83.9487	0.667074	1
93	ALPA_M_1	Alto Paraguay hantavirus	83.9487	1.10782	1.10782
73	ALPA_M_1	Alto Paraguay hantavirus	83.9487	0.869578	1
78	ALPA_M_1	Alto Paraguay hantavirus	83.9487	0.929139	1
80	ALPA_M_2	Alto Paraguay hantavirus	83.9487	0.952963	1
90	ALPA_M_2	Alto Paraguay hantavirus	83.9487	1.07208	1.07208
83	ALPA_M_2	Alto Paraguay hantavirus	83.9487	0.988699	1
96	ALPA_M_3	Alto Paraguay hantavirus	83.9487	1.14356	1.14356
69	ALPA_M_3	Alto Paraguay hantavirus	83.9487	0.82193	1
77	ALPA_M_3	Alto Paraguay hantavirus	83.9487	0.917227	1
77	ALPA_M_4	Alto Paraguay hantavirus	83.9487	0.917227	1
58	ALPA_M_4	Alto Paraguay hantavirus	83.9487	0.690898	1
79	ALPA_M_4	Alto Paraguay hantavirus	83.9487	0.941051	1
110	ALPA_M_5	Alto Paraguay hantavirus	83.9487	1.31032	1.31032
70	ALPA_M_5	Alto Paraguay hantavirus	83.9487	0.833842	1
89	ALPA_M_5	Alto Paraguay hantavirus	83.9487	1.06017	1.06017
75	ALPA_S_1	Alto Paraguay hantavirus	83.9487	0.893403	1
63	ALPA_S_1	Alto Paraguay hantavirus	83.9487	0.750458	1
91	ALPA_S_1	Alto Paraguay hantavirus	83.9487	1.084	1.084
116	ALPA_S_2	Alto Paraguay hantavirus	83.9487	1.3818	1.3818
59	ALPA_S_2	Alto Paraguay hantavirus	83.9487	0.70281	1
72	ALPA_S_2	Alto Paraguay hantavirus	83.9487	0.857666	1
57	ALPA_S_3	Alto Paraguay hantavirus	83.9487	0.678986	1
74	ALPA_S_3	Alto Paraguay hantavirus	83.9487	0.881491	1
85	ALPA_S_3	Alto Paraguay hantavirus	83.9487	1.01252	1.01252
65	ALPA_S_4	Alto Paraguay hantavirus	83.9487	0.774282	1
92	ALPA_S_4	Alto Paraguay hantavirus	83.9487	1.09591	1.09591
21	ALPA_S_4	Alto Paraguay hantavirus	83.9487	0.250153	1
76	ALPA_S_5	Alto Paraguay hantavirus	83.9487	0.905315	1
129	ALPA_S_5	Alto Paraguay hantavirus	83.9487	1.53665	1.53665
73	ALPA_S_5	Alto Paraguay hantavirus	83.9487	0.869578	1
62	AMAV_L_1	Amapari virus	83.9487	0.738546	1
62	AMAV_L_1	Amapari virus	83.9487	0.738546	1
68	AMAV_L_1	Amapari virus	83.9487	0.810018	1
81	AMAV_L_2	Amapari virus	83.9487	0.964875	1
62	AMAV_L_2	Amapari virus	83.9487	0.738546	1
79	AMAV_L_2	Amapari virus	83.9487	0.941051	1
75	AMAV_L_3	Amapari virus	83.9487	0.893403	1
72	AMAV_L_3	Amapari virus	83.9487	0.857666	1
64	AMAV_L_3	Amapari virus	83.9487	0.76237	1
77	AMAV_L_4	Amapari virus	83.9487	0.917227	1
67	AMAV_L_4	Amapari virus	83.9487	0.798106	1
64	AMAV_L_4	Amapari virus	83.9487	0.76237	1
131	AMAV_L_5	Amapari virus	83.9487	1.56048	1.56048
61	AMAV_L_5	Amapari virus	83.9487	0.726634	1
75	AMAV_L_5	Amapari virus	83.9487	0.893403	1
65	AMAV_S_1	Amapari virus	83.9487	0.774282	1
59	AMAV_S_1	Amapari virus	83.9487	0.70281	1
86	AMAV_S_1	Amapari virus	83.9487	1.02443	1.02443
91	AMAV_S_2	Amapari virus	83.9487	1.084	1.084
76	AMAV_S_2	Amapari virus	83.9487	0.905315	1
67	AMAV_S_2	Amapari virus	83.9487	0.798106	1
73	AMAV_S_3	Amapari virus	83.9487	0.869578	1
65	AMAV_S_3	Amapari virus	83.9487	0.774282	1
68	AMAV_S_3	Amapari virus	83.9487	0.810018	1
81	AMAV_S_4	Amapari virus	83.9487	0.964875	1
68	AMAV_S_4	Amapari virus	83.9487	0.810018	1
78	AMAV_S_4	Amapari virus	83.9487	0.929139	1
61	AMAV_S_5	Amapari virus	83.9487	0.726634	1
79	AMAV_S_5	Amapari virus	83.9487	0.941051	1
58	AMAV_S_5	Amapari virus	83.9487	0.690898	1
94	AMAV_Z_1	Amapari virus	83.9487	1.11973	1.11973
87	AMAV_Z_1	Amapari virus	83.9487	1.03635	1.03635
66	AMAV_Z_1	Amapari virus	83.9487	0.786194	1
69	AMAV_Z_2	Amapari virus	83.9487	0.82193	1
73	AMAV_Z_2	Amapari virus	83.9487	0.869578	1
99	AMAV_Z_2	Amapari virus	83.9487	1.17929	1.17929
152	AMAV_Z_3	Amapari virus	83.9487	1.81063	1.81063
238	AMAV_Z_3	Amapari virus	83.9487	2.83506	2.83506
116	AMAV_Z_3	Amapari virus	83.9487	1.3818	1.3818
78	AMAV_Z_4	Amapari virus	83.9487	0.929139	1
64	AMAV_Z_4	Amapari virus	83.9487	0.76237	1
78	AMAV_Z_4	Amapari virus	83.9487	0.929139	1
69	AMAV_Z_5	Amapari virus	83.9487	0.82193	1
73	AMAV_Z_5	Amapari virus	83.9487	0.869578	1
73	AMAV_Z_5	Amapari virus	83.9487	0.869578	1
68	AMRV_L_1	Amur virus	83.9487	0.810018	1
58	AMRV_L_1	Amur virus	83.9487	0.690898	1
69	AMRV_L_1	Amur virus	83.9487	0.82193	1
39	AMRV_L_2	Amur virus	83.9487	0.464569	1
102	AMRV_L_2	Amur virus	83.9487	1.21503	1.21503
66	AMRV_L_2	Amur virus	83.9487	0.786194	1
88	AMRV_L_3	Amur virus	83.9487	1.04826	1.04826
103	AMRV_L_3	Amur virus	83.9487	1.22694	1.22694
139	AMRV_L_3	Amur virus	83.9487	1.65577	1.65577
67	AMRV_L_4	Amur virus	83.9487	0.798106	1
72	AMRV_L_4	Amur virus	83.9487	0.857666	1
56	AMRV_L_4	Amur virus	83.9487	0.667074	1
71	AMRV_L_5	Amur virus	83.9487	0.845754	1
57	AMRV_L_5	Amur virus	83.9487	0.678986	1
85	AMRV_L_5	Amur virus	83.9487	1.01252	1.01252
68	AMRV_L_6	Amur virus	83.9487	0.810018	1
71	AMRV_L_6	Amur virus	83.9487	0.845754	1
80	AMRV_L_6	Amur virus	83.9487	0.952963	1
71	AMRV_M_1	Amur virus	83.9487	0.845754	1
69	AMRV_M_1	Amur virus	83.9487	0.82193	1
65	AMRV_M_1	Amur virus	83.9487	0.774282	1
91	AMRV_M_2	Amur virus	83.9487	1.084	1.084
67	AMRV_M_2	Amur virus	83.9487	0.798106	1
79	AMRV_M_2	Amur virus	83.9487	0.941051	1
64	AMRV_M_3	Amur virus	83.9487	0.76237	1
74	AMRV_M_3	Amur virus	83.9487	0.881491	1
74	AMRV_M_3	Amur virus	83.9487	0.881491	1
78	AMRV_M_4	Amur virus	83.9487	0.929139	1
73	AMRV_M_4	Amur virus	83.9487	0.869578	1
87	AMRV_M_4	Amur virus	83.9487	1.03635	1.03635
123	AMRV_M_5	Amur virus	83.9487	1.46518	1.46518
75	AMRV_M_5	Amur virus	83.9487	0.893403	1
58	AMRV_M_5	Amur virus	83.9487	0.690898	1
78	AMRV_S_1	Amur virus	83.9487	0.929139	1
67	AMRV_S_1	Amur virus	83.9487	0.798106	1
64	AMRV_S_1	Amur virus	83.9487	0.76237	1
80	AMRV_S_2	Amur virus	83.9487	0.952963	1
85	AMRV_S_2	Amur virus	83.9487	1.01252	1.01252
59	AMRV_S_2	Amur virus	83.9487	0.70281	1
76	AMRV_S_3	Amur virus	83.9487	0.905315	1
69	AMRV_S_3	Amur virus	83.9487	0.82193	1
66	AMRV_S_3	Amur virus	83.9487	0.786194	1
78	AMRV_S_4	Amur virus	83.9487	0.929139	1
69	AMRV_S_4	Amur virus	83.9487	0.82193	1
62	AMRV_S_4	Amur virus	83.9487	0.738546	1
102	AMRV_S_5	Amur virus	83.9487	1.21503	1.21503
83	AMRV_S_5	Amur virus	83.9487	0.988699	1
82	AMRV_S_5	Amur virus	83.9487	0.976787	1
76	ANAJV_S_1	ANAJ Hantavirus	83.9487	0.905315	1
85	ANAJV_S_1	ANAJ Hantavirus	83.9487	1.01252	1.01252
195	ANAJV_S_1	ANAJ Hantavirus	83.9487	2.32285	2.32285
95	ANAJV_S_2	ANAJ Hantavirus	83.9487	1.13164	1.13164
88	ANAJV_S_2	ANAJ Hantavirus	83.9487	1.04826	1.04826
11	ANAJV_S_2	ANAJ Hantavirus	83.9487	0.131032	1
77	ANAJV_S_3	ANAJ Hantavirus	83.9487	0.917227	1
81	ANAJV_S_3	ANAJ Hantavirus	83.9487	0.964875	1
64	ANAJV_S_3	ANAJ Hantavirus	83.9487	0.76237	1
70	ANAJV_S_4	ANAJ Hantavirus	83.9487	0.833842	1
66	ANAJV_S_4	ANAJ Hantavirus	83.9487	0.786194	1
61	ANAJV_S_4	ANAJ Hantavirus	83.9487	0.726634	1
88	ANAJV_S_5	ANAJ Hantavirus	83.9487	1.04826	1.04826
79	ANAJV_S_5	ANAJ Hantavirus	83.9487	0.941051	1
81	ANAJV_S_5	ANAJ Hantavirus	83.9487	0.964875	1
97	ANDV_L_1	Andes virus	83.9487	1.15547	1.15547
247	ANDV_L_1	Andes virus	83.9487	2.94227	2.94227
66	ANDV_L_1	Andes virus	83.9487	0.786194	1
78	ANDV_L_2	Andes virus	83.9487	0.929139	1
72	ANDV_L_2	Andes virus	83.9487	0.857666	1
61	ANDV_L_2	Andes virus	83.9487	0.726634	1
89	ANDV_L_3	Andes virus	83.9487	1.06017	1.06017
73	ANDV_L_3	Andes virus	83.9487	0.869578	1
79	ANDV_L_3	Andes virus	83.9487	0.941051	1
74	ANDV_L_4	Andes virus	83.9487	0.881491	1
70	ANDV_L_4	Andes virus	83.9487	0.833842	1
71	ANDV_L_4	Andes virus	83.9487	0.845754	1
88	ANDV_L_5	Andes virus	83.9487	1.04826	1.04826
70	ANDV_L_5	Andes virus	83.9487	0.833842	1
70	ANDV_L_5	Andes virus	83.9487	0.833842	1
63	ANDV_L_6	Andes virus	83.9487	0.750458	1
71	ANDV_L_6	Andes virus	83.9487	0.845754	1
76	ANDV_L_6	Andes virus	83.9487	0.905315	1
79	ANDV_M_1	Andes virus	83.9487	0.941051	1
66	ANDV_M_1	Andes virus	83.9487	0.786194	1
70	ANDV_M_1	Andes virus	83.9487	0.833842	1
69	ANDV_M_2	Andes virus	83.9487	0.82193	1
64	ANDV_M_2	Andes virus	83.9487	0.76237	1
10	ANDV_M_2	Andes virus	83.9487	0.11912	1
181	ANDV_M_3	Andes virus	83.9487	2.15608	2.15608
91	ANDV_M_3	Andes virus	83.9487	1.084	1.084
76	ANDV_M_3	Andes virus	83.9487	0.905315	1
77	ANDV_M_4	Andes virus	83.9487	0.917227	1
80	ANDV_M_4	Andes virus	83.9487	0.952963	1
66	ANDV_M_4	Andes virus	83.9487	0.786194	1
80	ANDV_M_5	Andes virus	83.9487	0.952963	1
65	ANDV_M_5	Andes virus	83.9487	0.774282	1
68	ANDV_M_5	Andes virus	83.9487	0.810018	1
63	ANDV_S_1	Andes virus	83.9487	0.750458	1
106	ANDV_S_1	Andes virus	83.9487	1.26268	1.26268
80	ANDV_S_1	Andes virus	83.9487	0.952963	1
87	ANDV_S_2	Andes virus	83.9487	1.03635	1.03635
83	ANDV_S_2	Andes virus	83.9487	0.988699	1
77	ANDV_S_2	Andes virus	83.9487	0.917227	1
71	ANDV_S_3	Andes virus	83.9487	0.845754	1
97	ANDV_S_3	Andes virus	83.9487	1.15547	1.15547
65	ANDV_S_3	Andes virus	83.9487	0.774282	1
77	ANDV_S_4	Andes virus	83.9487	0.917227	1
127	ANDV_S_4	Andes virus	83.9487	1.51283	1.51283
69	ANDV_S_4	Andes virus	83.9487	0.82193	1
55	ANDV_S_5	Andes virus	83.9487	0.655162	1
63	ANDV_S_5	Andes virus	83.9487	0.750458	1
59	ANDV_S_5	Andes virus	83.9487	0.70281	1
66	AMBV_L_1	Anhembi virus	83.9487	0.786194	1
82	AMBV_L_1	Anhembi virus	83.9487	0.976787	1
72	AMBV_L_1	Anhembi virus	83.9487	0.857666	1
133	AMBV_L_2	Anhembi virus	83.9487	1.5843	1.5843
61	AMBV_L_2	Anhembi virus	83.9487	0.726634	1
70	AMBV_L_2	Anhembi virus	83.9487	0.833842	1
54	AMBV_L_3	Anhembi virus	83.9487	0.64325	1
75	AMBV_L_3	Anhembi virus	83.9487	0.893403	1
82	AMBV_L_3	Anhembi virus	83.9487	0.976787	1
76	AMBV_L_4	Anhembi virus	83.9487	0.905315	1
57	AMBV_L_4	Anhembi virus	83.9487	0.678986	1
80	AMBV_L_4	Anhembi virus	83.9487	0.952963	1
80	AMBV_L_5	Anhembi virus	83.9487	0.952963	1
68	AMBV_L_5	Anhembi virus	83.9487	0.810018	1
71	AMBV_L_5	Anhembi virus	83.9487	0.845754	1
113	AMBV_M_1	Anhembi virus	83.9487	1.34606	1.34606
64	AMBV_M_1	Anhembi virus	83.9487	0.76237	1
99	AMBV_M_1	Anhembi virus	83.9487	1.17929	1.17929
65	AMBV_M_2	Anhembi virus	83.9487	0.774282	1
69	AMBV_M_2	Anhembi virus	83.9487	0.82193	1
65	AMBV_M_2	Anhembi virus	83.9487	0.774282	1
68	AMBV_M_3	Anhembi virus	83.9487	0.810018	1
76	AMBV_M_3	Anhembi virus	83.9487	0.905315	1
63	AMBV_M_3	Anhembi virus	83.9487	0.750458	1
60	AMBV_M_4	Anhembi virus	83.9487	0.714722	1
61	AMBV_M_4	Anhembi virus	83.9487	0.726634	1
70	AMBV_M_4	Anhembi virus	83.9487	0.833842	1
73	AMBV_M_5	Anhembi virus	83.9487	0.869578	1
71	AMBV_M_5	Anhembi virus	83.9487	0.845754	1
68	AMBV_M_5	Anhembi virus	83.9487	0.810018	1
62	AMBV_S_1	Anhembi virus	83.9487	0.738546	1
68	AMBV_S_1	Anhembi virus	83.9487	0.810018	1
78	AMBV_S_1	Anhembi virus	83.9487	0.929139	1
86	AMBV_S_2	Anhembi virus	83.9487	1.02443	1.02443
74	AMBV_S_2	Anhembi virus	83.9487	0.881491	1
258	AMBV_S_2	Anhembi virus	83.9487	3.0733	3.0733
106	AMBV_S_3	Anhembi virus	83.9487	1.26268	1.26268
77	AMBV_S_3	Anhembi virus	83.9487	0.917227	1
79	AMBV_S_3	Anhembi virus	83.9487	0.941051	1
67	AMBV_S_4	Anhembi virus	83.9487	0.798106	1
77	AMBV_S_4	Anhembi virus	83.9487	0.917227	1
73	AMBV_S_4	Anhembi virus	83.9487	0.869578	1
111	AMBV_S_5	Anhembi virus	83.9487	1.32224	1.32224
100	AMBV_S_5	Anhembi virus	83.9487	1.1912	1.1912
104	AMBV_S_5	Anhembi virus	83.9487	1.23885	1.23885
62	ANAV_S_1	Anopheles A virus	83.9487	0.738546	1
79	ANAV_S_1	Anopheles A virus	83.9487	0.941051	1
70	ANAV_S_1	Anopheles A virus	83.9487	0.833842	1
166	ANAV_S_2	Anopheles A virus	83.9487	1.9774	1.9774
81	ANAV_S_2	Anopheles A virus	83.9487	0.964875	1
82	ANAV_S_2	Anopheles A virus	83.9487	0.976787	1
70	ANAV_S_3	Anopheles A virus	83.9487	0.833842	1
76	ANAV_S_3	Anopheles A virus	83.9487	0.905315	1
75	ANAV_S_3	Anopheles A virus	83.9487	0.893403	1
79	ANAV_S_4	Anopheles A virus	83.9487	0.941051	1
75	ANAV_S_4	Anopheles A virus	83.9487	0.893403	1
104	ANAV_S_4	Anopheles A virus	83.9487	1.23885	1.23885
72	ANAV_S_5	Anopheles A virus	83.9487	0.857666	1
75	ANAV_S_5	Anopheles A virus	83.9487	0.893403	1
75	ANAV_S_5	Anopheles A virus	83.9487	0.893403	1
67	ANBV_S_1	Anopheles B virus	83.9487	0.798106	1
72	ANBV_S_1	Anopheles B virus	83.9487	0.857666	1
72	ANBV_S_1	Anopheles B virus	83.9487	0.857666	1
68	ANBV_S_2	Anopheles B virus	83.9487	0.810018	1
62	ANBV_S_2	Anopheles B virus	83.9487	0.738546	1
198	ANBV_S_2	Anopheles B virus	83.9487	2.35858	2.35858
75	ANBV_S_3	Anopheles B virus	83.9487	0.893403	1
69	ANBV_S_3	Anopheles B virus	83.9487	0.82193	1
88	ANBV_S_3	Anopheles B virus	83.9487	1.04826	1.04826
81	ANBV_S_4	Anopheles B virus	83.9487	0.964875	1
74	ANBV_S_4	Anopheles B virus	83.9487	0.881491	1
107	ANBV_S_4	Anopheles B virus	83.9487	1.27459	1.27459
76	ANBV_S_5	Anopheles B virus	83.9487	0.905315	1
68	ANBV_S_5	Anopheles B virus	83.9487	0.810018	1
65	ANBV_S_5	Anopheles B virus	83.9487	0.774282	1
73	ANBV_S_6	Anopheles B virus	83.9487	0.869578	1
65	ANBV_S_6	Anopheles B virus	83.9487	0.774282	1
66	ANBV_S_6	Anopheles B virus	83.9487	0.786194	1
82	APEUV_L_1	Apeu virus	83.9487	0.976787	1
81	APEUV_L_1	Apeu virus	83.9487	0.964875	1
81	APEUV_L_1	Apeu virus	83.9487	0.964875	1
81	APEUV_L_2	Apeu virus	83.9487	0.964875	1
108	APEUV_L_2	Apeu virus	83.9487	1.2865	1.2865
111	APEUV_L_2	Apeu virus	83.9487	1.32224	1.32224
69	APEUV_L_3	Apeu virus	83.9487	0.82193	1
106	APEUV_L_3	Apeu virus	83.9487	1.26268	1.26268
76	APEUV_L_3	Apeu virus	83.9487	0.905315	1
60	APEUV_L_4	Apeu virus	83.9487	0.714722	1
64	APEUV_L_4	Apeu virus	83.9487	0.76237	1
70	APEUV_L_4	Apeu virus	83.9487	0.833842	1
81	APEUV_L_5	Apeu virus	83.9487	0.964875	1
80	APEUV_L_5	Apeu virus	83.9487	0.952963	1
65	APEUV_L_5	Apeu virus	83.9487	0.774282	1
78	APEUV_M_1	Apeu virus	83.9487	0.929139	1
83	APEUV_M_1	Apeu virus	83.9487	0.988699	1
74	APEUV_M_1	Apeu virus	83.9487	0.881491	1
97	APEUV_M_2	Apeu virus	83.9487	1.15547	1.15547
66	APEUV_M_2	Apeu virus	83.9487	0.786194	1
73	APEUV_M_2	Apeu virus	83.9487	0.869578	1
78	APEUV_M_3	Apeu virus	83.9487	0.929139	1
74	APEUV_M_3	Apeu virus	83.9487	0.881491	1
109	APEUV_M_3	Apeu virus	83.9487	1.29841	1.29841
69	APEUV_M_4	Apeu virus	83.9487	0.82193	1
65	APEUV_M_4	Apeu virus	83.9487	0.774282	1
68	APEUV_M_4	Apeu virus	83.9487	0.810018	1
80	APEUV_M_5	Apeu virus	83.9487	0.952963	1
79	APEUV_M_5	Apeu virus	83.9487	0.941051	1
74	APEUV_M_5	Apeu virus	83.9487	0.881491	1
82	APEUV_S_1	Apeu virus	83.9487	0.976787	1
73	APEUV_S_1	Apeu virus	83.9487	0.869578	1
78	APEUV_S_1	Apeu virus	83.9487	0.929139	1
71	APEUV_S_2	Apeu virus	83.9487	0.845754	1
75	APEUV_S_2	Apeu virus	83.9487	0.893403	1
67	APEUV_S_2	Apeu virus	83.9487	0.798106	1
62	APEUV_S_3	Apeu virus	83.9487	0.738546	1
67	APEUV_S_3	Apeu virus	83.9487	0.798106	1
60	APEUV_S_3	Apeu virus	83.9487	0.714722	1
82	APEUV_S_4	Apeu virus	83.9487	0.976787	1
62	APEUV_S_4	Apeu virus	83.9487	0.738546	1
72	APEUV_S_4	Apeu virus	83.9487	0.857666	1
118	APEUV_S_5	Apeu virus	83.9487	1.40562	1.40562
71	APEUV_S_5	Apeu virus	83.9487	0.845754	1
140	APEUV_S_5	Apeu virus	83.9487	1.66768	1.66768
90	APEUV_S_6	Apeu virus	83.9487	1.07208	1.07208
79	APEUV_S_6	Apeu virus	83.9487	0.941051	1
82	APEUV_S_6	Apeu virus	83.9487	0.976787	1
175	APOIV_1	Apoi virus	83.9487	2.08461	2.08461
130	APOIV_1	Apoi virus	83.9487	1.54856	1.54856
67	APOIV_1	Apoi virus	83.9487	0.798106	1
67	APOIV_10	Apoi virus	83.9487	0.798106	1
71	APOIV_10	Apoi virus	83.9487	0.845754	1
58	APOIV_10	Apoi virus	83.9487	0.690898	1
68	APOIV_2	Apoi virus	83.9487	0.810018	1
157	APOIV_2	Apoi virus	83.9487	1.87019	1.87019
74	APOIV_2	Apoi virus	83.9487	0.881491	1
77	APOIV_3	Apoi virus	83.9487	0.917227	1
78	APOIV_3	Apoi virus	83.9487	0.929139	1
70	APOIV_3	Apoi virus	83.9487	0.833842	1
107	APOIV_4	Apoi virus	83.9487	1.27459	1.27459
106	APOIV_4	Apoi virus	83.9487	1.26268	1.26268
96	APOIV_4	Apoi virus	83.9487	1.14356	1.14356
72	APOIV_5	Apoi virus	83.9487	0.857666	1
83	APOIV_5	Apoi virus	83.9487	0.988699	1
67	APOIV_5	Apoi virus	83.9487	0.798106	1
95	APOIV_6	Apoi virus	83.9487	1.13164	1.13164
79	APOIV_6	Apoi virus	83.9487	0.941051	1
75	APOIV_6	Apoi virus	83.9487	0.893403	1
153	APOIV_7	Apoi virus	83.9487	1.82254	1.82254
162	APOIV_7	Apoi virus	83.9487	1.92975	1.92975
114	APOIV_7	Apoi virus	83.9487	1.35797	1.35797
63	APOIV_8	Apoi virus	83.9487	0.750458	1
79	APOIV_8	Apoi virus	83.9487	0.941051	1
64	APOIV_8	Apoi virus	83.9487	0.76237	1
77	APOIV_9	Apoi virus	83.9487	0.917227	1
58	APOIV_9	Apoi virus	83.9487	0.690898	1
73	APOIV_9	Apoi virus	83.9487	0.869578	1
81	ARAV_M_1	Araraquara virus	83.9487	0.964875	1
64	ARAV_M_1	Araraquara virus	83.9487	0.76237	1
67	ARAV_M_1	Araraquara virus	83.9487	0.798106	1
74	ARAV_M_2	Araraquara virus	83.9487	0.881491	1
63	ARAV_M_2	Araraquara virus	83.9487	0.750458	1
68	ARAV_M_2	Araraquara virus	83.9487	0.810018	1
114	ARAV_M_3	Araraquara virus	83.9487	1.35797	1.35797
120	ARAV_M_3	Araraquara virus	83.9487	1.42944	1.42944
97	ARAV_M_3	Araraquara virus	83.9487	1.15547	1.15547
75	ARAV_M_4	Araraquara virus	83.9487	0.893403	1
62	ARAV_M_4	Araraquara virus	83.9487	0.738546	1
66	ARAV_M_4	Araraquara virus	83.9487	0.786194	1
308	ARAV_M_5	Araraquara virus	83.9487	3.66891	3.66891
196	ARAV_M_5	Araraquara virus	83.9487	2.33476	2.33476
144	ARAV_M_5	Araraquara virus	83.9487	1.71533	1.71533
62	ARAV_S_1	Araraquara virus	83.9487	0.738546	1
60	ARAV_S_1	Araraquara virus	83.9487	0.714722	1
72	ARAV_S_1	Araraquara virus	83.9487	0.857666	1
67	ARAV_S_2	Araraquara virus	83.9487	0.798106	1
96	ARAV_S_2	Araraquara virus	83.9487	1.14356	1.14356
71	ARAV_S_2	Araraquara virus	83.9487	0.845754	1
66	ARAV_S_3	Araraquara virus	83.9487	0.786194	1
82	ARAV_S_3	Araraquara virus	83.9487	0.976787	1
66	ARAV_S_3	Araraquara virus	83.9487	0.786194	1
63	ARAV_S_4	Araraquara virus	83.9487	0.750458	1
64	ARAV_S_4	Araraquara virus	83.9487	0.76237	1
67	ARAV_S_4	Araraquara virus	83.9487	0.798106	1
68	ARAV_S_5	Araraquara virus	83.9487	0.810018	1
74	ARAV_S_5	Araraquara virus	83.9487	0.881491	1
81	ARAV_S_5	Araraquara virus	83.9487	0.964875	1
81	ARAUV_S_1	Araucaria virus	83.9487	0.964875	1
83	ARAUV_S_1	Araucaria virus	83.9487	0.988699	1
67	ARAUV_S_1	Araucaria virus	83.9487	0.798106	1
63	ARAUV_S_2	Araucaria virus	83.9487	0.750458	1
69	ARAUV_S_2	Araucaria virus	83.9487	0.82193	1
70	ARAUV_S_2	Araucaria virus	83.9487	0.833842	1
72	ARAUV_S_3	Araucaria virus	83.9487	0.857666	1
73	ARAUV_S_3	Araucaria virus	83.9487	0.869578	1
66	ARAUV_S_3	Araucaria virus	83.9487	0.786194	1
66	ARAUV_S_4	Araucaria virus	83.9487	0.786194	1
71	ARAUV_S_4	Araucaria virus	83.9487	0.845754	1
77	ARAUV_S_4	Araucaria virus	83.9487	0.917227	1
25	ARAUV_S_5	Araucaria virus	83.9487	0.297801	1
68	ARAUV_S_5	Araucaria virus	83.9487	0.810018	1
72	ARAUV_S_5	Araucaria virus	83.9487	0.857666	1
421	ARBV_L_1	Arbia virus	83.9487	5.01497	5.01497
397	ARBV_L_1	Arbia virus	83.9487	4.72908	4.72908
97	ARBV_L_1	Arbia virus	83.9487	1.15547	1.15547
187	ARBV_L_2	Arbia virus	83.9487	2.22755	2.22755
84	ARBV_L_2	Arbia virus	83.9487	1.00061	1.00061
148	ARBV_L_2	Arbia virus	83.9487	1.76298	1.76298
81	ARBV_L_3	Arbia virus	83.9487	0.964875	1
80	ARBV_L_3	Arbia virus	83.9487	0.952963	1
84	ARBV_L_3	Arbia virus	83.9487	1.00061	1.00061
67	ARBV_L_4	Arbia virus	83.9487	0.798106	1
65	ARBV_L_4	Arbia virus	83.9487	0.774282	1
80	ARBV_L_4	Arbia virus	83.9487	0.952963	1
68	ARBV_L_5	Arbia virus	83.9487	0.810018	1
61	ARBV_L_5	Arbia virus	83.9487	0.726634	1
74	ARBV_L_5	Arbia virus	83.9487	0.881491	1
76	ARBV_M_1	Arbia virus	83.9487	0.905315	1
70	ARBV_M_1	Arbia virus	83.9487	0.833842	1
59	ARBV_M_1	Arbia virus	83.9487	0.70281	1
111	ARBV_M_2	Arbia virus	83.9487	1.32224	1.32224
106	ARBV_M_2	Arbia virus	83.9487	1.26268	1.26268
90	ARBV_M_2	Arbia virus	83.9487	1.07208	1.07208
69	ARBV_M_3	Arbia virus	83.9487	0.82193	1
72	ARBV_M_3	Arbia virus	83.9487	0.857666	1
74	ARBV_M_3	Arbia virus	83.9487	0.881491	1
60	ARBV_M_4	Arbia virus	83.9487	0.714722	1
73	ARBV_M_4	Arbia virus	83.9487	0.869578	1
67	ARBV_M_4	Arbia virus	83.9487	0.798106	1
65	ARBV_M_5	Arbia virus	83.9487	0.774282	1
70	ARBV_M_5	Arbia virus	83.9487	0.833842	1
40	ARBV_M_5	Arbia virus	83.9487	0.476481	1
69	ARBV_S_1	Arbia virus	83.9487	0.82193	1
59	ARBV_S_1	Arbia virus	83.9487	0.70281	1
65	ARBV_S_1	Arbia virus	83.9487	0.774282	1
77	ARBV_S_2	Arbia virus	83.9487	0.917227	1
77	ARBV_S_2	Arbia virus	83.9487	0.917227	1
18	ARBV_S_2	Arbia virus	83.9487	0.214417	1
134	ARBV_S_3	Arbia virus	83.9487	1.59621	1.59621
145	ARBV_S_3	Arbia virus	83.9487	1.72724	1.72724
76	ARBV_S_3	Arbia virus	83.9487	0.905315	1
79	ARBV_S_4	Arbia virus	83.9487	0.941051	1
94	ARBV_S_4	Arbia virus	83.9487	1.11973	1.11973
27	ARBV_S_4	Arbia virus	83.9487	0.321625	1
72	ARBV_S_5	Arbia virus	83.9487	0.857666	1
90	ARBV_S_5	Arbia virus	83.9487	1.07208	1.07208
77	ARBV_S_5	Arbia virus	83.9487	0.917227	1
60	ARBV_S_6	Arbia virus	83.9487	0.714722	1
67	ARBV_S_6	Arbia virus	83.9487	0.798106	1
71	ARBV_S_6	Arbia virus	83.9487	0.845754	1
65	ARBV_S_7	Arbia virus	83.9487	0.774282	1
170	ARBV_S_7	Arbia virus	83.9487	2.02505	2.02505
71	ARBV_S_7	Arbia virus	83.9487	0.845754	1
67	ARBV_S_8	Arbia virus	83.9487	0.798106	1
71	ARBV_S_8	Arbia virus	83.9487	0.845754	1
64	ARBV_S_8	Arbia virus	83.9487	0.76237	1
67	ARBV_S_9	Arbia virus	83.9487	0.798106	1
81	ARBV_S_9	Arbia virus	83.9487	0.964875	1
59	ARBV_S_9	Arbia virus	83.9487	0.70281	1
83	ARENA_L_1	Arena virus (Generic Probes)	83.9487	0.988699	1
64	ARENA_L_1	Arena virus (Generic Probes)	83.9487	0.76237	1
61	ARENA_L_1	Arena virus (Generic Probes)	83.9487	0.726634	1
72	ARENA_L_10	Arena virus (Generic Probes)	83.9487	0.857666	1
84	ARENA_L_10	Arena virus (Generic Probes)	83.9487	1.00061	1.00061
71	ARENA_L_10	Arena virus (Generic Probes)	83.9487	0.845754	1
67	ARENA_L_2	Arena virus (Generic Probes)	83.9487	0.798106	1
77	ARENA_L_2	Arena virus (Generic Probes)	83.9487	0.917227	1
79	ARENA_L_2	Arena virus (Generic Probes)	83.9487	0.941051	1
70	ARENA_L_3	Arena virus (Generic Probes)	83.9487	0.833842	1
66	ARENA_L_3	Arena virus (Generic Probes)	83.9487	0.786194	1
65	ARENA_L_3	Arena virus (Generic Probes)	83.9487	0.774282	1
441	ARENA_L_4	Arena virus (Generic Probes)	83.9487	5.25321	5.25321
244	ARENA_L_4	Arena virus (Generic Probes)	83.9487	2.90654	2.90654
517	ARENA_L_4	Arena virus (Generic Probes)	83.9487	6.15852	6.15852
65	ARENA_L_5	Arena virus (Generic Probes)	83.9487	0.774282	1
64	ARENA_L_5	Arena virus (Generic Probes)	83.9487	0.76237	1
67	ARENA_L_5	Arena virus (Generic Probes)	83.9487	0.798106	1
83	ARENA_L_6	Arena virus (Generic Probes)	83.9487	0.988699	1
75	ARENA_L_6	Arena virus (Generic Probes)	83.9487	0.893403	1
67	ARENA_L_6	Arena virus (Generic Probes)	83.9487	0.798106	1
567	ARENA_L_7	Arena virus (Generic Probes)	83.9487	6.75412	6.75412
82	ARENA_L_7	Arena virus (Generic Probes)	83.9487	0.976787	1
76	ARENA_L_7	Arena virus (Generic Probes)	83.9487	0.905315	1
85	ARENA_L_8	Arena virus (Generic Probes)	83.9487	1.01252	1.01252
75	ARENA_L_8	Arena virus (Generic Probes)	83.9487	0.893403	1
69	ARENA_L_8	Arena virus (Generic Probes)	83.9487	0.82193	1
74	ARENA_L_9	Arena virus (Generic Probes)	83.9487	0.881491	1
66	ARENA_L_9	Arena virus (Generic Probes)	83.9487	0.786194	1
91	ARENA_L_9	Arena virus (Generic Probes)	83.9487	1.084	1.084
75	ARENA_S_1	Arena virus (Generic Probes)	83.9487	0.893403	1
62	ARENA_S_1	Arena virus (Generic Probes)	83.9487	0.738546	1
65	ARENA_S_1	Arena virus (Generic Probes)	83.9487	0.774282	1
80	ARENA_S_10	Arena virus (Generic Probes)	83.9487	0.952963	1
58	ARENA_S_10	Arena virus (Generic Probes)	83.9487	0.690898	1
83	ARENA_S_10	Arena virus (Generic Probes)	83.9487	0.988699	1
23	ARENA_S_2	Arena virus (Generic Probes)	83.9487	0.273977	1
260	ARENA_S_2	Arena virus (Generic Probes)	83.9487	3.09713	3.09713
77	ARENA_S_2	Arena virus (Generic Probes)	83.9487	0.917227	1
67	ARENA_S_3	Arena virus (Generic Probes)	83.9487	0.798106	1
101	ARENA_S_3	Arena virus (Generic Probes)	83.9487	1.20312	1.20312
63	ARENA_S_3	Arena virus (Generic Probes)	83.9487	0.750458	1
61	ARENA_S_4	Arena virus (Generic Probes)	83.9487	0.726634	1
65	ARENA_S_4	Arena virus (Generic Probes)	83.9487	0.774282	1
81	ARENA_S_4	Arena virus (Generic Probes)	83.9487	0.964875	1
177	ARENA_S_5	Arena virus (Generic Probes)	83.9487	2.10843	2.10843
71	ARENA_S_5	Arena virus (Generic Probes)	83.9487	0.845754	1
70	ARENA_S_5	Arena virus (Generic Probes)	83.9487	0.833842	1
363	ARENA_S_6	Arena virus (Generic Probes)	83.9487	4.32407	4.32407
318	ARENA_S_6	Arena virus (Generic Probes)	83.9487	3.78803	3.78803
447	ARENA_S_6	Arena virus (Generic Probes)	83.9487	5.32468	5.32468
79	ARENA_S_7	Arena virus (Generic Probes)	83.9487	0.941051	1
80	ARENA_S_7	Arena virus (Generic Probes)	83.9487	0.952963	1
72	ARENA_S_7	Arena virus (Generic Probes)	83.9487	0.857666	1
79	ARENA_S_8	Arena virus (Generic Probes)	83.9487	0.941051	1
65	ARENA_S_8	Arena virus (Generic Probes)	83.9487	0.774282	1
71	ARENA_S_8	Arena virus (Generic Probes)	83.9487	0.845754	1
83	ARENA_S_9	Arena virus (Generic Probes)	83.9487	0.988699	1
70	ARENA_S_9	Arena virus (Generic Probes)	83.9487	0.833842	1
81	ARENA_S_9	Arena virus (Generic Probes)	83.9487	0.964875	1
102	ARENAV_S_1	Arena virus (Generic Probes)	83.9487	1.21503	1.21503
63	ARENAV_S_1	Arena virus (Generic Probes)	83.9487	0.750458	1
73	ARENAV_S_1	Arena virus (Generic Probes)	83.9487	0.869578	1
72	ARENAV_S_2	Arena virus (Generic Probes)	83.9487	0.857666	1
67	ARENAV_S_2	Arena virus (Generic Probes)	83.9487	0.798106	1
74	ARENAV_S_2	Arena virus (Generic Probes)	83.9487	0.881491	1
85	ARENAV_S_3	Arena virus (Generic Probes)	83.9487	1.01252	1.01252
57	ARENAV_S_3	Arena virus (Generic Probes)	83.9487	0.678986	1
75	ARENAV_S_3	Arena virus (Generic Probes)	83.9487	0.893403	1
76	ARENAV_S_4	Arena virus (Generic Probes)	83.9487	0.905315	1
78	ARENAV_S_4	Arena virus (Generic Probes)	83.9487	0.929139	1
75	ARENAV_S_4	Arena virus (Generic Probes)	83.9487	0.893403	1
103	ARENAV_S_5	Arena virus (Generic Probes)	83.9487	1.22694	1.22694
93	ARENAV_S_5	Arena virus (Generic Probes)	83.9487	1.10782	1.10782
98	ARENAV_S_5	Arena virus (Generic Probes)	83.9487	1.16738	1.16738
61	ARENAV_S_6	Arena virus (Generic Probes)	83.9487	0.726634	1
90	ARENAV_S_6	Arena virus (Generic Probes)	83.9487	1.07208	1.07208
74	ARENAV_S_6	Arena virus (Generic Probes)	83.9487	0.881491	1
119	ARENAV_S_7	Arena virus (Generic Probes)	83.9487	1.41753	1.41753
110	ARENAV_S_7	Arena virus (Generic Probes)	83.9487	1.31032	1.31032
109	ARENAV_S_7	Arena virus (Generic Probes)	83.9487	1.29841	1.29841
66	ARQV_L_1	Ariquemes virus	83.9487	0.786194	1
62	ARQV_L_1	Ariquemes virus	83.9487	0.738546	1
78	ARQV_L_1	Ariquemes virus	83.9487	0.929139	1
300	ARQV_L_2	Ariquemes virus	83.9487	3.57361	3.57361
66	ARQV_L_2	Ariquemes virus	83.9487	0.786194	1
276	ARQV_L_2	Ariquemes virus	83.9487	3.28772	3.28772
146	ARQV_L_3	Ariquemes virus	83.9487	1.73916	1.73916
79	ARQV_L_3	Ariquemes virus	83.9487	0.941051	1
69	ARQV_L_3	Ariquemes virus	83.9487	0.82193	1
85	ARQV_L_4	Ariquemes virus	83.9487	1.01252	1.01252
65	ARQV_L_4	Ariquemes virus	83.9487	0.774282	1
70	ARQV_L_4	Ariquemes virus	83.9487	0.833842	1
18	ARQV_L_5	Ariquemes virus	83.9487	0.214417	1
63	ARQV_L_5	Ariquemes virus	83.9487	0.750458	1
67	ARQV_L_5	Ariquemes virus	83.9487	0.798106	1
239	ARQV_M_1	Ariquemes virus	83.9487	2.84698	2.84698
67	ARQV_M_1	Ariquemes virus	83.9487	0.798106	1
98	ARQV_M_1	Ariquemes virus	83.9487	1.16738	1.16738
250	ARQV_M_2	Ariquemes virus	83.9487	2.97801	2.97801
70	ARQV_M_2	Ariquemes virus	83.9487	0.833842	1
67	ARQV_M_2	Ariquemes virus	83.9487	0.798106	1
88	ARQV_M_3	Ariquemes virus	83.9487	1.04826	1.04826
84	ARQV_M_3	Ariquemes virus	83.9487	1.00061	1.00061
81	ARQV_M_3	Ariquemes virus	83.9487	0.964875	1
81	ARQV_M_4	Ariquemes virus	83.9487	0.964875	1
65	ARQV_M_4	Ariquemes virus	83.9487	0.774282	1
71	ARQV_M_4	Ariquemes virus	83.9487	0.845754	1
63	ARQV_M_5	Ariquemes virus	83.9487	0.750458	1
69	ARQV_M_5	Ariquemes virus	83.9487	0.82193	1
66	ARQV_M_5	Ariquemes virus	83.9487	0.786194	1
9	ARQV_S_1	Ariquemes virus	83.9487	0.107208	1
73	ARQV_S_1	Ariquemes virus	83.9487	0.869578	1
64	ARQV_S_1	Ariquemes virus	83.9487	0.76237	1
71	ARQV_S_2	Ariquemes virus	83.9487	0.845754	1
56	ARQV_S_2	Ariquemes virus	83.9487	0.667074	1
87	ARQV_S_2	Ariquemes virus	83.9487	1.03635	1.03635
74	ARQV_S_3	Ariquemes virus	83.9487	0.881491	1
85	ARQV_S_3	Ariquemes virus	83.9487	1.01252	1.01252
67	ARQV_S_3	Ariquemes virus	83.9487	0.798106	1
69	ARQV_S_4	Ariquemes virus	83.9487	0.82193	1
86	ARQV_S_4	Ariquemes virus	83.9487	1.02443	1.02443
58	ARQV_S_4	Ariquemes virus	83.9487	0.690898	1
5	ARQV_S_5	Ariquemes virus	83.9487	0.0595602	1
71	ARQV_S_5	Ariquemes virus	83.9487	0.845754	1
71	ARQV_S_5	Ariquemes virus	83.9487	0.845754	1
2243	ARMV_L_1	Armero virus	83.9487	26.7187	26.7187
798	ARMV_L_1	Armero virus	83.9487	9.5058	9.5058
18973	ARMV_L_1	Armero virus	83.9487	226.007	226.007
79	ARMV_L_2	Armero virus	83.9487	0.941051	1
83	ARMV_L_2	Armero virus	83.9487	0.988699	1
109	ARMV_L_2	Armero virus	83.9487	1.29841	1.29841
70	ARMV_L_3	Armero virus	83.9487	0.833842	1
65	ARMV_L_3	Armero virus	83.9487	0.774282	1
55	ARMV_L_3	Armero virus	83.9487	0.655162	1
69	ARMV_L_4	Armero virus	83.9487	0.82193	1
64	ARMV_L_4	Armero virus	83.9487	0.76237	1
66	ARMV_L_4	Armero virus	83.9487	0.786194	1
69	ARMV_L_5	Armero virus	83.9487	0.82193	1
79	ARMV_L_5	Armero virus	83.9487	0.941051	1
71	ARMV_L_5	Armero virus	83.9487	0.845754	1
85	ARMV_M_1	Armero virus	83.9487	1.01252	1.01252
101	ARMV_M_1	Armero virus	83.9487	1.20312	1.20312
78	ARMV_M_1	Armero virus	83.9487	0.929139	1
70	ARMV_M_2	Armero virus	83.9487	0.833842	1
77	ARMV_M_2	Armero virus	83.9487	0.917227	1
61	ARMV_M_2	Armero virus	83.9487	0.726634	1
73	ARMV_M_3	Armero virus	83.9487	0.869578	1
72	ARMV_M_3	Armero virus	83.9487	0.857666	1
27	ARMV_M_3	Armero virus	83.9487	0.321625	1
73	ARMV_M_4	Armero virus	83.9487	0.869578	1
75	ARMV_M_4	Armero virus	83.9487	0.893403	1
68	ARMV_M_4	Armero virus	83.9487	0.810018	1
33	ARMV_S_1	Armero virus	83.9487	0.393097	1
63	ARMV_S_1	Armero virus	83.9487	0.750458	1
71	ARMV_S_1	Armero virus	83.9487	0.845754	1
123	ARMV_S_2	Armero virus	83.9487	1.46518	1.46518
67	ARMV_S_2	Armero virus	83.9487	0.798106	1
127	ARMV_S_2	Armero virus	83.9487	1.51283	1.51283
94	ARMV_S_3	Armero virus	83.9487	1.11973	1.11973
79	ARMV_S_3	Armero virus	83.9487	0.941051	1
93	ARMV_S_3	Armero virus	83.9487	1.10782	1.10782
121	ARMV_S_4	Armero virus	83.9487	1.44136	1.44136
78	ARMV_S_4	Armero virus	83.9487	0.929139	1
105	ARMV_S_4	Armero virus	83.9487	1.25076	1.25076
60	AROAV_10	Aroa virus	83.9487	0.714722	1
73	AROAV_10	Aroa virus	83.9487	0.869578	1
67	AROAV_10	Aroa virus	83.9487	0.798106	1
109	AROAV_11	Aroa virus	83.9487	1.29841	1.29841
123	AROAV_11	Aroa virus	83.9487	1.46518	1.46518
94	AROAV_11	Aroa virus	83.9487	1.11973	1.11973
31	AROAV_12	Aroa virus	83.9487	0.369273	1
78	AROAV_12	Aroa virus	83.9487	0.929139	1
71	AROAV_12	Aroa virus	83.9487	0.845754	1
131	AROAV_13	Aroa virus	83.9487	1.56048	1.56048
63	AROAV_13	Aroa virus	83.9487	0.750458	1
69	AROAV_13	Aroa virus	83.9487	0.82193	1
56	AROAV_4	Aroa virus	83.9487	0.667074	1
72	AROAV_4	Aroa virus	83.9487	0.857666	1
64	AROAV_4	Aroa virus	83.9487	0.76237	1
65	AROAV_5	Aroa virus	83.9487	0.774282	1
74	AROAV_5	Aroa virus	83.9487	0.881491	1
71	AROAV_5	Aroa virus	83.9487	0.845754	1
126	AROAV_6	Aroa virus	83.9487	1.50092	1.50092
76	AROAV_6	Aroa virus	83.9487	0.905315	1
143	AROAV_6	Aroa virus	83.9487	1.70342	1.70342
84	AROAV_7	Aroa virus	83.9487	1.00061	1.00061
69	AROAV_7	Aroa virus	83.9487	0.82193	1
73	AROAV_7	Aroa virus	83.9487	0.869578	1
71	AROAV_8	Aroa virus	83.9487	0.845754	1
73	AROAV_8	Aroa virus	83.9487	0.869578	1
62	AROAV_8	Aroa virus	83.9487	0.738546	1
83	AROAV_9	Aroa virus	83.9487	0.988699	1
63	AROAV_9	Aroa virus	83.9487	0.750458	1
67	AROAV_9	Aroa virus	83.9487	0.798106	1
64	ARTV_L_1	Artybash virus	83.9487	0.76237	1
86	ARTV_L_1	Artybash virus	83.9487	1.02443	1.02443
68	ARTV_L_1	Artybash virus	83.9487	0.810018	1
75	ARTV_L_2	Artybash virus	83.9487	0.893403	1
77	ARTV_L_2	Artybash virus	83.9487	0.917227	1
68	ARTV_L_2	Artybash virus	83.9487	0.810018	1
72	ARTV_L_3	Artybash virus	83.9487	0.857666	1
73	ARTV_L_3	Artybash virus	83.9487	0.869578	1
73	ARTV_L_3	Artybash virus	83.9487	0.869578	1
73	ARTV_L_4	Artybash virus	83.9487	0.869578	1
64	ARTV_L_4	Artybash virus	83.9487	0.76237	1
62	ARTV_L_4	Artybash virus	83.9487	0.738546	1
70	ARTV_L_5	Artybash virus	83.9487	0.833842	1
41	ARTV_L_5	Artybash virus	83.9487	0.488393	1
70	ARTV_L_5	Artybash virus	83.9487	0.833842	1
16	ARTV_M_1	Artybash virus	83.9487	0.190593	1
78	ARTV_M_1	Artybash virus	83.9487	0.929139	1
69	ARTV_M_1	Artybash virus	83.9487	0.82193	1
82	ARTV_M_2	Artybash virus	83.9487	0.976787	1
77	ARTV_M_2	Artybash virus	83.9487	0.917227	1
75	ARTV_M_2	Artybash virus	83.9487	0.893403	1
120	ARTV_M_3	Artybash virus	83.9487	1.42944	1.42944
67	ARTV_M_3	Artybash virus	83.9487	0.798106	1
84	ARTV_M_3	Artybash virus	83.9487	1.00061	1.00061
71	ARTV_M_4	Artybash virus	83.9487	0.845754	1
66	ARTV_M_4	Artybash virus	83.9487	0.786194	1
63	ARTV_M_4	Artybash virus	83.9487	0.750458	1
14	ARTV_M_5	Artybash virus	83.9487	0.166768	1
59	ARTV_M_5	Artybash virus	83.9487	0.70281	1
66	ARTV_M_5	Artybash virus	83.9487	0.786194	1
62	AMTV_L_1	Arumowot virus	83.9487	0.738546	1
81	AMTV_L_1	Arumowot virus	83.9487	0.964875	1
65	AMTV_L_1	Arumowot virus	83.9487	0.774282	1
68	AMTV_L_2	Arumowot virus	83.9487	0.810018	1
107	AMTV_L_2	Arumowot virus	83.9487	1.27459	1.27459
62	AMTV_L_2	Arumowot virus	83.9487	0.738546	1
83	AMTV_L_3	Arumowot virus	83.9487	0.988699	1
72	AMTV_L_3	Arumowot virus	83.9487	0.857666	1
107	AMTV_L_3	Arumowot virus	83.9487	1.27459	1.27459
63	AMTV_L_4	Arumowot virus	83.9487	0.750458	1
65	AMTV_L_4	Arumowot virus	83.9487	0.774282	1
61	AMTV_L_4	Arumowot virus	83.9487	0.726634	1
67	AMTV_L_5	Arumowot virus	83.9487	0.798106	1
67	AMTV_L_5	Arumowot virus	83.9487	0.798106	1
69	AMTV_L_5	Arumowot virus	83.9487	0.82193	1
74	AMTV_M_1	Arumowot virus	83.9487	0.881491	1
72	AMTV_M_1	Arumowot virus	83.9487	0.857666	1
67	AMTV_M_1	Arumowot virus	83.9487	0.798106	1
167	AMTV_M_2	Arumowot virus	83.9487	1.98931	1.98931
40	AMTV_M_2	Arumowot virus	83.9487	0.476481	1
74	AMTV_M_2	Arumowot virus	83.9487	0.881491	1
74	AMTV_M_3	Arumowot virus	83.9487	0.881491	1
67	AMTV_M_3	Arumowot virus	83.9487	0.798106	1
72	AMTV_M_3	Arumowot virus	83.9487	0.857666	1
245	AMTV_M_4	Arumowot virus	83.9487	2.91845	2.91845
60	AMTV_M_4	Arumowot virus	83.9487	0.714722	1
59	AMTV_M_4	Arumowot virus	83.9487	0.70281	1
82	AMTV_M_5	Arumowot virus	83.9487	0.976787	1
73	AMTV_M_5	Arumowot virus	83.9487	0.869578	1
66	AMTV_M_5	Arumowot virus	83.9487	0.786194	1
96	AMTV_S_1	Arumowot virus	83.9487	1.14356	1.14356
86	AMTV_S_1	Arumowot virus	83.9487	1.02443	1.02443
72	AMTV_S_1	Arumowot virus	83.9487	0.857666	1
79	AMTV_S_2	Arumowot virus	83.9487	0.941051	1
67	AMTV_S_2	Arumowot virus	83.9487	0.798106	1
65	AMTV_S_2	Arumowot virus	83.9487	0.774282	1
81	AMTV_S_3	Arumowot virus	83.9487	0.964875	1
75	AMTV_S_3	Arumowot virus	83.9487	0.893403	1
66	AMTV_S_3	Arumowot virus	83.9487	0.786194	1
88	AMTV_S_4	Arumowot virus	83.9487	1.04826	1.04826
81	AMTV_S_4	Arumowot virus	83.9487	0.964875	1
9	AMTV_S_4	Arumowot virus	83.9487	0.107208	1
86	AMTV_S_5	Arumowot virus	83.9487	1.02443	1.02443
64	AMTV_S_5	Arumowot virus	83.9487	0.76237	1
15	AMTV_S_5	Arumowot virus	83.9487	0.178681	1
74	ASAV_L_1	Asama virus	83.9487	0.881491	1
83	ASAV_L_1	Asama virus	83.9487	0.988699	1
86	ASAV_L_1	Asama virus	83.9487	1.02443	1.02443
60	ASAV_L_2	Asama virus	83.9487	0.714722	1
64	ASAV_L_2	Asama virus	83.9487	0.76237	1
71	ASAV_L_2	Asama virus	83.9487	0.845754	1
62	ASAV_L_3	Asama virus	83.9487	0.738546	1
68	ASAV_L_3	Asama virus	83.9487	0.810018	1
68	ASAV_L_3	Asama virus	83.9487	0.810018	1
62	ASAV_L_4	Asama virus	83.9487	0.738546	1
61	ASAV_L_4	Asama virus	83.9487	0.726634	1
77	ASAV_L_4	Asama virus	83.9487	0.917227	1
78	ASAV_L_5	Asama virus	83.9487	0.929139	1
159	ASAV_L_5	Asama virus	83.9487	1.89401	1.89401
63	ASAV_L_5	Asama virus	83.9487	0.750458	1
63	ASAV_M_1	Asama virus	83.9487	0.750458	1
65	ASAV_M_1	Asama virus	83.9487	0.774282	1
72	ASAV_M_1	Asama virus	83.9487	0.857666	1
97	ASAV_M_2	Asama virus	83.9487	1.15547	1.15547
71	ASAV_M_2	Asama virus	83.9487	0.845754	1
26	ASAV_M_2	Asama virus	83.9487	0.309713	1
69	ASAV_M_3	Asama virus	83.9487	0.82193	1
71	ASAV_M_3	Asama virus	83.9487	0.845754	1
64	ASAV_M_3	Asama virus	83.9487	0.76237	1
85	ASAV_M_4	Asama virus	83.9487	1.01252	1.01252
123	ASAV_M_4	Asama virus	83.9487	1.46518	1.46518
172	ASAV_M_4	Asama virus	83.9487	2.04887	2.04887
87	ASAV_M_5	Asama virus	83.9487	1.03635	1.03635
69	ASAV_M_5	Asama virus	83.9487	0.82193	1
72	ASAV_M_5	Asama virus	83.9487	0.857666	1
85	ASAV_S_1	Asama virus	83.9487	1.01252	1.01252
65	ASAV_S_1	Asama virus	83.9487	0.774282	1
70	ASAV_S_1	Asama virus	83.9487	0.833842	1
144	ASAV_S_2	Asama virus	83.9487	1.71533	1.71533
86	ASAV_S_2	Asama virus	83.9487	1.02443	1.02443
71	ASAV_S_2	Asama virus	83.9487	0.845754	1
62	ASAV_S_3	Asama virus	83.9487	0.738546	1
72	ASAV_S_3	Asama virus	83.9487	0.857666	1
75	ASAV_S_3	Asama virus	83.9487	0.893403	1
65	ASAV_S_4	Asama virus	83.9487	0.774282	1
66	ASAV_S_4	Asama virus	83.9487	0.786194	1
99	ASAV_S_4	Asama virus	83.9487	1.17929	1.17929
72	ASAV_S_5	Asama virus	83.9487	0.857666	1
77	ASAV_S_5	Asama virus	83.9487	0.917227	1
66	ASAV_S_5	Asama virus	83.9487	0.786194	1
103	ARRV_L_1	Ash River virus	83.9487	1.22694	1.22694
70	ARRV_L_1	Ash River virus	83.9487	0.833842	1
81	ARRV_L_1	Ash River virus	83.9487	0.964875	1
73	ARRV_L_2	Ash River virus	83.9487	0.869578	1
79	ARRV_L_2	Ash River virus	83.9487	0.941051	1
84	ARRV_L_2	Ash River virus	83.9487	1.00061	1.00061
67	ARRV_L_3	Ash River virus	83.9487	0.798106	1
64	ARRV_L_3	Ash River virus	83.9487	0.76237	1
52	ARRV_L_3	Ash River virus	83.9487	0.619426	1
73	ARRV_L_4	Ash River virus	83.9487	0.869578	1
75	ARRV_L_4	Ash River virus	83.9487	0.893403	1
72	ARRV_L_4	Ash River virus	83.9487	0.857666	1
60	ARRV_L_5	Ash River virus	83.9487	0.714722	1
71	ARRV_L_5	Ash River virus	83.9487	0.845754	1
71	ARRV_L_5	Ash River virus	83.9487	0.845754	1
76	ARRV_S_1	Ash River virus	83.9487	0.905315	1
89	ARRV_S_1	Ash River virus	83.9487	1.06017	1.06017
76	ARRV_S_1	Ash River virus	83.9487	0.905315	1
61	ARRV_S_2	Ash River virus	83.9487	0.726634	1
87	ARRV_S_2	Ash River virus	83.9487	1.03635	1.03635
80	ARRV_S_2	Ash River virus	83.9487	0.952963	1
69	ARRV_S_3	Ash River virus	83.9487	0.82193	1
57	ARRV_S_3	Ash River virus	83.9487	0.678986	1
65	ARRV_S_3	Ash River virus	83.9487	0.774282	1
80	ARRV_S_4	Ash River virus	83.9487	0.952963	1
85	ARRV_S_4	Ash River virus	83.9487	1.01252	1.01252
70	ARRV_S_4	Ash River virus	83.9487	0.833842	1
76	ARRV_S_5	Ash River virus	83.9487	0.905315	1
70	ARRV_S_5	Ash River virus	83.9487	0.833842	1
105	ARRV_S_5	Ash River virus	83.9487	1.25076	1.25076
59	AURAV_1	Aura virus	83.9487	0.70281	1
107	AURAV_1	Aura virus	83.9487	1.27459	1.27459
63	AURAV_1	Aura virus	83.9487	0.750458	1
274	AURAV_10	Aura virus	83.9487	3.2639	3.2639
82	AURAV_10	Aura virus	83.9487	0.976787	1
97	AURAV_10	Aura virus	83.9487	1.15547	1.15547
144	AURAV_2	Aura virus	83.9487	1.71533	1.71533
117	AURAV_2	Aura virus	83.9487	1.39371	1.39371
154	AURAV_2	Aura virus	83.9487	1.83445	1.83445
84	AURAV_3	Aura virus	83.9487	1.00061	1.00061
64	AURAV_3	Aura virus	83.9487	0.76237	1
68	AURAV_3	Aura virus	83.9487	0.810018	1
75	AURAV_4	Aura virus	83.9487	0.893403	1
97	AURAV_4	Aura virus	83.9487	1.15547	1.15547
75	AURAV_4	Aura virus	83.9487	0.893403	1
56	AURAV_5	Aura virus	83.9487	0.667074	1
68	AURAV_5	Aura virus	83.9487	0.810018	1
76	AURAV_5	Aura virus	83.9487	0.905315	1
91	AURAV_6	Aura virus	83.9487	1.084	1.084
74	AURAV_6	Aura virus	83.9487	0.881491	1
18	AURAV_6	Aura virus	83.9487	0.214417	1
92	AURAV_7	Aura virus	83.9487	1.09591	1.09591
93	AURAV_7	Aura virus	83.9487	1.10782	1.10782
102	AURAV_7	Aura virus	83.9487	1.21503	1.21503
71	AURAV_8	Aura virus	83.9487	0.845754	1
86	AURAV_8	Aura virus	83.9487	1.02443	1.02443
74	AURAV_8	Aura virus	83.9487	0.881491	1
61	AURAV_9	Aura virus	83.9487	0.726634	1
74	AURAV_9	Aura virus	83.9487	0.881491	1
69	AURAV_9	Aura virus	83.9487	0.82193	1
55	BBKV_1	Babanki virus	83.9487	0.655162	1
78	BBKV_1	Babanki virus	83.9487	0.929139	1
70	BBKV_1	Babanki virus	83.9487	0.833842	1
93	BBKV_10	Babanki virus	83.9487	1.10782	1.10782
142	BBKV_10	Babanki virus	83.9487	1.69151	1.69151
119	BBKV_10	Babanki virus	83.9487	1.41753	1.41753
79	BBKV_2	Babanki virus	83.9487	0.941051	1
88	BBKV_2	Babanki virus	83.9487	1.04826	1.04826
65	BBKV_2	Babanki virus	83.9487	0.774282	1
81	BBKV_3	Babanki virus	83.9487	0.964875	1
63	BBKV_3	Babanki virus	83.9487	0.750458	1
61	BBKV_3	Babanki virus	83.9487	0.726634	1
145	BBKV_4	Babanki virus	83.9487	1.72724	1.72724
72	BBKV_4	Babanki virus	83.9487	0.857666	1
71	BBKV_4	Babanki virus	83.9487	0.845754	1
64	BBKV_5	Babanki virus	83.9487	0.76237	1
76	BBKV_5	Babanki virus	83.9487	0.905315	1
81	BBKV_5	Babanki virus	83.9487	0.964875	1
70	BBKV_6	Babanki virus	83.9487	0.833842	1
65	BBKV_6	Babanki virus	83.9487	0.774282	1
63	BBKV_6	Babanki virus	83.9487	0.750458	1
68	BBKV_7	Babanki virus	83.9487	0.810018	1
75	BBKV_7	Babanki virus	83.9487	0.893403	1
61	BBKV_7	Babanki virus	83.9487	0.726634	1
77	BBKV_8	Babanki virus	83.9487	0.917227	1
69	BBKV_8	Babanki virus	83.9487	0.82193	1
66	BBKV_8	Babanki virus	83.9487	0.786194	1
75	BBKV_9	Babanki virus	83.9487	0.893403	1
102	BBKV_9	Babanki virus	83.9487	1.21503	1.21503
93	BBKV_9	Babanki virus	83.9487	1.10782	1.10782
74	BAGV_1	Bagaza virus	83.9487	0.881491	1
64	BAGV_1	Bagaza virus	83.9487	0.76237	1
69	BAGV_1	Bagaza virus	83.9487	0.82193	1
62	BAGV_10	Bagaza virus	83.9487	0.738546	1
67	BAGV_10	Bagaza virus	83.9487	0.798106	1
57	BAGV_10	Bagaza virus	83.9487	0.678986	1
67	BAGV_2	Bagaza virus	83.9487	0.798106	1
73	BAGV_2	Bagaza virus	83.9487	0.869578	1
60	BAGV_2	Bagaza virus	83.9487	0.714722	1
72	BAGV_3	Bagaza virus	83.9487	0.857666	1
69	BAGV_3	Bagaza virus	83.9487	0.82193	1
80	BAGV_3	Bagaza virus	83.9487	0.952963	1
74	BAGV_4	Bagaza virus	83.9487	0.881491	1
66	BAGV_4	Bagaza virus	83.9487	0.786194	1
147	BAGV_4	Bagaza virus	83.9487	1.75107	1.75107
77	BAGV_5	Bagaza virus	83.9487	0.917227	1
64	BAGV_5	Bagaza virus	83.9487	0.76237	1
69	BAGV_5	Bagaza virus	83.9487	0.82193	1
101	BAGV_6	Bagaza virus	83.9487	1.20312	1.20312
70	BAGV_6	Bagaza virus	83.9487	0.833842	1
65	BAGV_6	Bagaza virus	83.9487	0.774282	1
87	BAGV_7	Bagaza virus	83.9487	1.03635	1.03635
60	BAGV_7	Bagaza virus	83.9487	0.714722	1
75	BAGV_7	Bagaza virus	83.9487	0.893403	1
162	BAGV_8	Bagaza virus	83.9487	1.92975	1.92975
76	BAGV_8	Bagaza virus	83.9487	0.905315	1
70	BAGV_8	Bagaza virus	83.9487	0.833842	1
66	BAGV_9	Bagaza virus	83.9487	0.786194	1
64	BAGV_9	Bagaza virus	83.9487	0.76237	1
74	BAGV_9	Bagaza virus	83.9487	0.881491	1
74	BDAV_L_1	Bandia virus	83.9487	0.881491	1
68	BDAV_L_1	Bandia virus	83.9487	0.810018	1
73	BDAV_L_1	Bandia virus	83.9487	0.869578	1
69	BDAV_L_2	Bandia virus	83.9487	0.82193	1
53	BDAV_L_2	Bandia virus	83.9487	0.631338	1
72	BDAV_L_2	Bandia virus	83.9487	0.857666	1
73	BDAV_L_3	Bandia virus	83.9487	0.869578	1
62	BDAV_L_3	Bandia virus	83.9487	0.738546	1
65	BDAV_L_3	Bandia virus	83.9487	0.774282	1
70	BDAV_L_4	Bandia virus	83.9487	0.833842	1
67	BDAV_L_4	Bandia virus	83.9487	0.798106	1
63	BDAV_L_4	Bandia virus	83.9487	0.750458	1
92	BDAV_L_5	Bandia virus	83.9487	1.09591	1.09591
134	BDAV_L_5	Bandia virus	83.9487	1.59621	1.59621
63	BDAV_L_5	Bandia virus	83.9487	0.750458	1
60	BANV_VP10_1	Banna virus	83.9487	0.714722	1
64	BANV_VP10_1	Banna virus	83.9487	0.76237	1
160	BANV_VP10_1	Banna virus	83.9487	1.90593	1.90593
80	BANV_VP10_10	Banna virus	83.9487	0.952963	1
63	BANV_VP10_10	Banna virus	83.9487	0.750458	1
58	BANV_VP10_10	Banna virus	83.9487	0.690898	1
68	BANV_VP10_2	Banna virus	83.9487	0.810018	1
64	BANV_VP10_2	Banna virus	83.9487	0.76237	1
66	BANV_VP10_2	Banna virus	83.9487	0.786194	1
67	BANV_VP10_3	Banna virus	83.9487	0.798106	1
65	BANV_VP10_3	Banna virus	83.9487	0.774282	1
65	BANV_VP10_3	Banna virus	83.9487	0.774282	1
89	BANV_VP10_4	Banna virus	83.9487	1.06017	1.06017
81	BANV_VP10_4	Banna virus	83.9487	0.964875	1
60	BANV_VP10_4	Banna virus	83.9487	0.714722	1
62	BANV_VP10_5	Banna virus	83.9487	0.738546	1
70	BANV_VP10_5	Banna virus	83.9487	0.833842	1
63	BANV_VP10_5	Banna virus	83.9487	0.750458	1
79	BANV_VP10_6	Banna virus	83.9487	0.941051	1
62	BANV_VP10_6	Banna virus	83.9487	0.738546	1
70	BANV_VP10_6	Banna virus	83.9487	0.833842	1
78	BANV_VP10_7	Banna virus	83.9487	0.929139	1
68	BANV_VP10_7	Banna virus	83.9487	0.810018	1
67	BANV_VP10_7	Banna virus	83.9487	0.798106	1
563	BANV_VP10_8	Banna virus	83.9487	6.70648	6.70648
74	BANV_VP10_8	Banna virus	83.9487	0.881491	1
63	BANV_VP10_8	Banna virus	83.9487	0.750458	1
67	BANV_VP10_9	Banna virus	83.9487	0.798106	1
91	BANV_VP10_9	Banna virus	83.9487	1.084	1.084
141	BANV_VP10_9	Banna virus	83.9487	1.6796	1.6796
71	BANV_VP6_10	Banna virus	83.9487	0.845754	1
63	BANV_VP6_10	Banna virus	83.9487	0.750458	1
126	BANV_VP6_10	Banna virus	83.9487	1.50092	1.50092
86	BANV_VP6_11	Banna virus	83.9487	1.02443	1.02443
68	BANV_VP6_11	Banna virus	83.9487	0.810018	1
73	BANV_VP6_11	Banna virus	83.9487	0.869578	1
102	BANV_VP6_14	Banna virus	83.9487	1.21503	1.21503
118	BANV_VP6_14	Banna virus	83.9487	1.40562	1.40562
75	BANV_VP6_14	Banna virus	83.9487	0.893403	1
73	BANV_VP6_15	Banna virus	83.9487	0.869578	1
79	BANV_VP6_15	Banna virus	83.9487	0.941051	1
62	BANV_VP6_15	Banna virus	83.9487	0.738546	1
75	BANV_VP6_16	Banna virus	83.9487	0.893403	1
78	BANV_VP6_16	Banna virus	83.9487	0.929139	1
[truncated: 1,046,576+ more rows]

## Sheet: Normalized data
Final intensity data	Intensity (log2)	ID	Name			Controls	Probes (no.)	p	Average (log2)
3.25199	1.70132	ETG02_36680	!Negative control			Agilent_Background control	77	0.0840269	0.0577473
1	0	ETG02_36680	!Negative control			Agilent_Positive control_1	20	2.23671e-19	8.90952
1	0	ETG02_36680	!Negative control			Agilent_positive control_3	20	0.0828182	0.406529
1.26268	0.336484	ETG02_36680	!Negative control			Agilent_positive control_9	20	4.40012e-12	6.5775
1	0	ETG02_36680	!Negative control			Agilent_Positive control_11	20	1.5355e-10	5.24556
1	0	ETG02_36680	!Negative control			Agilent_Positive control_20	20	0.000122775	0.481914
1	0	ETG04_27747	!Negative control			Agilent_Positive control_22	20	8.61154e-06	1.73581
1	0	ETG04_27747	!Negative control			Agilent_positive control_97	20	3.96282e-08	3.07269
1	0	ETG04_27747	!Negative control			Agilent_Positive control_104	20	0.759699	0.170867
1.04826	0.0679952	ETG04_27747	!Negative control			Agilent_Positive control_107	20	0.657706	0.177247
1	0	ETG04_27747	!Negative control			Agilent_Positive control_135	20	0.323332	0.138655
1	0	ETG04_27747	!Negative control			Agilent_Expression control	24	0.950336	0.114637
1.66768	0.737847	ETG05_36762	!Negative control
1.42944	0.515454	ETG05_36762	!Negative control
2.6683	1.41592	ETG05_36762	!Negative control
1.3818	0.466545	ETG05_36762	!Negative control
1.34606	0.428743	ETG05_36762	!Negative control
1.21503	0.280989	ETG05_36762	!Negative control
1.20312	0.266775	ETG05_66023	!Negative control
1.42944	0.515454	ETG05_66023	!Negative control
1	0	ETG05_66023	!Negative control
1.57239	0.652958	ETG05_66023	!Negative control
1.71533	0.778489	ETG05_66023	!Negative control
1.63195	0.706596	ETG05_66023	!Negative control
1	0	ETG07_105829	!Negative control
1	0	ETG07_105829	!Negative control
1	0	ETG07_105829	!Negative control
1	0	ETG07_105829	!Negative control
1	0	ETG07_105829	!Negative control
1	0	ETG07_105829	!Negative control
1	0	ETG08_142674	!Negative control
1	0	ETG08_142674	!Negative control
1	0	ETG08_142674	!Negative control
1	0	ETG08_142674	!Negative control
1	0	ETG08_142674	!Negative control
1	0	ETG08_142674	!Negative control
1	0	ETG09_205211	!Negative control
1	0	ETG09_205211	!Negative control
1	0	ETG09_205211	!Negative control
1	0	ETG09_205211	!Negative control
1	0	ETG09_205211	!Negative control
1	0	ETG09_205211	!Negative control
1.03635	0.0515071	ETG09_35454	!Negative control
1	0	ETG09_35454	!Negative control
1	0	ETG09_35454	!Negative control
1	0	ETG09_35454	!Negative control
1.00061	0.000881035	ETG09_35454	!Negative control
1.03635	0.0515071	ETG09_35454	!Negative control
1	0	ETG09_48764	!Negative control
1	0	ETG09_48764	!Negative control
1	0	ETG09_48764	!Negative control
1	0	ETG09_48764	!Negative control
1	0	ETG09_48764	!Negative control
1	0	ETG09_48764	!Negative control
1	0	ETG10_13482	!Negative control
1	0	ETG10_13482	!Negative control
1	0	ETG10_13482	!Negative control
1	0	ETG10_13482	!Negative control
1	0	ETG10_13482	!Negative control
1	0	ETG10_13482	!Negative control
1.89401	0.921447	ETG10_195139	!Negative control
1.04826	0.0679952	ETG10_195139	!Negative control
1	0	ETG10_195139	!Negative control
1	0	ETG10_195139	!Negative control
1	0	ETG10_195139	!Negative control
1	0	ETG10_195139	!Negative control
1.91784	0.93948	ETG10_234183	!Negative control
1	0	ETG10_234183	!Negative control
1	0	ETG10_234183	!Negative control
1	0	ETG10_234183	!Negative control
1	0	ETG10_234183	!Negative control
1	0	ETG10_234183	!Negative control
1	0	ETG10_236652	!Negative control
1	0	ETG10_236652	!Negative control
1	0	ETG10_236652	!Negative control
1	0	ETG10_236652	!Negative control
1	0	ETG10_236652	!Negative control
1	0	ETG10_236652	!Negative control
1	0	AHV_L_1	Abu Hammad virus
1	0	AHV_L_1	Abu Hammad virus
1	0	AHV_L_1	Abu Hammad virus
1.3818	0.466545	AHV_L_2	Abu Hammad virus
1	0	AHV_L_2	Abu Hammad virus
1	0	AHV_L_2	Abu Hammad virus
1	0	AHV_L_3	Abu Hammad virus
1	0	AHV_L_3	Abu Hammad virus
1	0	AHV_L_3	Abu Hammad virus
1	0	AHV_L_4	Abu Hammad virus
1	0	AHV_L_4	Abu Hammad virus
1	0	AHV_L_4	Abu Hammad virus
1	0	AHV_L_5	Abu Hammad virus
1	0	AHV_L_5	Abu Hammad virus
1	0	AHV_L_5	Abu Hammad virus
1	0	ABMV_L_1	Abu Mina virus
1	0	ABMV_L_1	Abu Mina virus
1	0	ABMV_L_1	Abu Mina virus
1	0	ABMV_L_2	Abu Mina virus
1	0	ABMV_L_2	Abu Mina virus
1	0	ABMV_L_2	Abu Mina virus
1	0	ABMV_L_3	Abu Mina virus
1	0	ABMV_L_3	Abu Mina virus
1	0	ABMV_L_3	Abu Mina virus
1	0	ABMV_L_4	Abu Mina virus
1	0	ABMV_L_4	Abu Mina virus
1	0	ABMV_L_4	Abu Mina virus
1	0	ABMV_L_5	Abu Mina virus
1.82254	0.865951	ABMV_L_5	Abu Mina virus
1	0	ABMV_L_5	Abu Mina virus
1	0	ARV_1	Adelaide River virus
1	0	ARV_1	Adelaide River virus
1	0	ARV_1	Adelaide River virus
1.06017	0.084297	ARV_10	Adelaide River virus
1	0	ARV_10	Adelaide River virus
1	0	ARV_10	Adelaide River virus
2.23946	1.16315	ARV_11	Adelaide River virus
1	0	ARV_11	Adelaide River virus
1	0	ARV_11	Adelaide River virus
1	0	ARV_2	Adelaide River virus
1	0	ARV_2	Adelaide River virus
1	0	ARV_2	Adelaide River virus
1.16738	0.223273	ARV_3	Adelaide River virus
1	0	ARV_3	Adelaide River virus
1.084	0.116358	ARV_3	Adelaide River virus
1	0	ARV_4	Adelaide River virus
1	0	ARV_4	Adelaide River virus
1	0	ARV_4	Adelaide River virus
1.11973	0.163152	ARV_5	Adelaide River virus
1	0	ARV_5	Adelaide River virus
1	0	ARV_5	Adelaide River virus
1.14356	0.193526	ARV_6	Adelaide River virus
1	0	ARV_6	Adelaide River virus
1	0	ARV_6	Adelaide River virus
1	0	ARV_7	Adelaide River virus
1	0	ARV_7	Adelaide River virus
1	0	ARV_7	Adelaide River virus
1	0	ARV_8	Adelaide River virus
1	0	ARV_8	Adelaide River virus
1	0	ARV_8	Adelaide River virus
1	0	ARV_9	Adelaide River virus
1	0	ARV_9	Adelaide River virus
2.4777	1.309	ARV_9	Adelaide River virus
1	0	AHSV_NS3_1	African horsesickness virus
1	0	AHSV_NS3_1	African horsesickness virus
1	0	AHSV_NS3_1	African horsesickness virus
1	0	AHSV_NS3_3	African horsesickness virus
1	0	AHSV_NS3_3	African horsesickness virus
1.01252	0.0179545	AHSV_NS3_3	African horsesickness virus
1.03635	0.0515071	AHSV_NS3_4	African horsesickness virus
1.04826	0.0679952	AHSV_NS3_4	African horsesickness virus
1.00061	0.000881035	AHSV_NS3_4	African horsesickness virus
1	0	AHSV_NS3_5	African horsesickness virus
1	0	AHSV_NS3_5	African horsesickness virus
1	0	AHSV_NS3_5	African horsesickness virus
1.04826	0.0679952	AHSV_VP2_3	African horsesickness virus
1	0	AHSV_VP2_3	African horsesickness virus
1	0	AHSV_VP2_3	African horsesickness virus
1	0	AHSV_VP2_5	African horsesickness virus
1.11973	0.163152	AHSV_VP2_5	African horsesickness virus
1	0	AHSV_VP2_5	African horsesickness virus
1	0	AHSV_VP5_1	African horsesickness virus
1	0	AHSV_VP5_1	African horsesickness virus
1	0	AHSV_VP5_1	African horsesickness virus
1	0	AHSV_VP5_2	African horsesickness virus
1	0	AHSV_VP5_2	African horsesickness virus
1	0	AHSV_VP5_2	African horsesickness virus
1	0	AHSV_VP5_3	African horsesickness virus
1	0	AHSV_VP5_3	African horsesickness virus
1	0	AHSV_VP5_3	African horsesickness virus
1	0	AHSV_VP5_4	African horsesickness virus
1.83445	0.87535	AHSV_VP5_4	African horsesickness virus
1.50092	0.585844	AHSV_VP5_4	African horsesickness virus
1	0	AHSV_VP5_5	African horsesickness virus
1.3818	0.466545	AHSV_VP5_5	African horsesickness virus
1	0	AHSV_VP5_5	African horsesickness virus
1	0	AHSV_VP5_6	African horsesickness virus
1.01252	0.0179545	AHSV_VP5_6	African horsesickness virus
1	0	AHSV_VP5_6	African horsesickness virus
1	0	AHSV-1_NS3_1	African horsesickness virus
1	0	AHSV-1_NS3_1	African horsesickness virus
1	0	AHSV-1_NS3_1	African horsesickness virus
2.91845	1.5452	AHSV-1_NS3_2	African horsesickness virus
1	0	AHSV-1_NS3_2	African horsesickness virus
1	0	AHSV-1_NS3_2	African horsesickness virus
1.20312	0.266775	AHSV-2_NS3_1	African horsesickness virus
1	0	AHSV-2_NS3_1	African horsesickness virus
1	0	AHSV-2_NS3_1	African horsesickness virus
1	0	AHSV-2_VP5_2	African horsesickness virus
1	0	AHSV-2_VP5_2	African horsesickness virus
1	0	AHSV-2_VP5_2	African horsesickness virus
1	0	AHSV-3_VP2_8	African horsesickness virus
1	0	AHSV-3_VP2_8	African horsesickness virus
1	0	AHSV-3_VP2_8	African horsesickness virus
1	0	AHSV-4_VP2_6	African horsesickness virus
1	0	AHSV-4_VP2_6	African horsesickness virus
1	0	AHSV-4_VP2_6	African horsesickness virus
1	0	AHSV-5_VP2_3	African horsesickness virus
1.15547	0.208476	AHSV-5_VP2_3	African horsesickness virus
1.03635	0.0515071	AHSV-5_VP2_3	African horsesickness virus
1	0	AHSV-6_VP2_5	African horsesickness virus
1	0	AHSV-6_VP2_5	African horsesickness virus
1	0	AHSV-6_VP2_5	African horsesickness virus
1	0	AHSV-7_VP2_8	African horsesickness virus
1	0	AHSV-7_VP2_8	African horsesickness virus
1	0	AHSV-7_VP2_8	African horsesickness virus
1.17929	0.23792	AHSV-8_NS3_3	African horsesickness virus
1	0	AHSV-8_NS3_3	African horsesickness virus
1	0	AHSV-8_NS3_3	African horsesickness virus
1.29841	0.376748	AHSV-8_VP5_6	African horsesickness virus
1	0	AHSV-8_VP5_6	African horsesickness virus
1	0	AHSV-8_VP5_6	African horsesickness virus
1	0	AHSV-9_VP2_8	African horsesickness virus
1	0	AHSV-9_VP2_8	African horsesickness virus
1	0	AHSV-9_VP2_8	African horsesickness virus
2.53726	1.34327	ASFV_1	African swine fever virus
1	0	ASFV_1	African swine fever virus
1.44136	0.527427	ASFV_1	African swine fever virus
1	0	ASFV_10	African swine fever virus
1	0	ASFV_10	African swine fever virus
1	0	ASFV_10	African swine fever virus
8.02871	3.00517	ASFV_11	African swine fever virus
8.13592	3.02431	ASFV_11	African swine fever virus
12.8888	3.68805	ASFV_11	African swine fever virus
1	0	ASFV_12	African swine fever virus
1	0	ASFV_12	African swine fever virus
1	0	ASFV_12	African swine fever virus
1.41753	0.503381	ASFV_13	African swine fever virus
1	0	ASFV_13	African swine fever virus
1	0	ASFV_13	African swine fever virus
1	0	ASFV_14	African swine fever virus
1	0	ASFV_14	African swine fever virus
1	0	ASFV_14	African swine fever virus
2.35858	1.23792	ASFV_15	African swine fever virus
1	0	ASFV_15	African swine fever virus
1	0	ASFV_15	African swine fever virus
1	0	ASFV_16	African swine fever virus
1	0	ASFV_16	African swine fever virus
1.26268	0.336484	ASFV_16	African swine fever virus
1	0	ASFV_17	African swine fever virus
1	0	ASFV_17	African swine fever virus
1	0	ASFV_17	African swine fever virus
1	0	ASFV_2	African swine fever virus
1	0	ASFV_2	African swine fever virus
1	0	ASFV_2	African swine fever virus
1	0	ASFV_3	African swine fever virus
1	0	ASFV_3	African swine fever virus
1	0	ASFV_3	African swine fever virus
1	0	ASFV_4	African swine fever virus
1	0	ASFV_4	African swine fever virus
1	0	ASFV_4	African swine fever virus
1	0	ASFV_5	African swine fever virus
1.25076	0.322809	ASFV_5	African swine fever virus
1.56048	0.641987	ASFV_5	African swine fever virus
1.63195	0.706596	ASFV_6	African swine fever virus
1	0	ASFV_6	African swine fever virus
1	0	ASFV_6	African swine fever virus
1	0	ASFV_7	African swine fever virus
1	0	ASFV_7	African swine fever virus
1	0	ASFV_7	African swine fever virus
1	0	ASFV_8	African swine fever virus
1.00061	0.000881035	ASFV_8	African swine fever virus
1	0	ASFV_8	African swine fever virus
1	0	ASFV_9	African swine fever virus
1	0	ASFV_9	African swine fever virus
1	0	ASFV_9	African swine fever virus
1	0	(-)3xSLv1	Agilent_Background control
2.81124	1.49121	(-)3xSLv1	Agilent_Background control
1	0	(-)3xSLv1	Agilent_Background control
1.25076	0.322809	(-)3xSLv1	Agilent_Background control
1	0	(-)3xSLv1	Agilent_Background control
1	0	(-)3xSLv1	Agilent_Background control
1	0	(-)3xSLv1	Agilent_Background control
1.65577	0.727505	(-)3xSLv1	Agilent_Background control
1	0	(-)3xSLv1	Agilent_Background control
1.02443	0.0348284	(-)3xSLv1	Agilent_Background control
1	0	(-)3xSLv1	Agilent_Background control
1	0	(-)3xSLv1	Agilent_Background control
1	0	(-)3xSLv1	Agilent_Background control
1	0	(-)3xSLv1	Agilent_Background control
1	0	(-)3xSLv1	Agilent_Background control
1	0	(-)3xSLv1	Agilent_Background control
1	0	(-)3xSLv1	Agilent_Background control
1	0	(-)3xSLv1	Agilent_Background control
1	0	(-)3xSLv1	Agilent_Background control
1	0	(-)3xSLv1	Agilent_Background control
1	0	(-)3xSLv1	Agilent_Background control
1	0	(-)3xSLv1	Agilent_Background control
1	0	(-)3xSLv1	Agilent_Background control
1	0	(-)3xSLv1	Agilent_Background control
1.35797	0.441454	(-)3xSLv1	Agilent_Background control
1	0	(-)3xSLv1	Agilent_Background control
1	0	(-)3xSLv1	Agilent_Background control
1	0	(-)3xSLv1	Agilent_Background control
1	0	(-)3xSLv1	Agilent_Background control
1	0	(-)3xSLv1	Agilent_Background control
1	0	(-)3xSLv1	Agilent_Background control
1	0	(-)3xSLv1	Agilent_Background control
1	0	(-)3xSLv1	Agilent_Background control
1	0	(-)3xSLv1	Agilent_Background control
1	0	(-)3xSLv1	Agilent_Background control
1	0	(-)3xSLv1	Agilent_Background control
1	0	(-)3xSLv1	Agilent_Background control
1	0	(-)3xSLv1	Agilent_Background control
1	0	(-)3xSLv1	Agilent_Background control
1	0	(-)3xSLv1	Agilent_Background control
2.69212	1.42874	(-)3xSLv1	Agilent_Background control
1	0	(-)3xSLv1	Agilent_Background control
1	0	(-)3xSLv1	Agilent_Background control
1	0	(-)3xSLv1	Agilent_Background control
1	0	(-)3xSLv1	Agilent_Background control
1	0	(-)3xSLv1	Agilent_Background control
1	0	(-)3xSLv1	Agilent_Background control
1	0	(-)3xSLv1	Agilent_Background control
1	0	(-)3xSLv1	Agilent_Background control
1	0	(-)3xSLv1	Agilent_Background control
1	0	(-)3xSLv1	Agilent_Background control
1	0	(-)3xSLv1	Agilent_Background control
1	0	(-)3xSLv1	Agilent_Background control
1	0	(-)3xSLv1	Agilent_Background control
1	0	(-)3xSLv1	Agilent_Background control
1	0	(-)3xSLv1	Agilent_Background control
1	0	(-)3xSLv1	Agilent_Background control
1	0	(-)3xSLv1	Agilent_Background control
1	0	(-)3xSLv1	Agilent_Background control
1	0	(-)3xSLv1	Agilent_Background control
1	0	(-)3xSLv1	Agilent_Background control
1	0	(-)3xSLv1	Agilent_Background control
1	0	(-)3xSLv1	Agilent_Background control
1	0	(-)3xSLv1	Agilent_Background control
1	0	(-)3xSLv1	Agilent_Background control
1	0	(-)3xSLv1	Agilent_Background control
1	0	(-)3xSLv1	Agilent_Background control
1	0	(-)3xSLv1	Agilent_Background control
1	0	(-)3xSLv1	Agilent_Background control
1	0	(-)3xSLv1	Agilent_Background control
1	0	(-)3xSLv1	Agilent_Background control
1	0	(-)3xSLv1	Agilent_Background control
1	0	(-)3xSLv1	Agilent_Background control
1	0	(-)3xSLv1	Agilent_Background control
1	0	(-)3xSLv1	Agilent_Background control
1	0	(-)3xSLv1	Agilent_Background control
1	0	(-)3xSLv1	Agilent_Background control
74.2596	6.21451	GE_BrightCorner	Agilent_Bright corner control
22.478	4.49044	GE_BrightCorner	Agilent_Bright corner control
161.718	7.33733	GE_BrightCorner	Agilent_Bright corner control
13.2343	3.72621	GE_BrightCorner	Agilent_Bright corner control
440.888	8.78427	GE_BrightCorner	Agilent_Bright corner control
135.44	7.08151	GE_BrightCorner	Agilent_Bright corner control
65.6234	6.03614	GE_BrightCorner	Agilent_Bright corner control
385.247	8.58964	GE_BrightCorner	Agilent_Bright corner control
1.87019	0.903184	GE_BrightCorner	Agilent_Bright corner control
3.83568	1.93948	GE_BrightCorner	Agilent_Bright corner control
455.79	8.83223	GE_BrightCorner	Agilent_Bright corner control
125.172	6.96776	GE_BrightCorner	Agilent_Bright corner control
2.6683	1.41592	GE_BrightCorner	Agilent_Bright corner control
345.449	8.43233	GE_BrightCorner	Agilent_Bright corner control
1	0	DarkCorner	Agilent_Dark corner control
1	0	DarkCorner	Agilent_Dark corner control
1	0	DarkCorner	Agilent_Dark corner control
1	0	DarkCorner	Agilent_Dark corner control
1	0	DarkCorner	Agilent_Dark corner control
1	0	DarkCorner	Agilent_Dark corner control
1.66768	0.737847	DarkCorner	Agilent_Dark corner control
1.25076	0.322809	DarkCorner	Agilent_Dark corner control
1	0	DarkCorner	Agilent_Dark corner control
1.16738	0.223273	DarkCorner	Agilent_Dark corner control
1	0	DarkCorner	Agilent_Dark corner control
1	0	DarkCorner	Agilent_Dark corner control
1	0	DarkCorner	Agilent_Dark corner control
1	0	DarkCorner	Agilent_Dark corner control
1	0	DarkCorner	Agilent_Dark corner control
1	0	DarkCorner	Agilent_Dark corner control
1	0	DarkCorner	Agilent_Dark corner control
1	0	DarkCorner	Agilent_Dark corner control
1	0	DarkCorner	Agilent_Dark corner control
1	0	DarkCorner	Agilent_Dark corner control
1	0	DarkCorner	Agilent_Dark corner control
1	0	DarkCorner	Agilent_Dark corner control
1	0	DarkCorner	Agilent_Dark corner control
1	0	DarkCorner	Agilent_Dark corner control
1	0	DarkCorner	Agilent_Dark corner control
1	0	DarkCorner	Agilent_Dark corner control
1	0	DarkCorner	Agilent_Dark corner control
1	0	DarkCorner	Agilent_Dark corner control
1	0	DarkCorner	Agilent_Dark corner control
1.02443	0.0348284	DarkCorner	Agilent_Dark corner control
1	0	DarkCorner	Agilent_Dark corner control
1	0	DarkCorner	Agilent_Dark corner control
1	0	DarkCorner	Agilent_Dark corner control
1	0	DarkCorner	Agilent_Dark corner control
1	0	DarkCorner	Agilent_Dark corner control
1	0	(+)eQC-39	Agilent_Expression control
1.26268	0.336484	(+)eQC-39	Agilent_Expression control
1.03635	0.0515071	(+)eQC-39	Agilent_Expression control
1	0	(+)eQC-39	Agilent_Expression control
1.07208	0.100417	(+)eQC-39	Agilent_Expression control
1	0	(+)eQC-39	Agilent_Expression control
1	0	(+)eQC-40	Agilent_Expression control
1.54856	0.630931	(+)eQC-40	Agilent_Expression control
1	0	(+)eQC-40	Agilent_Expression control
1.02443	0.0348284	(+)eQC-40	Agilent_Expression control
1	0	(+)eQC-40	Agilent_Expression control
1.36988	0.454054	(+)eQC-40	Agilent_Expression control
1	0	(+)eQC-41	Agilent_Expression control
1.1912	0.25242	(+)eQC-41	Agilent_Expression control
1.11973	0.163152	(+)eQC-41	Agilent_Expression control
1	0	(+)eQC-41	Agilent_Expression control
1	0	(+)eQC-41	Agilent_Expression control
1	0	(+)eQC-41	Agilent_Expression control
1.65577	0.727505	(+)eQC-42	Agilent_Expression control
1	0	(+)eQC-42	Agilent_Expression control
1	0	(+)eQC-42	Agilent_Expression control
1	0	(+)eQC-42	Agilent_Expression control
1	0	(+)eQC-42	Agilent_Expression control
1	0	(+)eQC-42	Agilent_Expression control
659.081	9.36431	DCP_1_0	Agilent_Internal control
780.655	9.60854	DCP_1_0	Agilent_Internal control
595.125	9.21705	DCP_1_1	Agilent_Internal control
135.809	7.08544	DCP_1_1	Agilent_Internal control
1	0	DCP_1_11	Agilent_Internal control
1	0	DCP_1_11	Agilent_Internal control
72.4133	6.17818	DCP_1_2	Agilent_Internal control
324.794	8.34338	DCP_1_2	Agilent_Internal control
14.2349	3.83136	DCP_1_4	Agilent_Internal control
52.7703	5.72165	DCP_1_4	Agilent_Internal control
8.80299	3.13799	DCP_1_7	Agilent_Internal control
10.0657	3.33137	DCP_1_7	Agilent_Internal control
1.46518	0.551078	DCP_20_0	Agilent_Internal control
1.32224	0.402979	DCP_20_0	Agilent_Internal control
1.51283	0.597248	DCP_20_1	Agilent_Internal control
1.6796	0.748115	DCP_20_1	Agilent_Internal control
1.14356	0.193526	DCP_20_3	Agilent_Internal control
1.26268	0.336484	DCP_20_3	Agilent_Internal control
1	0	DCP_20_5	Agilent_Internal control
1.01252	0.0179545	DCP_20_5	Agilent_Internal control
1	0	DCP_20_7	Agilent_Internal control
1.35797	0.441454	DCP_20_7	Agilent_Internal control
1.06017	0.084297	DCP_20_9	Agilent_Internal control
1.23885	0.309003	DCP_20_9	Agilent_Internal control
4.37172	2.1282	DCP_22_0	Agilent_Internal control
3.10904	1.63647	DCP_22_0	Agilent_Internal control
1.76298	0.818017	DCP_22_2	Agilent_Internal control
2.10843	1.07617	DCP_22_2	Agilent_Internal control
1.82254	0.865951	DCP_22_4	Agilent_Internal control
1.79872	0.846968	DCP_22_4	Agilent_Internal control
1.98931	0.992268	DCP_22_6	Agilent_Internal control
1.69151	0.758311	DCP_22_6	Agilent_Internal control
6.34911	2.66656	DCP_22_7	Agilent_Internal control
1.59621	0.674653	DCP_22_7	Agilent_Internal control
1.2865	0.363451	DCP_22_9	Agilent_Internal control
1.04826	0.0679952	DCP_22_9	Agilent_Internal control
608.907	9.25008	(+)E1A_r60_1	Agilent_Positive control_1
41.7517	5.38376	(+)E1A_r60_1	Agilent_Positive control_1
780.655	9.60854	(+)E1A_r60_1	Agilent_Positive control_1
759.928	9.56972	(+)E1A_r60_1	Agilent_Positive control_1
780.655	9.60854	(+)E1A_r60_1	Agilent_Positive control_1
303.078	8.24354	(+)E1A_r60_1	Agilent_Positive control_1
780.655	9.60854	(+)E1A_r60_1	Agilent_Positive control_1
726.622	9.50506	(+)E1A_r60_1	Agilent_Positive control_1
613.398	9.26068	(+)E1A_r60_1	Agilent_Positive control_1
191.403	7.58047	(+)E1A_r60_1	Agilent_Positive control_1
719.642	9.49114	(+)E1A_r60_1	Agilent_Positive control_1
780.655	9.60854	(+)E1A_r60_1	Agilent_Positive control_1
142.373	7.15353	(+)E1A_r60_1	Agilent_Positive control_1
740.988	9.53331	(+)E1A_r60_1	Agilent_Positive control_1
780.655	9.60854	(+)E1A_r60_1	Agilent_Positive control_1
320.255	8.32308	(+)E1A_r60_1	Agilent_Positive control_1
665.597	9.3785	(+)E1A_r60_1	Agilent_Positive control_1
412.442	8.68805	(+)E1A_r60_1	Agilent_Positive control_1
579.306	9.17818	(+)E1A_r60_1	Agilent_Positive control_1
780.655	9.60854	(+)E1A_r60_1	Agilent_Positive control_1
1	0	(+)E1A_r60_a104	Agilent_Positive control_104
2.15608	1.10841	(+)E1A_r60_a104	Agilent_Positive control_104
1	0	(+)E1A_r60_a104	Agilent_Positive control_104
1	0	(+)E1A_r60_a104	Agilent_Positive control_104
1.03635	0.0515071	(+)E1A_r60_a104	Agilent_Positive control_104
1	0	(+)E1A_r60_a104	Agilent_Positive control_104
2.573	1.36345	(+)E1A_r60_a104	Agilent_Positive control_104
1	0	(+)E1A_r60_a104	Agilent_Positive control_104
1	0	(+)E1A_r60_a104	Agilent_Positive control_104
1	0	(+)E1A_r60_a104	Agilent_Positive control_104
1.85828	0.893966	(+)E1A_r60_a104	Agilent_Positive control_104
1	0	(+)E1A_r60_a104	Agilent_Positive control_104
1	0	(+)E1A_r60_a104	Agilent_Positive control_104
1	0	(+)E1A_r60_a104	Agilent_Positive control_104
1	0	(+)E1A_r60_a104	Agilent_Positive control_104
1	0	(+)E1A_r60_a104	Agilent_Positive control_104
1	0	(+)E1A_r60_a104	Agilent_Positive control_104
1	0	(+)E1A_r60_a104	Agilent_Positive control_104
1	0	(+)E1A_r60_a104	Agilent_Positive control_104
1	0	(+)E1A_r60_a104	Agilent_Positive control_104
1.50092	0.585844	(+)E1A_r60_a107	Agilent_Positive control_107
2.28711	1.19353	(+)E1A_r60_a107	Agilent_Positive control_107
1.02443	0.0348284	(+)E1A_r60_a107	Agilent_Positive control_107
1	0	(+)E1A_r60_a107	Agilent_Positive control_107
1.01252	0.0179545	(+)E1A_r60_a107	Agilent_Positive control_107
1	0	(+)E1A_r60_a107	Agilent_Positive control_107
1	0	(+)E1A_r60_a107	Agilent_Positive control_107
1.77489	0.827732	(+)E1A_r60_a107	Agilent_Positive control_107
1	0	(+)E1A_r60_a107	Agilent_Positive control_107
1.42944	0.515454	(+)E1A_r60_a107	Agilent_Positive control_107
1	0	(+)E1A_r60_a107	Agilent_Positive control_107
1.06017	0.084297	(+)E1A_r60_a107	Agilent_Positive control_107
1	0	(+)E1A_r60_a107	Agilent_Positive control_107
1.09591	0.132126	(+)E1A_r60_a107	Agilent_Positive control_107
1.04826	0.0679952	(+)E1A_r60_a107	Agilent_Positive control_107
1	0	(+)E1A_r60_a107	Agilent_Positive control_107
1	0	(+)E1A_r60_a107	Agilent_Positive control_107
1.06017	0.084297	(+)E1A_r60_a107	Agilent_Positive control_107
1.00061	0.000881035	(+)E1A_r60_a107	Agilent_Positive control_107
1	0	(+)E1A_r60_a107	Agilent_Positive control_107
57.7138	5.85084	(+)E1A_r60_n11	Agilent_Positive control_11
90.2694	6.49617	(+)E1A_r60_n11	Agilent_Positive control_11
74.3787	6.21682	(+)E1A_r60_n11	Agilent_Positive control_11
2.64447	1.40298	(+)E1A_r60_n11	Agilent_Positive control_11
71.9368	6.16866	(+)E1A_r60_n11	Agilent_Positive control_11
86.1836	6.42934	(+)E1A_r60_n11	Agilent_Positive control_11
76.6778	6.26074	(+)E1A_r60_n11	Agilent_Positive control_11
12.186	3.60715	(+)E1A_r60_n11	Agilent_Positive control_11
74.7242	6.2235	(+)E1A_r60_n11	Agilent_Positive control_11
86.2312	6.43014	(+)E1A_r60_n11	Agilent_Positive control_11
74.4383	6.21797	(+)E1A_r60_n11	Agilent_Positive control_11
66.4692	6.05461	(+)E1A_r60_n11	Agilent_Positive control_11
1.20312	0.266775	(+)E1A_r60_n11	Agilent_Positive control_11
86.4695	6.43412	(+)E1A_r60_n11	Agilent_Positive control_11
49.1848	5.62014	(+)E1A_r60_n11	Agilent_Positive control_11
82.7886	6.37136	(+)E1A_r60_n11	Agilent_Positive control_11
13.806	3.78723	(+)E1A_r60_n11	Agilent_Positive control_11
6.39676	2.67734	(+)E1A_r60_n11	Agilent_Positive control_11
69.1255	6.11115	(+)E1A_r60_n11	Agilent_Positive control_11
77.9285	6.28408	(+)E1A_r60_n11	Agilent_Positive control_11
1	0	(+)E1A_r60_a135	Agilent_Positive control_135
1.00061	0.000881035	(+)E1A_r60_a135	Agilent_Positive control_135
1	0	(+)E1A_r60_a135	Agilent_Positive control_135
1	0	(+)E1A_r60_a135	Agilent_Positive control_135
1.02443	0.0348284	(+)E1A_r60_a135	Agilent_Positive control_135
1	0	(+)E1A_r60_a135	Agilent_Positive control_135
1.70342	0.768435	(+)E1A_r60_a135	Agilent_Positive control_135
1.10782	0.147722	(+)E1A_r60_a135	Agilent_Positive control_135
1.03635	0.0515071	(+)E1A_r60_a135	Agilent_Positive control_135
1.01252	0.0179545	(+)E1A_r60_a135	Agilent_Positive control_135
1.90593	0.930492	(+)E1A_r60_a135	Agilent_Positive control_135
1	0	(+)E1A_r60_a135	Agilent_Positive control_135
1	0	(+)E1A_r60_a135	Agilent_Positive control_135
1.11973	0.163152	(+)E1A_r60_a135	Agilent_Positive control_135
1.22694	0.295064	(+)E1A_r60_a135	Agilent_Positive control_135
1	0	(+)E1A_r60_a135	Agilent_Positive control_135
1	0	(+)E1A_r60_a135	Agilent_Positive control_135
1.04826	0.0679952	(+)E1A_r60_a135	Agilent_Positive control_135
1.22694	0.295064	(+)E1A_r60_a135	Agilent_Positive control_135
1	0	(+)E1A_r60_a135	Agilent_Positive control_135
1.69151	0.758311	(+)E1A_r60_a20	Agilent_Positive control_20
1.65577	0.727505	(+)E1A_r60_a20	Agilent_Positive control_20
1	0	(+)E1A_r60_a20	Agilent_Positive control_20
1.53665	0.619791	(+)E1A_r60_a20	Agilent_Positive control_20
1.81063	0.856491	(+)E1A_r60_a20	Agilent_Positive control_20
1.78681	0.837382	(+)E1A_r60_a20	Agilent_Positive control_20
1.47709	0.56276	(+)E1A_r60_a20	Agilent_Positive control_20
1.47709	0.56276	(+)E1A_r60_a20	Agilent_Positive control_20
1	0	(+)E1A_r60_a20	Agilent_Positive control_20
1.90593	0.930492	(+)E1A_r60_a20	Agilent_Positive control_20
1.50092	0.585844	(+)E1A_r60_a20	Agilent_Positive control_20
1.32224	0.402979	(+)E1A_r60_a20	Agilent_Positive control_20
1.26268	0.336484	(+)E1A_r60_a20	Agilent_Positive control_20
1.42944	0.515454	(+)E1A_r60_a20	Agilent_Positive control_20
1.59621	0.674653	(+)E1A_r60_a20	Agilent_Positive control_20
1	0	(+)E1A_r60_a20	Agilent_Positive control_20
1.42944	0.515454	(+)E1A_r60_a20	Agilent_Positive control_20
1.53665	0.619791	(+)E1A_r60_a20	Agilent_Positive control_20
1	0	(+)E1A_r60_a20	Agilent_Positive control_20
1.09591	0.132126	(+)E1A_r60_a20	Agilent_Positive control_20
3.10904	1.63647	(+)E1A_r60_a22	Agilent_Positive control_22
1.20312	0.266775	(+)E1A_r60_a22	Agilent_Positive control_22
4.7529	2.24881	(+)E1A_r60_a22	Agilent_Positive control_22
4.96732	2.31247	(+)E1A_r60_a22	Agilent_Positive control_22
4.41936	2.14384	(+)E1A_r60_a22	Agilent_Positive control_22
6.00367	2.58584	(+)E1A_r60_a22	Agilent_Positive control_22
4.02627	2.00944	(+)E1A_r60_a22	Agilent_Positive control_22
1	0	(+)E1A_r60_a22	Agilent_Positive control_22
1.11973	0.163152	(+)E1A_r60_a22	Agilent_Positive control_22
4.47892	2.16315	(+)E1A_r60_a22	Agilent_Positive control_22
32.2816	5.01264	(+)E1A_r60_a22	Agilent_Positive control_22
3.77611	1.9169	(+)E1A_r60_a22	Agilent_Positive control_22
4.01436	2.00517	(+)E1A_r60_a22	Agilent_Positive control_22
3.45449	1.78847	(+)E1A_r60_a22	Agilent_Positive control_22
4.3598	2.12426	(+)E1A_r60_a22	Agilent_Positive control_22
4.34789	2.12032	(+)E1A_r60_a22	Agilent_Positive control_22
1	0	(+)E1A_r60_a22	Agilent_Positive control_22
4.03818	2.01371	(+)E1A_r60_a22	Agilent_Positive control_22
1	0	(+)E1A_r60_a22	Agilent_Positive control_22
4.60996	2.20475	(+)E1A_r60_a22	Agilent_Positive control_22
1.32224	0.402979	(+)E1A_r60_3	Agilent_positive control_3
1.46518	0.551078	(+)E1A_r60_3	Agilent_positive control_3
1	0	(+)E1A_r60_3	Agilent_positive control_3
1.39371	0.478928	(+)E1A_r60_3	Agilent_positive control_3
1.39371	0.478928	(+)E1A_r60_3	Agilent_positive control_3
1	0	(+)E1A_r60_3	Agilent_positive control_3
1.31032	0.389923	(+)E1A_r60_3	Agilent_positive control_3
1.16738	0.223273	(+)E1A_r60_3	Agilent_positive control_3
1	0	(+)E1A_r60_3	Agilent_positive control_3
1.04826	0.0679952	(+)E1A_r60_3	Agilent_positive control_3
1.22694	0.295064	(+)E1A_r60_3	Agilent_positive control_3
1.34606	0.428743	(+)E1A_r60_3	Agilent_positive control_3
1	0	(+)E1A_r60_3	Agilent_positive control_3
7.81429	2.96612	(+)E1A_r60_3	Agilent_positive control_3
1.32224	0.402979	(+)E1A_r60_3	Agilent_positive control_3
1.25076	0.322809	(+)E1A_r60_3	Agilent_positive control_3
1.44136	0.527427	(+)E1A_r60_3	Agilent_positive control_3
1.13164	0.178419	(+)E1A_r60_3	Agilent_positive control_3
1.33415	0.415919	(+)E1A_r60_3	Agilent_positive control_3
1	0	(+)E1A_r60_3	Agilent_positive control_3
29.0535	4.86064	(+)E1A_r60_n9	Agilent_positive control_9
280.779	8.13329	(+)E1A_r60_n9	Agilent_positive control_9
90.6148	6.50168	(+)E1A_r60_n9	Agilent_positive control_9
270.951	8.08189	(+)E1A_r60_n9	Agilent_positive control_9
151.759	7.24564	(+)E1A_r60_n9	Agilent_positive control_9
214.214	7.74291	(+)E1A_r60_n9	Agilent_positive control_9
228.187	7.83407	(+)E1A_r60_n9	Agilent_positive control_9
177.299	7.47004	(+)E1A_r60_n9	Agilent_positive control_9
214.857	7.74724	(+)E1A_r60_n9	Agilent_positive control_9
45.2657	5.50035	(+)E1A_r60_n9	Agilent_positive control_9
36.3794	5.18505	(+)E1A_r60_n9	Agilent_positive control_9
247.544	7.95154	(+)E1A_r60_n9	Agilent_positive control_9
1.52474	0.608564	(+)E1A_r60_n9	Agilent_positive control_9
147.304	7.20265	(+)E1A_r60_n9	Agilent_positive control_9
146.673	7.19646	(+)E1A_r60_n9	Agilent_positive control_9
122.575	6.93752	(+)E1A_r60_n9	Agilent_positive control_9
148.722	7.21647	(+)E1A_r60_n9	Agilent_positive control_9
218.014	7.76828	(+)E1A_r60_n9	Agilent_positive control_9
160.527	7.32667	(+)E1A_r60_n9	Agilent_positive control_9
8.2193	3.03902	(+)E1A_r60_n9	Agilent_positive control_9
11.2807	3.49578	(+)E1A_r60_a97	Agilent_positive control_97
16.927	4.08125	(+)E1A_r60_a97	Agilent_positive control_97
14.8781	3.89512	(+)E1A_r60_a97	Agilent_positive control_97
16.1646	4.01477	(+)E1A_r60_a97	Agilent_positive control_97
13.8418	3.79096	(+)E1A_r60_a97	Agilent_positive control_97
16.7483	4.06594	(+)E1A_r60_a97	Agilent_positive control_97
1.21503	0.280989	(+)E1A_r60_a97	Agilent_positive control_97
14.3659	3.84458	(+)E1A_r60_a97	Agilent_positive control_97
10.8876	3.44461	(+)E1A_r60_a97	Agilent_positive control_97
1.09591	0.132126	(+)E1A_r60_a97	Agilent_positive control_97
14.08	3.81558	(+)E1A_r60_a97	Agilent_positive control_97
13.7227	3.77849	(+)E1A_r60_a97	Agilent_positive control_97
14.9377	3.90089	(+)E1A_r60_a97	Agilent_positive control_97
1.33415	0.415919	(+)E1A_r60_a97	Agilent_positive control_97
13.949	3.80209	(+)E1A_r60_a97	Agilent_positive control_97
16.4982	4.04423	(+)E1A_r60_a97	Agilent_positive control_97
13.9133	3.79839	(+)E1A_r60_a97	Agilent_positive control_97
6.80177	2.76591	(+)E1A_r60_a97	Agilent_positive control_97
16.9746	4.08531	(+)E1A_r60_a97	Agilent_positive control_97
1.00061	0.000881035	(+)E1A_r60_a97	Agilent_positive control_97
1	0	RC1	Agilent_Reserved control
1	0	RC1	Agilent_Reserved control
1	0	RC1	Agilent_Reserved control
1	0	RC1	Agilent_Reserved control
1	0	RC1	Agilent_Reserved control
1	0	RC1	Agilent_Reserved control
1	0	RC10	Agilent_Reserved control
1	0	RC10	Agilent_Reserved control
3.06139	1.61419	RC10	Agilent_Reserved control
1	0	RC10	Agilent_Reserved control
1	0	RC10	Agilent_Reserved control
1	0	RC10	Agilent_Reserved control
1	0	RC11	Agilent_Reserved control
1	0	RC11	Agilent_Reserved control
1	0	RC11	Agilent_Reserved control
1	0	RC11	Agilent_Reserved control
1.04826	0.0679952	RC11	Agilent_Reserved control
1	0	RC11	Agilent_Reserved control
1	0	RC12	Agilent_Reserved control
1	0	RC12	Agilent_Reserved control
1	0	RC12	Agilent_Reserved control
1	0	RC12	Agilent_Reserved control
1	0	RC12	Agilent_Reserved control
1	0	RC12	Agilent_Reserved control
1	0	RC2	Agilent_Reserved control
1	0	RC2	Agilent_Reserved control
1	0	RC2	Agilent_Reserved control
1	0	RC2	Agilent_Reserved control
1	0	RC2	Agilent_Reserved control
1	0	RC2	Agilent_Reserved control
1	0	RC3	Agilent_Reserved control
1	0	RC3	Agilent_Reserved control
4.82437	2.27034	RC3	Agilent_Reserved control
1	0	RC3	Agilent_Reserved control
1	0	RC3	Agilent_Reserved control
1	0	RC3	Agilent_Reserved control
2.35858	1.23792	RC4	Agilent_Reserved control
1	0	RC4	Agilent_Reserved control
1	0	RC4	Agilent_Reserved control
1	0	RC4	Agilent_Reserved control
1	0	RC4	Agilent_Reserved control
1	0	RC4	Agilent_Reserved control
1	0	RC5	Agilent_Reserved control
1	0	RC5	Agilent_Reserved control
1	0	RC5	Agilent_Reserved control
1	0	RC5	Agilent_Reserved control
1	0	RC5	Agilent_Reserved control
1	0	RC5	Agilent_Reserved control
1	0	RC6	Agilent_Reserved control
1.02443	0.0348284	RC6	Agilent_Reserved control
1	0	RC6	Agilent_Reserved control
1	0	RC6	Agilent_Reserved control
1	0	RC6	Agilent_Reserved control
1	0	RC6	Agilent_Reserved control
1	0	RC7	Agilent_Reserved control
1	0	RC7	Agilent_Reserved control
4.03818	2.01371	RC7	Agilent_Reserved control
1	0	RC7	Agilent_Reserved control
1	0	RC7	Agilent_Reserved control
1	0	RC7	Agilent_Reserved control
1	0	RC8	Agilent_Reserved control
1	0	RC8	Agilent_Reserved control
1	0	RC8	Agilent_Reserved control
1	0	RC8	Agilent_Reserved control
1	0	RC8	Agilent_Reserved control
1	0	RC8	Agilent_Reserved control
1.60812	0.685379	RC9	Agilent_Reserved control
1.01252	0.0179545	RC9	Agilent_Reserved control
1	0	RC9	Agilent_Reserved control
1	0	RC9	Agilent_Reserved control
1	0	RC9	Agilent_Reserved control
1	0	RC9	Agilent_Reserved control
1	0	AGUV_L_1	Aguacate virus
1	0	AGUV_L_1	Aguacate virus
1.64386	0.717088	AGUV_L_1	Aguacate virus
1	0	AGUV_L_2	Aguacate virus
1.09591	0.132126	AGUV_L_2	Aguacate virus
1	0	AGUV_L_2	Aguacate virus
1	0	AGUV_L_3	Aguacate virus
1	0	AGUV_L_3	Aguacate virus
1	0	AGUV_L_3	Aguacate virus
1.16738	0.223273	AGUV_L_4	Aguacate virus
1	0	AGUV_L_4	Aguacate virus
1	0	AGUV_L_4	Aguacate virus
1	0	AGUV_L_5	Aguacate virus
1	0	AGUV_L_5	Aguacate virus
1	0	AGUV_L_5	Aguacate virus
1	0	AGUV_M_1	Aguacate virus
1	0	AGUV_M_1	Aguacate virus
1	0	AGUV_M_1	Aguacate virus
1	0	AGUV_M_2	Aguacate virus
1	0	AGUV_M_2	Aguacate virus
1	0	AGUV_M_2	Aguacate virus
1	0	AGUV_M_3	Aguacate virus
1	0	AGUV_M_3	Aguacate virus
1	0	AGUV_M_3	Aguacate virus
1	0	AGUV_M_4	Aguacate virus
1	0	AGUV_M_4	Aguacate virus
1	0	AGUV_M_4	Aguacate virus
1	0	AGUV_M_5	Aguacate virus
1	0	AGUV_M_5	Aguacate virus
1.34606	0.428743	AGUV_M_5	Aguacate virus
1	0	AGUV_S_1	Aguacate virus
1	0	AGUV_S_1	Aguacate virus
1	0	AGUV_S_1	Aguacate virus
1	0	AGUV_S_2	Aguacate virus
1	0	AGUV_S_2	Aguacate virus
1.06017	0.084297	AGUV_S_2	Aguacate virus
22.9902	4.52295	AGUV_S_3	Aguacate virus
2.07269	1.05151	AGUV_S_3	Aguacate virus
3.20434	1.68003	AGUV_S_3	Aguacate virus
1	0	AGUV_S_4	Aguacate virus
1	0	AGUV_S_4	Aguacate virus
1	0	AGUV_S_4	Aguacate virus
2.16799	1.11636	AGUV_S_5	Aguacate virus
1	0	AGUV_S_5	Aguacate virus
1	0	AGUV_S_5	Aguacate virus
1.00061	0.000881035	AINOV_L_1	Aino virus
1	0	AINOV_L_1	Aino virus
1	0	AINOV_L_1	Aino virus
1	0	AINOV_L_2	Aino virus
1	0	AINOV_L_2	Aino virus
1	0	AINOV_L_2	Aino virus
1	0	AINOV_L_3	Aino virus
1	0	AINOV_L_3	Aino virus
1	0	AINOV_L_3	Aino virus
1.27459	0.350031	AINOV_L_4	Aino virus
1	0	AINOV_L_4	Aino virus
1.02443	0.0348284	AINOV_L_4	Aino virus
1	0	AINOV_L_5	Aino virus
1	0	AINOV_L_5	Aino virus
1	0	AINOV_L_5	Aino virus
1	0	AINOV_M_1	Aino virus
1	0	AINOV_M_1	Aino virus
1	0	AINOV_M_1	Aino virus
1	0	AINOV_M_2	Aino virus
1	0	AINOV_M_2	Aino virus
1	0	AINOV_M_2	Aino virus
1	0	AINOV_M_3	Aino virus
1	0	AINOV_M_3	Aino virus
1	0	AINOV_M_3	Aino virus
1	0	AINOV_M_4	Aino virus
1	0	AINOV_M_4	Aino virus
1	0	AINOV_M_4	Aino virus
1.69151	0.758311	AINOV_M_5	Aino virus
1	0	AINOV_M_5	Aino virus
1	0	AINOV_M_5	Aino virus
1	0	AINOV_S_1	Aino virus
1	0	AINOV_S_1	Aino virus
1	0	AINOV_S_1	Aino virus
1	0	AINOV_S_2	Aino virus
1	0	AINOV_S_2	Aino virus
1	0	AINOV_S_2	Aino virus
1.2865	0.363451	AINOV_S_3	Aino virus
1	0	AINOV_S_3	Aino virus
1	0	AINOV_S_3	Aino virus
1	0	AINOV_S_4	Aino virus
1	0	AINOV_S_4	Aino virus
1	0	AINOV_S_4	Aino virus
22.8592	4.5147	AINOV_S_5	Aino virus
29.8873	4.90146	AINOV_S_5	Aino virus
20.989	4.39156	AINOV_S_5	Aino virus
1	0	AKAV_L_2	Akabane virus
1	0	AKAV_L_2	Akabane virus
1	0	AKAV_L_2	Akabane virus
1.084	0.116358	AKAV_L_3	Akabane virus
1.04826	0.0679952	AKAV_L_3	Akabane virus
1	0	AKAV_L_3	Akabane virus
1	0	AKAV_L_4	Akabane virus
1	0	AKAV_L_4	Akabane virus
1	0	AKAV_L_4	Akabane virus
1	0	AKAV_L_5	Akabane virus
1	0	AKAV_L_5	Akabane virus
1	0	AKAV_L_5	Akabane virus
1	0	AKAV_L_6	Akabane virus
1	0	AKAV_L_6	Akabane virus
1	0	AKAV_L_6	Akabane virus
1	0	AKAV_M_1	Akabane virus
1	0	AKAV_M_1	Akabane virus
1	0	AKAV_M_1	Akabane virus
1	0	AKAV_M_10	Akabane virus
1	0	AKAV_M_10	Akabane virus
1	0	AKAV_M_10	Akabane virus
4.21686	2.07617	AKAV_M_11	Akabane virus
1	0	AKAV_M_11	Akabane virus
1	0	AKAV_M_11	Akabane virus
1.00061	0.000881035	AKAV_M_2	Akabane virus
1	0	AKAV_M_2	Akabane virus
1	0	AKAV_M_2	Akabane virus
1.04826	0.0679952	AKAV_M_3	Akabane virus
1	0	AKAV_M_3	Akabane virus
1	0	AKAV_M_3	Akabane virus
1.20312	0.266775	AKAV_M_4	Akabane virus
1	0	AKAV_M_4	Akabane virus
1.02443	0.0348284	AKAV_M_4	Akabane virus
2.53726	1.34327	AKAV_M_5	Akabane virus
1	0	AKAV_M_5	Akabane virus
1	0	AKAV_M_5	Akabane virus
1	0	AKAV_M_6	Akabane virus
1	0	AKAV_M_6	Akabane virus
1	0	AKAV_M_6	Akabane virus
1	0	AKAV_M_7	Akabane virus
1	0	AKAV_M_7	Akabane virus
1	0	AKAV_M_7	Akabane virus
1	0	AKAV_M_8	Akabane virus
1	0	AKAV_M_8	Akabane virus
1	0	AKAV_M_8	Akabane virus
1	0	AKAV_M_9	Akabane virus
1	0	AKAV_M_9	Akabane virus
2.48962	1.31592	AKAV_M_9	Akabane virus
1	0	AKAV_S_1	Akabane virus
1	0	AKAV_S_1	Akabane virus
1	0	AKAV_S_1	Akabane virus
1	0	AKAV_S_2	Akabane virus
1	0	AKAV_S_2	Akabane virus
1	0	AKAV_S_2	Akabane virus
1	0	AKAV_S_3	Akabane virus
1.04826	0.0679952	AKAV_S_3	Akabane virus
1.26268	0.336484	AKAV_S_3	Akabane virus
1	0	AKAV_S_4	Akabane virus
1	0	AKAV_S_4	Akabane virus
1.15547	0.208476	AKAV_S_4	Akabane virus
2.03696	1.02642	AKAV_S_5	Akabane virus
1.01252	0.0179545	AKAV_S_5	Akabane virus
1	0	AKAV_S_5	Akabane virus
1.07208	0.100417	ALEV_L_1	Alenquer virus
1	0	ALEV_L_1	Alenquer virus
1	0	ALEV_L_1	Alenquer virus
1.09591	0.132126	ALEV_L_10	Alenquer virus
1.17929	0.23792	ALEV_L_10	Alenquer virus
1	0	ALEV_L_10	Alenquer virus
1	0	ALEV_L_2	Alenquer virus
1	0	ALEV_L_2	Alenquer virus
1	0	ALEV_L_2	Alenquer virus
1	0	ALEV_L_3	Alenquer virus
1	0	ALEV_L_3	Alenquer virus
1	0	ALEV_L_3	Alenquer virus
1	0	ALEV_L_4	Alenquer virus
1	0	ALEV_L_4	Alenquer virus
1	0	ALEV_L_4	Alenquer virus
1	0	ALEV_L_5	Alenquer virus
1	0	ALEV_L_5	Alenquer virus
1	0	ALEV_L_5	Alenquer virus
1	0	ALEV_L_6	Alenquer virus
1	0	ALEV_L_6	Alenquer virus
1	0	ALEV_L_6	Alenquer virus
1	0	ALEV_L_7	Alenquer virus
1.03635	0.0515071	ALEV_L_7	Alenquer virus
1	0	ALEV_L_7	Alenquer virus
1.02443	0.0348284	ALEV_L_8	Alenquer virus
1.09591	0.132126	ALEV_L_8	Alenquer virus
1	0	ALEV_L_8	Alenquer virus
1	0	ALEV_L_9	Alenquer virus
1	0	ALEV_L_9	Alenquer virus
1	0	ALEV_L_9	Alenquer virus
1	0	ALEV_M_1	Alenquer virus
1	0	ALEV_M_1	Alenquer virus
1	0	ALEV_M_1	Alenquer virus
1	0	ALEV_M_2	Alenquer virus
1	0	ALEV_M_2	Alenquer virus
1	0	ALEV_M_2	Alenquer virus
1	0	ALEV_M_3	Alenquer virus
1	0	ALEV_M_3	Alenquer virus
1	0	ALEV_M_3	Alenquer virus
1	0	ALEV_M_4	Alenquer virus
1	0	ALEV_M_4	Alenquer virus
1	0	ALEV_M_4	Alenquer virus
3.57361	1.83738	ALEV_S_1	Alenquer virus
1	0	ALEV_S_1	Alenquer virus
1	0	ALEV_S_1	Alenquer virus
1	0	ALEV_S_2	Alenquer virus
1	0	ALEV_S_2	Alenquer virus
1	0	ALEV_S_2	Alenquer virus
1	0	ALEV_S_3	Alenquer virus
1	0	ALEV_S_3	Alenquer virus
1	0	ALEV_S_3	Alenquer virus
1.00061	0.000881035	ALEV_S_4	Alenquer virus
1	0	ALEV_S_4	Alenquer virus
1	0	ALEV_S_4	Alenquer virus
1.21503	0.280989	ALEV_S_5	Alenquer virus
1.22694	0.295064	ALEV_S_5	Alenquer virus
1	0	ALEV_S_5	Alenquer virus
2.62065	1.38992	AHFV_1	Alkhurma hemorrhagic fever virus
1	0	AHFV_1	Alkhurma hemorrhagic fever virus
1	0	AHFV_1	Alkhurma hemorrhagic fever virus
1.26268	0.336484	AHFV_10	Alkhurma hemorrhagic fever virus
1.34606	0.428743	AHFV_10	Alkhurma hemorrhagic fever virus
1.01252	0.0179545	AHFV_10	Alkhurma hemorrhagic fever virus
1	0	AHFV_2	Alkhurma hemorrhagic fever virus
1	0	AHFV_2	Alkhurma hemorrhagic fever virus
1	0	AHFV_2	Alkhurma hemorrhagic fever virus
1.03635	0.0515071	AHFV_3	Alkhurma hemorrhagic fever virus
1	0	AHFV_3	Alkhurma hemorrhagic fever virus
1.07208	0.100417	AHFV_3	Alkhurma hemorrhagic fever virus
1.02443	0.0348284	AHFV_4	Alkhurma hemorrhagic fever virus
1.10782	0.147722	AHFV_4	Alkhurma hemorrhagic fever virus
1	0	AHFV_4	Alkhurma hemorrhagic fever virus
1.89401	0.921447	AHFV_5	Alkhurma hemorrhagic fever virus
1.70342	0.768435	AHFV_5	Alkhurma hemorrhagic fever virus
1	0	AHFV_5	Alkhurma hemorrhagic fever virus
1.00061	0.000881035	AHFV_6	Alkhurma hemorrhagic fever virus
1	0	AHFV_6	Alkhurma hemorrhagic fever virus
1	0	AHFV_6	Alkhurma hemorrhagic fever virus
1	0	AHFV_7	Alkhurma hemorrhagic fever virus
1	0	AHFV_7	Alkhurma hemorrhagic fever virus
1.07208	0.100417	AHFV_7	Alkhurma hemorrhagic fever virus
1.16738	0.223273	AHFV_8	Alkhurma hemorrhagic fever virus
1.03635	0.0515071	AHFV_8	Alkhurma hemorrhagic fever virus
1.00061	0.000881035	AHFV_8	Alkhurma hemorrhagic fever virus
3.06139	1.61419	AHFV_9	Alkhurma hemorrhagic fever virus
1	0	AHFV_9	Alkhurma hemorrhagic fever virus
2.02505	1.01795	AHFV_9	Alkhurma hemorrhagic fever virus
1	0	ALLV_L_1	Allpahuayo virus
1	0	ALLV_L_1	Allpahuayo virus
1.00061	0.000881035	ALLV_L_1	Allpahuayo virus
1	0	ALLV_L_2	Allpahuayo virus
1	0	ALLV_L_2	Allpahuayo virus
1	0	ALLV_L_2	Allpahuayo virus
2.19181	1.13213	ALLV_L_3	Allpahuayo virus
1.31032	0.389923	ALLV_L_3	Allpahuayo virus
2.37049	1.24519	ALLV_L_3	Allpahuayo virus
1	0	ALLV_L_4	Allpahuayo virus
1	0	ALLV_L_4	Allpahuayo virus
1	0	ALLV_L_4	Allpahuayo virus
1.02443	0.0348284	ALLV_L_5	Allpahuayo virus
1	0	ALLV_L_5	Allpahuayo virus
1	0	ALLV_L_5	Allpahuayo virus
1	0	ALLV_N_1	Allpahuayo virus
1	0	ALLV_N_1	Allpahuayo virus
1	0	ALLV_N_1	Allpahuayo virus
1.47709	0.56276	ALLV_N_2	Allpahuayo virus
11.1854	3.48354	ALLV_N_2	Allpahuayo virus
13.3296	3.73656	ALLV_N_2	Allpahuayo virus
2.73977	1.45405	ALLV_N_3	Allpahuayo virus
1.60812	0.685379	ALLV_N_3	Allpahuayo virus
4.24068	2.0843	ALLV_N_3	Allpahuayo virus
5.47954	2.45405	ALLV_N_4	Allpahuayo virus
84.1466	6.39483	ALLV_N_4	Allpahuayo virus
92.8424	6.53671	ALLV_N_4	Allpahuayo virus
1	0	ALLV_N_5	Allpahuayo virus
1.084	0.116358	ALLV_N_5	Allpahuayo virus
1	0	ALLV_N_5	Allpahuayo virus
1	0	ALLV_S_1	Allpahuayo virus
1	0	ALLV_S_1	Allpahuayo virus
1	0	ALLV_S_1	Allpahuayo virus
1.01252	0.0179545	ALLV_S_2	Allpahuayo virus
1.02443	0.0348284	ALLV_S_2	Allpahuayo virus
1	0	ALLV_S_2	Allpahuayo virus
1	0	ALLV_S_3	Allpahuayo virus
1	0	ALLV_S_3	Allpahuayo virus
1	0	ALLV_S_3	Allpahuayo virus
1	0	ALLV_S_4	Allpahuayo virus
1	0	ALLV_S_4	Allpahuayo virus
1	0	ALLV_S_4	Allpahuayo virus
1	0	ALLV_S_5	Allpahuayo virus
1	0	ALLV_S_5	Allpahuayo virus
1.15547	0.208476	ALLV_S_5	Allpahuayo virus
1	0	TOGA_1	Alphavirus (Generic Probes)
1	0	TOGA_1	Alphavirus (Generic Probes)
1	0	TOGA_1	Alphavirus (Generic Probes)
1.72724	0.788473	TOGA_2	Alphavirus (Generic Probes)
1.20312	0.266775	TOGA_2	Alphavirus (Generic Probes)
1	0	TOGA_2	Alphavirus (Generic Probes)
1	0	TOGA_3	Alphavirus (Generic Probes)
1	0	TOGA_3	Alphavirus (Generic Probes)
1	0	TOGA_3	Alphavirus (Generic Probes)
1	0	TOGA_4	Alphavirus (Generic Probes)
1	0	TOGA_4	Alphavirus (Generic Probes)
1	0	TOGA_4	Alphavirus (Generic Probes)
1	0	TOGA_5	Alphavirus (Generic Probes)
1	0	TOGA_5	Alphavirus (Generic Probes)
1	0	TOGA_5	Alphavirus (Generic Probes)
1.65577	0.727505	TOGA_6	Alphavirus (Generic Probes)
1.75107	0.808236	TOGA_6	Alphavirus (Generic Probes)
1	0	TOGA_6	Alphavirus (Generic Probes)
1	0	TOGA_7	Alphavirus (Generic Probes)
1	0	TOGA_7	Alphavirus (Generic Probes)
1	0	TOGA_7	Alphavirus (Generic Probes)
1.31032	0.389923	TOGA_8	Alphavirus (Generic Probes)
1.26268	0.336484	TOGA_8	Alphavirus (Generic Probes)
1	0	TOGA_8	Alphavirus (Generic Probes)
1	0	ALTV_L_1	Altai virus
1.00061	0.000881035	ALTV_L_1	Altai virus
1	0	ALTV_L_1	Altai virus
1	0	ALTV_L_2	Altai virus
1	0	ALTV_L_2	Altai virus
1	0	ALTV_L_2	Altai virus
1	0	ALTV_L_3	Altai virus
1	0	ALTV_L_3	Altai virus
1	0	ALTV_L_3	Altai virus
1	0	ALTV_L_4	Altai virus
1	0	ALTV_L_4	Altai virus
2.12034	1.0843	ALTV_L_4	Altai virus
1.02443	0.0348284	ALTV_L_5	Altai virus
1.07208	0.100417	ALTV_L_5	Altai virus
1	0	ALTV_L_5	Altai virus
1	0	ALPA_L_1	Alto Paraguay hantavirus
1.03635	0.0515071	ALPA_L_1	Alto Paraguay hantavirus
1	0	ALPA_L_1	Alto Paraguay hantavirus
1	0	ALPA_L_2	Alto Paraguay hantavirus
1.32224	0.402979	ALPA_L_2	Alto Paraguay hantavirus
1	0	ALPA_L_2	Alto Paraguay hantavirus
1	0	ALPA_L_3	Alto Paraguay hantavirus
1.75107	0.808236	ALPA_L_3	Alto Paraguay hantavirus
1	0	ALPA_L_3	Alto Paraguay hantavirus
1	0	ALPA_L_4	Alto Paraguay hantavirus
1	0	ALPA_L_4	Alto Paraguay hantavirus
1	0	ALPA_L_4	Alto Paraguay hantavirus
1	0	ALPA_L_5	Alto Paraguay hantavirus
1	0	ALPA_L_5	Alto Paraguay hantavirus
1	0	ALPA_L_5	Alto Paraguay hantavirus
1.10782	0.147722	ALPA_M_1	Alto Paraguay hantavirus
1	0	ALPA_M_1	Alto Paraguay hantavirus
1	0	ALPA_M_1	Alto Paraguay hantavirus
1	0	ALPA_M_2	Alto Paraguay hantavirus
1.07208	0.100417	ALPA_M_2	Alto Paraguay hantavirus
1	0	ALPA_M_2	Alto Paraguay hantavirus
1.14356	0.193526	ALPA_M_3	Alto Paraguay hantavirus
1	0	ALPA_M_3	Alto Paraguay hantavirus
1	0	ALPA_M_3	Alto Paraguay hantavirus
1	0	ALPA_M_4	Alto Paraguay hantavirus
1	0	ALPA_M_4	Alto Paraguay hantavirus
1	0	ALPA_M_4	Alto Paraguay hantavirus
1.31032	0.389923	ALPA_M_5	Alto Paraguay hantavirus
1	0	ALPA_M_5	Alto Paraguay hantavirus
1.06017	0.084297	ALPA_M_5	Alto Paraguay hantavirus
1	0	ALPA_S_1	Alto Paraguay hantavirus
1	0	ALPA_S_1	Alto Paraguay hantavirus
1.084	0.116358	ALPA_S_1	Alto Paraguay hantavirus
1.3818	0.466545	ALPA_S_2	Alto Paraguay hantavirus
1	0	ALPA_S_2	Alto Paraguay hantavirus
1	0	ALPA_S_2	Alto Paraguay hantavirus
1	0	ALPA_S_3	Alto Paraguay hantavirus
1	0	ALPA_S_3	Alto Paraguay hantavirus
1.01252	0.0179545	ALPA_S_3	Alto Paraguay hantavirus
1	0	ALPA_S_4	Alto Paraguay hantavirus
1.09591	0.132126	ALPA_S_4	Alto Paraguay hantavirus
1	0	ALPA_S_4	Alto Paraguay hantavirus
1	0	ALPA_S_5	Alto Paraguay hantavirus
1.53665	0.619791	ALPA_S_5	Alto Paraguay hantavirus
1	0	ALPA_S_5	Alto Paraguay hantavirus
1	0	AMAV_L_1	Amapari virus
1	0	AMAV_L_1	Amapari virus
1	0	AMAV_L_1	Amapari virus
1	0	AMAV_L_2	Amapari virus
1	0	AMAV_L_2	Amapari virus
1	0	AMAV_L_2	Amapari virus
1	0	AMAV_L_3	Amapari virus
1	0	AMAV_L_3	Amapari virus
1	0	AMAV_L_3	Amapari virus
1	0	AMAV_L_4	Amapari virus
1	0	AMAV_L_4	Amapari virus
1	0	AMAV_L_4	Amapari virus
1.56048	0.641987	AMAV_L_5	Amapari virus
1	0	AMAV_L_5	Amapari virus
1	0	AMAV_L_5	Amapari virus
1	0	AMAV_S_1	Amapari virus
1	0	AMAV_S_1	Amapari virus
1.02443	0.0348284	AMAV_S_1	Amapari virus
1.084	0.116358	AMAV_S_2	Amapari virus
1	0	AMAV_S_2	Amapari virus
1	0	AMAV_S_2	Amapari virus
1	0	AMAV_S_3	Amapari virus
1	0	AMAV_S_3	Amapari virus
1	0	AMAV_S_3	Amapari virus
1	0	AMAV_S_4	Amapari virus
1	0	AMAV_S_4	Amapari virus
1	0	AMAV_S_4	Amapari virus
1	0	AMAV_S_5	Amapari virus
1	0	AMAV_S_5	Amapari virus
1	0	AMAV_S_5	Amapari virus
1.11973	0.163152	AMAV_Z_1	Amapari virus
1.03635	0.0515071	AMAV_Z_1	Amapari virus
1	0	AMAV_Z_1	Amapari virus
1	0	AMAV_Z_2	Amapari virus
1	0	AMAV_Z_2	Amapari virus
1.17929	0.23792	AMAV_Z_2	Amapari virus
1.81063	0.856491	AMAV_Z_3	Amapari virus
2.83506	1.50338	AMAV_Z_3	Amapari virus
1.3818	0.466545	AMAV_Z_3	Amapari virus
1	0	AMAV_Z_4	Amapari virus
1	0	AMAV_Z_4	Amapari virus
1	0	AMAV_Z_4	Amapari virus
1	0	AMAV_Z_5	Amapari virus
1	0	AMAV_Z_5	Amapari virus
1	0	AMAV_Z_5	Amapari virus
1	0	AMRV_L_1	Amur virus
1	0	AMRV_L_1	Amur virus
1	0	AMRV_L_1	Amur virus
1	0	AMRV_L_2	Amur virus
1.21503	0.280989	AMRV_L_2	Amur virus
1	0	AMRV_L_2	Amur virus
1.04826	0.0679952	AMRV_L_3	Amur virus
1.22694	0.295064	AMRV_L_3	Amur virus
1.65577	0.727505	AMRV_L_3	Amur virus
1	0	AMRV_L_4	Amur virus
1	0	AMRV_L_4	Amur virus
1	0	AMRV_L_4	Amur virus
1	0	AMRV_L_5	Amur virus
1	0	AMRV_L_5	Amur virus
1.01252	0.0179545	AMRV_L_5	Amur virus
1	0	AMRV_L_6	Amur virus
1	0	AMRV_L_6	Amur virus
1	0	AMRV_L_6	Amur virus
1	0	AMRV_M_1	Amur virus
1	0	AMRV_M_1	Amur virus
1	0	AMRV_M_1	Amur virus
1.084	0.116358	AMRV_M_2	Amur virus
1	0	AMRV_M_2	Amur virus
1	0	AMRV_M_2	Amur virus
1	0	AMRV_M_3	Amur virus
1	0	AMRV_M_3	Amur virus
1	0	AMRV_M_3	Amur virus
1	0	AMRV_M_4	Amur virus
1	0	AMRV_M_4	Amur virus
1.03635	0.0515071	AMRV_M_4	Amur virus
1.46518	0.551078	AMRV_M_5	Amur virus
1	0	AMRV_M_5	Amur virus
1	0	AMRV_M_5	Amur virus
1	0	AMRV_S_1	Amur virus
1	0	AMRV_S_1	Amur virus
1	0	AMRV_S_1	Amur virus
1	0	AMRV_S_2	Amur virus
1.01252	0.0179545	AMRV_S_2	Amur virus
1	0	AMRV_S_2	Amur virus
1	0	AMRV_S_3	Amur virus
1	0	AMRV_S_3	Amur virus
1	0	AMRV_S_3	Amur virus
1	0	AMRV_S_4	Amur virus
1	0	AMRV_S_4	Amur virus
1	0	AMRV_S_4	Amur virus
1.21503	0.280989	AMRV_S_5	Amur virus
1	0	AMRV_S_5	Amur virus
1	0	AMRV_S_5	Amur virus
1	0	ANAJV_S_1	ANAJ Hantavirus
1.01252	0.0179545	ANAJV_S_1	ANAJ Hantavirus
2.32285	1.21589	ANAJV_S_1	ANAJ Hantavirus
1.13164	0.178419	ANAJV_S_2	ANAJ Hantavirus
1.04826	0.0679952	ANAJV_S_2	ANAJ Hantavirus
1	0	ANAJV_S_2	ANAJ Hantavirus
1	0	ANAJV_S_3	ANAJ Hantavirus
1	0	ANAJV_S_3	ANAJ Hantavirus
1	0	ANAJV_S_3	ANAJ Hantavirus
1	0	ANAJV_S_4	ANAJ Hantavirus
1	0	ANAJV_S_4	ANAJ Hantavirus
1	0	ANAJV_S_4	ANAJ Hantavirus
1.04826	0.0679952	ANAJV_S_5	ANAJ Hantavirus
1	0	ANAJV_S_5	ANAJ Hantavirus
1	0	ANAJV_S_5	ANAJ Hantavirus
1.15547	0.208476	ANDV_L_1	Andes virus
2.94227	1.55693	ANDV_L_1	Andes virus
1	0	ANDV_L_1	Andes virus
1	0	ANDV_L_2	Andes virus
1	0	ANDV_L_2	Andes virus
1	0	ANDV_L_2	Andes virus
1.06017	0.084297	ANDV_L_3	Andes virus
1	0	ANDV_L_3	Andes virus
1	0	ANDV_L_3	Andes virus
1	0	ANDV_L_4	Andes virus
1	0	ANDV_L_4	Andes virus
1	0	ANDV_L_4	Andes virus
1.04826	0.0679952	ANDV_L_5	Andes virus
1	0	ANDV_L_5	Andes virus
1	0	ANDV_L_5	Andes virus
1	0	ANDV_L_6	Andes virus
1	0	ANDV_L_6	Andes virus
1	0	ANDV_L_6	Andes virus
1	0	ANDV_M_1	Andes virus
1	0	ANDV_M_1	Andes virus
1	0	ANDV_M_1	Andes virus
1	0	ANDV_M_2	Andes virus
1	0	ANDV_M_2	Andes virus
1	0	ANDV_M_2	Andes virus
2.15608	1.10841	ANDV_M_3	Andes virus
1.084	0.116358	ANDV_M_3	Andes virus
1	0	ANDV_M_3	Andes virus
1	0	ANDV_M_4	Andes virus
1	0	ANDV_M_4	Andes virus
1	0	ANDV_M_4	Andes virus
1	0	ANDV_M_5	Andes virus
1	0	ANDV_M_5	Andes virus
1	0	ANDV_M_5	Andes virus
1	0	ANDV_S_1	Andes virus
1.26268	0.336484	ANDV_S_1	Andes virus
1	0	ANDV_S_1	Andes virus
1.03635	0.0515071	ANDV_S_2	Andes virus
1	0	ANDV_S_2	Andes virus
1	0	ANDV_S_2	Andes virus
1	0	ANDV_S_3	Andes virus
1.15547	0.208476	ANDV_S_3	Andes virus
1	0	ANDV_S_3	Andes virus
1	0	ANDV_S_4	Andes virus
1.51283	0.597248	ANDV_S_4	Andes virus
1	0	ANDV_S_4	Andes virus
1	0	ANDV_S_5	Andes virus
1	0	ANDV_S_5	Andes virus
1	0	ANDV_S_5	Andes virus
1	0	AMBV_L_1	Anhembi virus
1	0	AMBV_L_1	Anhembi virus
1	0	AMBV_L_1	Anhembi virus
1.5843	0.663846	AMBV_L_2	Anhembi virus
1	0	AMBV_L_2	Anhembi virus
1	0	AMBV_L_2	Anhembi virus
1	0	AMBV_L_3	Anhembi virus
1	0	AMBV_L_3	Anhembi virus
1	0	AMBV_L_3	Anhembi virus
1	0	AMBV_L_4	Anhembi virus
1	0	AMBV_L_4	Anhembi virus
1	0	AMBV_L_4	Anhembi virus
1	0	AMBV_L_5	Anhembi virus
1	0	AMBV_L_5	Anhembi virus
1	0	AMBV_L_5	Anhembi virus
1.34606	0.428743	AMBV_M_1	Anhembi virus
1	0	AMBV_M_1	Anhembi virus
1.17929	0.23792	AMBV_M_1	Anhembi virus
1	0	AMBV_M_2	Anhembi virus
1	0	AMBV_M_2	Anhembi virus
1	0	AMBV_M_2	Anhembi virus
1	0	AMBV_M_3	Anhembi virus
1	0	AMBV_M_3	Anhembi virus
1	0	AMBV_M_3	Anhembi virus
1	0	AMBV_M_4	Anhembi virus
1	0	AMBV_M_4	Anhembi virus
1	0	AMBV_M_4	Anhembi virus
1	0	AMBV_M_5	Anhembi virus
1	0	AMBV_M_5	Anhembi virus
1	0	AMBV_M_5	Anhembi virus
1	0	AMBV_S_1	Anhembi virus
1	0	AMBV_S_1	Anhembi virus
1	0	AMBV_S_1	Anhembi virus
1.02443	0.0348284	AMBV_S_2	Anhembi virus
1	0	AMBV_S_2	Anhembi virus
3.0733	1.61979	AMBV_S_2	Anhembi virus
1.26268	0.336484	AMBV_S_3	Anhembi virus
1	0	AMBV_S_3	Anhembi virus
1	0	AMBV_S_3	Anhembi virus
1	0	AMBV_S_4	Anhembi virus
1	0	AMBV_S_4	Anhembi virus
1	0	AMBV_S_4	Anhembi virus
1.32224	0.402979	AMBV_S_5	Anhembi virus
1.1912	0.25242	AMBV_S_5	Anhembi virus
1.23885	0.309003	AMBV_S_5	Anhembi virus
1	0	ANAV_S_1	Anopheles A virus
1	0	ANAV_S_1	Anopheles A virus
1	0	ANAV_S_1	Anopheles A virus
1.9774	0.983603	ANAV_S_2	Anopheles A virus
1	0	ANAV_S_2	Anopheles A virus
1	0	ANAV_S_2	Anopheles A virus
1	0	ANAV_S_3	Anopheles A virus
1	0	ANAV_S_3	Anopheles A virus
1	0	ANAV_S_3	Anopheles A virus
1	0	ANAV_S_4	Anopheles A virus
1	0	ANAV_S_4	Anopheles A virus
1.23885	0.309003	ANAV_S_4	Anopheles A virus
1	0	ANAV_S_5	Anopheles A virus
1	0	ANAV_S_5	Anopheles A virus
1	0	ANAV_S_5	Anopheles A virus
1	0	ANBV_S_1	Anopheles B virus
1	0	ANBV_S_1	Anopheles B virus
1	0	ANBV_S_1	Anopheles B virus
1	0	ANBV_S_2	Anopheles B virus
1	0	ANBV_S_2	Anopheles B virus
2.35858	1.23792	ANBV_S_2	Anopheles B virus
1	0	ANBV_S_3	Anopheles B virus
1	0	ANBV_S_3	Anopheles B virus
1.04826	0.0679952	ANBV_S_3	Anopheles B virus
1	0	ANBV_S_4	Anopheles B virus
1	0	ANBV_S_4	Anopheles B virus
1.27459	0.350031	ANBV_S_4	Anopheles B virus
1	0	ANBV_S_5	Anopheles B virus
1	0	ANBV_S_5	Anopheles B virus
1	0	ANBV_S_5	Anopheles B virus
1	0	ANBV_S_6	Anopheles B virus
1	0	ANBV_S_6	Anopheles B virus
1	0	ANBV_S_6	Anopheles B virus
1	0	APEUV_L_1	Apeu virus
1	0	APEUV_L_1	Apeu virus
1	0	APEUV_L_1	Apeu virus
1	0	APEUV_L_2	Apeu virus
1.2865	0.363451	APEUV_L_2	Apeu virus
1.32224	0.402979	APEUV_L_2	Apeu virus
1	0	APEUV_L_3	Apeu virus
1.26268	0.336484	APEUV_L_3	Apeu virus
1	0	APEUV_L_3	Apeu virus
1	0	APEUV_L_4	Apeu virus
1	0	APEUV_L_4	Apeu virus
1	0	APEUV_L_4	Apeu virus
1	0	APEUV_L_5	Apeu virus
1	0	APEUV_L_5	Apeu virus
1	0	APEUV_L_5	Apeu virus
1	0	APEUV_M_1	Apeu virus
1	0	APEUV_M_1	Apeu virus
1	0	APEUV_M_1	Apeu virus
1.15547	0.208476	APEUV_M_2	Apeu virus
1	0	APEUV_M_2	Apeu virus
1	0	APEUV_M_2	Apeu virus
1	0	APEUV_M_3	Apeu virus
1	0	APEUV_M_3	Apeu virus
1.29841	0.376748	APEUV_M_3	Apeu virus
1	0	APEUV_M_4	Apeu virus
1	0	APEUV_M_4	Apeu virus
1	0	APEUV_M_4	Apeu virus
1	0	APEUV_M_5	Apeu virus
1	0	APEUV_M_5	Apeu virus
1	0	APEUV_M_5	Apeu virus
1	0	APEUV_S_1	Apeu virus
1	0	APEUV_S_1	Apeu virus
1	0	APEUV_S_1	Apeu virus
1	0	APEUV_S_2	Apeu virus
1	0	APEUV_S_2	Apeu virus
1	0	APEUV_S_2	Apeu virus
1	0	APEUV_S_3	Apeu virus
1	0	APEUV_S_3	Apeu virus
1	0	APEUV_S_3	Apeu virus
1	0	APEUV_S_4	Apeu virus
1	0	APEUV_S_4	Apeu virus
1	0	APEUV_S_4	Apeu virus
1.40562	0.491207	APEUV_S_5	Apeu virus
1	0	APEUV_S_5	Apeu virus
1.66768	0.737847	APEUV_S_5	Apeu virus
1.07208	0.100417	APEUV_S_6	Apeu virus
1	0	APEUV_S_6	Apeu virus
1	0	APEUV_S_6	Apeu virus
2.08461	1.05977	APOIV_1	Apoi virus
1.54856	0.630931	APOIV_1	Apoi virus
1	0	APOIV_1	Apoi virus
1	0	APOIV_10	Apoi virus
1	0	APOIV_10	Apoi virus
1	0	APOIV_10	Apoi virus
1	0	APOIV_2	Apoi virus
1.87019	0.903184	APOIV_2	Apoi virus
1	0	APOIV_2	Apoi virus
1	0	APOIV_3	Apoi virus
1	0	APOIV_3	Apoi virus
1	0	APOIV_3	Apoi virus
1.27459	0.350031	APOIV_4	Apoi virus
1.26268	0.336484	APOIV_4	Apoi virus
1.14356	0.193526	APOIV_4	Apoi virus
1	0	APOIV_5	Apoi virus
1	0	APOIV_5	Apoi virus
1	0	APOIV_5	Apoi virus
1.13164	0.178419	APOIV_6	Apoi virus
1	0	APOIV_6	Apoi virus
1	0	APOIV_6	Apoi virus
1.82254	0.865951	APOIV_7	Apoi virus
1.92975	0.948414	APOIV_7	Apoi virus
1.35797	0.441454	APOIV_7	Apoi virus
1	0	APOIV_8	Apoi virus
1	0	APOIV_8	Apoi virus
1	0	APOIV_8	Apoi virus
1	0	APOIV_9	Apoi virus
1	0	APOIV_9	Apoi virus
1	0	APOIV_9	Apoi virus
1	0	ARAV_M_1	Araraquara virus
1	0	ARAV_M_1	Araraquara virus
1	0	ARAV_M_1	Araraquara virus
1	0	ARAV_M_2	Araraquara virus
1	0	ARAV_M_2	Araraquara virus
1	0	ARAV_M_2	Araraquara virus
1.35797	0.441454	ARAV_M_3	Araraquara virus
1.42944	0.515454	ARAV_M_3	Araraquara virus
1.15547	0.208476	ARAV_M_3	Araraquara virus
1	0	ARAV_M_4	Araraquara virus
1	0	ARAV_M_4	Araraquara virus
1	0	ARAV_M_4	Araraquara virus
3.66891	1.87535	ARAV_M_5	Araraquara virus
2.33476	1.22327	ARAV_M_5	Araraquara virus
1.71533	0.778489	ARAV_M_5	Araraquara virus
1	0	ARAV_S_1	Araraquara virus
1	0	ARAV_S_1	Araraquara virus
1	0	ARAV_S_1	Araraquara virus
1	0	ARAV_S_2	Araraquara virus
1.14356	0.193526	ARAV_S_2	Araraquara virus
1	0	ARAV_S_2	Araraquara virus
1	0	ARAV_S_3	Araraquara virus
1	0	ARAV_S_3	Araraquara virus
1	0	ARAV_S_3	Araraquara virus
1	0	ARAV_S_4	Araraquara virus
1	0	ARAV_S_4	Araraquara virus
1	0	ARAV_S_4	Araraquara virus
1	0	ARAV_S_5	Araraquara virus
1	0	ARAV_S_5	Araraquara virus
1	0	ARAV_S_5	Araraquara virus
1	0	ARAUV_S_1	Araucaria virus
1	0	ARAUV_S_1	Araucaria virus
1	0	ARAUV_S_1	Araucaria virus
1	0	ARAUV_S_2	Araucaria virus
1	0	ARAUV_S_2	Araucaria virus
1	0	ARAUV_S_2	Araucaria virus
1	0	ARAUV_S_3	Araucaria virus
1	0	ARAUV_S_3	Araucaria virus
1	0	ARAUV_S_3	Araucaria virus
1	0	ARAUV_S_4	Araucaria virus
1	0	ARAUV_S_4	Araucaria virus
1	0	ARAUV_S_4	Araucaria virus
1	0	ARAUV_S_5	Araucaria virus
1	0	ARAUV_S_5	Araucaria virus
1	0	ARAUV_S_5	Araucaria virus
5.01497	2.32624	ARBV_L_1	Arbia virus
4.72908	2.24156	ARBV_L_1	Arbia virus
1.15547	0.208476	ARBV_L_1	Arbia virus
2.22755	1.15546	ARBV_L_2	Arbia virus
1.00061	0.000881035	ARBV_L_2	Arbia virus
1.76298	0.818017	ARBV_L_2	Arbia virus
1	0	ARBV_L_3	Arbia virus
1	0	ARBV_L_3	Arbia virus
1.00061	0.000881035	ARBV_L_3	Arbia virus
1	0	ARBV_L_4	Arbia virus
1	0	ARBV_L_4	Arbia virus
1	0	ARBV_L_4	Arbia virus
1	0	ARBV_L_5	Arbia virus
1	0	ARBV_L_5	Arbia virus
1	0	ARBV_L_5	Arbia virus
1	0	ARBV_M_1	Arbia virus
1	0	ARBV_M_1	Arbia virus
1	0	ARBV_M_1	Arbia virus
1.32224	0.402979	ARBV_M_2	Arbia virus
1.26268	0.336484	ARBV_M_2	Arbia virus
1.07208	0.100417	ARBV_M_2	Arbia virus
1	0	ARBV_M_3	Arbia virus
1	0	ARBV_M_3	Arbia virus
1	0	ARBV_M_3	Arbia virus
1	0	ARBV_M_4	Arbia virus
1	0	ARBV_M_4	Arbia virus
1	0	ARBV_M_4	Arbia virus
1	0	ARBV_M_5	Arbia virus
1	0	ARBV_M_5	Arbia virus
1	0	ARBV_M_5	Arbia virus
1	0	ARBV_S_1	Arbia virus
1	0	ARBV_S_1	Arbia virus
1	0	ARBV_S_1	Arbia virus
1	0	ARBV_S_2	Arbia virus
1	0	ARBV_S_2	Arbia virus
1	0	ARBV_S_2	Arbia virus
1.59621	0.674653	ARBV_S_3	Arbia virus
1.72724	0.788473	ARBV_S_3	Arbia virus
1	0	ARBV_S_3	Arbia virus
1	0	ARBV_S_4	Arbia virus
1.11973	0.163152	ARBV_S_4	Arbia virus
1	0	ARBV_S_4	Arbia virus
1	0	ARBV_S_5	Arbia virus
1.07208	0.100417	ARBV_S_5	Arbia virus
1	0	ARBV_S_5	Arbia virus
1	0	ARBV_S_6	Arbia virus
1	0	ARBV_S_6	Arbia virus
1	0	ARBV_S_6	Arbia virus
1	0	ARBV_S_7	Arbia virus
2.02505	1.01795	ARBV_S_7	Arbia virus
1	0	ARBV_S_7	Arbia virus
1	0	ARBV_S_8	Arbia virus
1	0	ARBV_S_8	Arbia virus
1	0	ARBV_S_8	Arbia virus
1	0	ARBV_S_9	Arbia virus
1	0	ARBV_S_9	Arbia virus
1	0	ARBV_S_9	Arbia virus
1	0	ARENA_L_1	Arena virus (Generic Probes)
1	0	ARENA_L_1	Arena virus (Generic Probes)
1	0	ARENA_L_1	Arena virus (Generic Probes)
1	0	ARENA_L_10	Arena virus (Generic Probes)
1.00061	0.000881035	ARENA_L_10	Arena virus (Generic Probes)
1	0	ARENA_L_10	Arena virus (Generic Probes)
1	0	ARENA_L_2	Arena virus (Generic Probes)
1	0	ARENA_L_2	Arena virus (Generic Probes)
1	0	ARENA_L_2	Arena virus (Generic Probes)
1	0	ARENA_L_3	Arena virus (Generic Probes)
1	0	ARENA_L_3	Arena virus (Generic Probes)
1	0	ARENA_L_3	Arena virus (Generic Probes)
5.25321	2.3932	ARENA_L_4	Arena virus (Generic Probes)
2.90654	1.5393	ARENA_L_4	Arena virus (Generic Probes)
6.15852	2.62258	ARENA_L_4	Arena virus (Generic Probes)
1	0	ARENA_L_5	Arena virus (Generic Probes)
1	0	ARENA_L_5	Arena virus (Generic Probes)
1	0	ARENA_L_5	Arena virus (Generic Probes)
1	0	ARENA_L_6	Arena virus (Generic Probes)
1	0	ARENA_L_6	Arena virus (Generic Probes)
1	0	ARENA_L_6	Arena virus (Generic Probes)
6.75412	2.75577	ARENA_L_7	Arena virus (Generic Probes)
1	0	ARENA_L_7	Arena virus (Generic Probes)
1	0	ARENA_L_7	Arena virus (Generic Probes)
1.01252	0.0179545	ARENA_L_8	Arena virus (Generic Probes)
1	0	ARENA_L_8	Arena virus (Generic Probes)
1	0	ARENA_L_8	Arena virus (Generic Probes)
1	0	ARENA_L_9	Arena virus (Generic Probes)
1	0	ARENA_L_9	Arena virus (Generic Probes)
1.084	0.116358	ARENA_L_9	Arena virus (Generic Probes)
1	0	ARENA_S_1	Arena virus (Generic Probes)
1	0	ARENA_S_1	Arena virus (Generic Probes)
1	0	ARENA_S_1	Arena virus (Generic Probes)
1	0	ARENA_S_10	Arena virus (Generic Probes)
1	0	ARENA_S_10	Arena virus (Generic Probes)
1	0	ARENA_S_10	Arena virus (Generic Probes)
1	0	ARENA_S_2	Arena virus (Generic Probes)
3.09713	1.63093	ARENA_S_2	Arena virus (Generic Probes)
1	0	ARENA_S_2	Arena virus (Generic Probes)
1	0	ARENA_S_3	Arena virus (Generic Probes)
1.20312	0.266775	ARENA_S_3	Arena virus (Generic Probes)
1	0	ARENA_S_3	Arena virus (Generic Probes)
1	0	ARENA_S_4	Arena virus (Generic Probes)
1	0	ARENA_S_4	Arena virus (Generic Probes)
1	0	ARENA_S_4	Arena virus (Generic Probes)
2.10843	1.07617	ARENA_S_5	Arena virus (Generic Probes)
1	0	ARENA_S_5	Arena virus (Generic Probes)
1	0	ARENA_S_5	Arena virus (Generic Probes)
4.32407	2.11239	ARENA_S_6	Arena virus (Generic Probes)
3.78803	1.92145	ARENA_S_6	Arena virus (Generic Probes)
5.32468	2.41269	ARENA_S_6	Arena virus (Generic Probes)
1	0	ARENA_S_7	Arena virus (Generic Probes)
1	0	ARENA_S_7	Arena virus (Generic Probes)
1	0	ARENA_S_7	Arena virus (Generic Probes)
1	0	ARENA_S_8	Arena virus (Generic Probes)
1	0	ARENA_S_8	Arena virus (Generic Probes)
1	0	ARENA_S_8	Arena virus (Generic Probes)
1	0	ARENA_S_9	Arena virus (Generic Probes)
1	0	ARENA_S_9	Arena virus (Generic Probes)
1	0	ARENA_S_9	Arena virus (Generic Probes)
1.21503	0.280989	ARENAV_S_1	Arena virus (Generic Probes)
1	0	ARENAV_S_1	Arena virus (Generic Probes)
1	0	ARENAV_S_1	Arena virus (Generic Probes)
1	0	ARENAV_S_2	Arena virus (Generic Probes)
1	0	ARENAV_S_2	Arena virus (Generic Probes)
1	0	ARENAV_S_2	Arena virus (Generic Probes)
1.01252	0.0179545	ARENAV_S_3	Arena virus (Generic Probes)
1	0	ARENAV_S_3	Arena virus (Generic Probes)
1	0	ARENAV_S_3	Arena virus (Generic Probes)
1	0	ARENAV_S_4	Arena virus (Generic Probes)
1	0	ARENAV_S_4	Arena virus (Generic Probes)
1	0	ARENAV_S_4	Arena virus (Generic Probes)
1.22694	0.295064	ARENAV_S_5	Arena virus (Generic Probes)
1.10782	0.147722	ARENAV_S_5	Arena virus (Generic Probes)
1.16738	0.223273	ARENAV_S_5	Arena virus (Generic Probes)
1	0	ARENAV_S_6	Arena virus (Generic Probes)
1.07208	0.100417	ARENAV_S_6	Arena virus (Generic Probes)
1	0	ARENAV_S_6	Arena virus (Generic Probes)
1.41753	0.503381	ARENAV_S_7	Arena virus (Generic Probes)
1.31032	0.389923	ARENAV_S_7	Arena virus (Generic Probes)
1.29841	0.376748	ARENAV_S_7	Arena virus (Generic Probes)
1	0	ARQV_L_1	Ariquemes virus
1	0	ARQV_L_1	Ariquemes virus
1	0	ARQV_L_1	Ariquemes virus
3.57361	1.83738	ARQV_L_2	Ariquemes virus
1	0	ARQV_L_2	Ariquemes virus
3.28772	1.71709	ARQV_L_2	Ariquemes virus
1.73916	0.798388	ARQV_L_3	Ariquemes virus
1	0	ARQV_L_3	Ariquemes virus
1	0	ARQV_L_3	Ariquemes virus
1.01252	0.0179545	ARQV_L_4	Ariquemes virus
1	0	ARQV_L_4	Ariquemes virus
1	0	ARQV_L_4	Ariquemes virus
1	0	ARQV_L_5	Ariquemes virus
1	0	ARQV_L_5	Ariquemes virus
1	0	ARQV_L_5	Ariquemes virus
2.84698	1.50943	ARQV_M_1	Ariquemes virus
1	0	ARQV_M_1	Ariquemes virus
1.16738	0.223273	ARQV_M_1	Ariquemes virus
2.97801	1.57435	ARQV_M_2	Ariquemes virus
1	0	ARQV_M_2	Ariquemes virus
1	0	ARQV_M_2	Ariquemes virus
1.04826	0.0679952	ARQV_M_3	Ariquemes virus
1.00061	0.000881035	ARQV_M_3	Ariquemes virus
1	0	ARQV_M_3	Ariquemes virus
1	0	ARQV_M_4	Ariquemes virus
1	0	ARQV_M_4	Ariquemes virus
1	0	ARQV_M_4	Ariquemes virus
1	0	ARQV_M_5	Ariquemes virus
1	0	ARQV_M_5	Ariquemes virus
1	0	ARQV_M_5	Ariquemes virus
1	0	ARQV_S_1	Ariquemes virus
1	0	ARQV_S_1	Ariquemes virus
1	0	ARQV_S_1	Ariquemes virus
1	0	ARQV_S_2	Ariquemes virus
1	0	ARQV_S_2	Ariquemes virus
1.03635	0.0515071	ARQV_S_2	Ariquemes virus
1	0	ARQV_S_3	Ariquemes virus
1.01252	0.0179545	ARQV_S_3	Ariquemes virus
1	0	ARQV_S_3	Ariquemes virus
1	0	ARQV_S_4	Ariquemes virus
1.02443	0.0348284	ARQV_S_4	Ariquemes virus
1	0	ARQV_S_4	Ariquemes virus
1	0	ARQV_S_5	Ariquemes virus
1	0	ARQV_S_5	Ariquemes virus
1	0	ARQV_S_5	Ariquemes virus
26.7187	4.73978	ARMV_L_1	Armero virus
9.5058	3.24881	ARMV_L_1	Armero virus
226.007	7.82022	ARMV_L_1	Armero virus
1	0	ARMV_L_2	Armero virus
1	0	ARMV_L_2	Armero virus
1.29841	0.376748	ARMV_L_2	Armero virus
1	0	ARMV_L_3	Armero virus
1	0	ARMV_L_3	Armero virus
1	0	ARMV_L_3	Armero virus
1	0	ARMV_L_4	Armero virus
1	0	ARMV_L_4	Armero virus
1	0	ARMV_L_4	Armero virus
1	0	ARMV_L_5	Armero virus
1	0	ARMV_L_5	Armero virus
1	0	ARMV_L_5	Armero virus
1.01252	0.0179545	ARMV_M_1	Armero virus
1.20312	0.266775	ARMV_M_1	Armero virus
1	0	ARMV_M_1	Armero virus
1	0	ARMV_M_2	Armero virus
1	0	ARMV_M_2	Armero virus
1	0	ARMV_M_2	Armero virus
1	0	ARMV_M_3	Armero virus
1	0	ARMV_M_3	Armero virus
1	0	ARMV_M_3	Armero virus
1	0	ARMV_M_4	Armero virus
1	0	ARMV_M_4	Armero virus
1	0	ARMV_M_4	Armero virus
1	0	ARMV_S_1	Armero virus
1	0	ARMV_S_1	Armero virus
1	0	ARMV_S_1	Armero virus
1.46518	0.551078	ARMV_S_2	Armero virus
1	0	ARMV_S_2	Armero virus
1.51283	0.597248	ARMV_S_2	Armero virus
1.11973	0.163152	ARMV_S_3	Armero virus
1	0	ARMV_S_3	Armero virus
1.10782	0.147722	ARMV_S_3	Armero virus
1.44136	0.527427	ARMV_S_4	Armero virus
1	0	ARMV_S_4	Armero virus
1.25076	0.322809	ARMV_S_4	Armero virus
1	0	AROAV_10	Aroa virus
1	0	AROAV_10	Aroa virus
1	0	AROAV_10	Aroa virus
1.29841	0.376748	AROAV_11	Aroa virus
1.46518	0.551078	AROAV_11	Aroa virus
1.11973	0.163152	AROAV_11	Aroa virus
1	0	AROAV_12	Aroa virus
1	0	AROAV_12	Aroa virus
1	0	AROAV_12	Aroa virus
1.56048	0.641987	AROAV_13	Aroa virus
1	0	AROAV_13	Aroa virus
1	0	AROAV_13	Aroa virus
1	0	AROAV_4	Aroa virus
1	0	AROAV_4	Aroa virus
1	0	AROAV_4	Aroa virus
1	0	AROAV_5	Aroa virus
1	0	AROAV_5	Aroa virus
1	0	AROAV_5	Aroa virus
1.50092	0.585844	AROAV_6	Aroa virus
1	0	AROAV_6	Aroa virus
1.70342	0.768435	AROAV_6	Aroa virus
1.00061	0.000881035	AROAV_7	Aroa virus
1	0	AROAV_7	Aroa virus
1	0	AROAV_7	Aroa virus
1	0	AROAV_8	Aroa virus
1	0	AROAV_8	Aroa virus
1	0	AROAV_8	Aroa virus
1	0	AROAV_9	Aroa virus
1	0	AROAV_9	Aroa virus
1	0	AROAV_9	Aroa virus
1	0	ARTV_L_1	Artybash virus
1.02443	0.0348284	ARTV_L_1	Artybash virus
1	0	ARTV_L_1	Artybash virus
1	0	ARTV_L_2	Artybash virus
1	0	ARTV_L_2	Artybash virus
1	0	ARTV_L_2	Artybash virus
1	0	ARTV_L_3	Artybash virus
1	0	ARTV_L_3	Artybash virus
1	0	ARTV_L_3	Artybash virus
1	0	ARTV_L_4	Artybash virus
1	0	ARTV_L_4	Artybash virus
1	0	ARTV_L_4	Artybash virus
1	0	ARTV_L_5	Artybash virus
1	0	ARTV_L_5	Artybash virus
1	0	ARTV_L_5	Artybash virus
1	0	ARTV_M_1	Artybash virus
1	0	ARTV_M_1	Artybash virus
1	0	ARTV_M_1	Artybash virus
1	0	ARTV_M_2	Artybash virus
1	0	ARTV_M_2	Artybash virus
1	0	ARTV_M_2	Artybash virus
1.42944	0.515454	ARTV_M_3	Artybash virus
1	0	ARTV_M_3	Artybash virus
1.00061	0.000881035	ARTV_M_3	Artybash virus
1	0	ARTV_M_4	Artybash virus
1	0	ARTV_M_4	Artybash virus
1	0	ARTV_M_4	Artybash virus
1	0	ARTV_M_5	Artybash virus
1	0	ARTV_M_5	Artybash virus
1	0	ARTV_M_5	Artybash virus
1	0	AMTV_L_1	Arumowot virus
1	0	AMTV_L_1	Arumowot virus
1	0	AMTV_L_1	Arumowot virus
1	0	AMTV_L_2	Arumowot virus
1.27459	0.350031	AMTV_L_2	Arumowot virus
1	0	AMTV_L_2	Arumowot virus
1	0	AMTV_L_3	Arumowot virus
1	0	AMTV_L_3	Arumowot virus
1.27459	0.350031	AMTV_L_3	Arumowot virus
1	0	AMTV_L_4	Arumowot virus
1	0	AMTV_L_4	Arumowot virus
1	0	AMTV_L_4	Arumowot virus
1	0	AMTV_L_5	Arumowot virus
1	0	AMTV_L_5	Arumowot virus
1	0	AMTV_L_5	Arumowot virus
1	0	AMTV_M_1	Arumowot virus
1	0	AMTV_M_1	Arumowot virus
1	0	AMTV_M_1	Arumowot virus
1.98931	0.992268	AMTV_M_2	Arumowot virus
1	0	AMTV_M_2	Arumowot virus
1	0	AMTV_M_2	Arumowot virus
1	0	AMTV_M_3	Arumowot virus
1	0	AMTV_M_3	Arumowot virus
1	0	AMTV_M_3	Arumowot virus
2.91845	1.5452	AMTV_M_4	Arumowot virus
1	0	AMTV_M_4	Arumowot virus
1	0	AMTV_M_4	Arumowot virus
1	0	AMTV_M_5	Arumowot virus
1	0	AMTV_M_5	Arumowot virus
1	0	AMTV_M_5	Arumowot virus
1.14356	0.193526	AMTV_S_1	Arumowot virus
1.02443	0.0348284	AMTV_S_1	Arumowot virus
1	0	AMTV_S_1	Arumowot virus
1	0	AMTV_S_2	Arumowot virus
1	0	AMTV_S_2	Arumowot virus
1	0	AMTV_S_2	Arumowot virus
1	0	AMTV_S_3	Arumowot virus
1	0	AMTV_S_3	Arumowot virus
1	0	AMTV_S_3	Arumowot virus
1.04826	0.0679952	AMTV_S_4	Arumowot virus
1	0	AMTV_S_4	Arumowot virus
1	0	AMTV_S_4	Arumowot virus
1.02443	0.0348284	AMTV_S_5	Arumowot virus
1	0	AMTV_S_5	Arumowot virus
1	0	AMTV_S_5	Arumowot virus
1	0	ASAV_L_1	Asama virus
1	0	ASAV_L_1	Asama virus
1.02443	0.0348284	ASAV_L_1	Asama virus
1	0	ASAV_L_2	Asama virus
1	0	ASAV_L_2	Asama virus
1	0	ASAV_L_2	Asama virus
1	0	ASAV_L_3	Asama virus
1	0	ASAV_L_3	Asama virus
1	0	ASAV_L_3	Asama virus
1	0	ASAV_L_4	Asama virus
1	0	ASAV_L_4	Asama virus
1	0	ASAV_L_4	Asama virus
1	0	ASAV_L_5	Asama virus
1.89401	0.921447	ASAV_L_5	Asama virus
1	0	ASAV_L_5	Asama virus
1	0	ASAV_M_1	Asama virus
1	0	ASAV_M_1	Asama virus
1	0	ASAV_M_1	Asama virus
1.15547	0.208476	ASAV_M_2	Asama virus
1	0	ASAV_M_2	Asama virus
1	0	ASAV_M_2	Asama virus
1	0	ASAV_M_3	Asama virus
1	0	ASAV_M_3	Asama virus
1	0	ASAV_M_3	Asama virus
1.01252	0.0179545	ASAV_M_4	Asama virus
1.46518	0.551078	ASAV_M_4	Asama virus
2.04887	1.03483	ASAV_M_4	Asama virus
1.03635	0.0515071	ASAV_M_5	Asama virus
1	0	ASAV_M_5	Asama virus
1	0	ASAV_M_5	Asama virus
1.01252	0.0179545	ASAV_S_1	Asama virus
1	0	ASAV_S_1	Asama virus
1	0	ASAV_S_1	Asama virus
1.71533	0.778489	ASAV_S_2	Asama virus
1.02443	0.0348284	ASAV_S_2	Asama virus
1	0	ASAV_S_2	Asama virus
1	0	ASAV_S_3	Asama virus
1	0	ASAV_S_3	Asama virus
1	0	ASAV_S_3	Asama virus
1	0	ASAV_S_4	Asama virus
1	0	ASAV_S_4	Asama virus
1.17929	0.23792	ASAV_S_4	Asama virus
1	0	ASAV_S_5	Asama virus
1	0	ASAV_S_5	Asama virus
1	0	ASAV_S_5	Asama virus
1.22694	0.295064	ARRV_L_1	Ash River virus
1	0	ARRV_L_1	Ash River virus
1	0	ARRV_L_1	Ash River virus
1	0	ARRV_L_2	Ash River virus
1	0	ARRV_L_2	Ash River virus
1.00061	0.000881035	ARRV_L_2	Ash River virus
1	0	ARRV_L_3	Ash River virus
1	0	ARRV_L_3	Ash River virus
1	0	ARRV_L_3	Ash River virus
1	0	ARRV_L_4	Ash River virus
1	0	ARRV_L_4	Ash River virus
1	0	ARRV_L_4	Ash River virus
1	0	ARRV_L_5	Ash River virus
1	0	ARRV_L_5	Ash River virus
1	0	ARRV_L_5	Ash River virus
1	0	ARRV_S_1	Ash River virus
1.06017	0.084297	ARRV_S_1	Ash River virus
1	0	ARRV_S_1	Ash River virus
1	0	ARRV_S_2	Ash River virus
1.03635	0.0515071	ARRV_S_2	Ash River virus
1	0	ARRV_S_2	Ash River virus
1	0	ARRV_S_3	Ash River virus
1	0	ARRV_S_3	Ash River virus
1	0	ARRV_S_3	Ash River virus
1	0	ARRV_S_4	Ash River virus
1.01252	0.0179545	ARRV_S_4	Ash River virus
1	0	ARRV_S_4	Ash River virus
1	0	ARRV_S_5	Ash River virus
1	0	ARRV_S_5	Ash River virus
1.25076	0.322809	ARRV_S_5	Ash River virus
1	0	AURAV_1	Aura virus
1.27459	0.350031	AURAV_1	Aura virus
1	0	AURAV_1	Aura virus
3.2639	1.7066	AURAV_10	Aura virus
1	0	AURAV_10	Aura virus
1.15547	0.208476	AURAV_10	Aura virus
1.71533	0.778489	AURAV_2	Aura virus
1.39371	0.478928	AURAV_2	Aura virus
1.83445	0.87535	AURAV_2	Aura virus
1.00061	0.000881035	AURAV_3	Aura virus
1	0	AURAV_3	Aura virus
1	0	AURAV_3	Aura virus
1	0	AURAV_4	Aura virus
1.15547	0.208476	AURAV_4	Aura virus
1	0	AURAV_4	Aura virus
1	0	AURAV_5	Aura virus
1	0	AURAV_5	Aura virus
1	0	AURAV_5	Aura virus
1.084	0.116358	AURAV_6	Aura virus
1	0	AURAV_6	Aura virus
1	0	AURAV_6	Aura virus
1.09591	0.132126	AURAV_7	Aura virus
1.10782	0.147722	AURAV_7	Aura virus
1.21503	0.280989	AURAV_7	Aura virus
1	0	AURAV_8	Aura virus
1.02443	0.0348284	AURAV_8	Aura virus
1	0	AURAV_8	Aura virus
1	0	AURAV_9	Aura virus
1	0	AURAV_9	Aura virus
1	0	AURAV_9	Aura virus
1	0	BBKV_1	Babanki virus
1	0	BBKV_1	Babanki virus
1	0	BBKV_1	Babanki virus
1.10782	0.147722	BBKV_10	Babanki virus
1.69151	0.758311	BBKV_10	Babanki virus
1.41753	0.503381	BBKV_10	Babanki virus
1	0	BBKV_2	Babanki virus
1.04826	0.0679952	BBKV_2	Babanki virus
1	0	BBKV_2	Babanki virus
1	0	BBKV_3	Babanki virus
1	0	BBKV_3	Babanki virus
1	0	BBKV_3	Babanki virus
1.72724	0.788473	BBKV_4	Babanki virus
1	0	BBKV_4	Babanki virus
1	0	BBKV_4	Babanki virus
1	0	BBKV_5	Babanki virus
1	0	BBKV_5	Babanki virus
1	0	BBKV_5	Babanki virus
1	0	BBKV_6	Babanki virus
1	0	BBKV_6	Babanki virus
1	0	BBKV_6	Babanki virus
1	0	BBKV_7	Babanki virus
1	0	BBKV_7	Babanki virus
1	0	BBKV_7	Babanki virus
1	0	BBKV_8	Babanki virus
1	0	BBKV_8	Babanki virus
1	0	BBKV_8	Babanki virus
1	0	BBKV_9	Babanki virus
1.21503	0.280989	BBKV_9	Babanki virus
1.10782	0.147722	BBKV_9	Babanki virus
1	0	BAGV_1	Bagaza virus
1	0	BAGV_1	Bagaza virus
1	0	BAGV_1	Bagaza virus
1	0	BAGV_10	Bagaza virus
1	0	BAGV_10	Bagaza virus
1	0	BAGV_10	Bagaza virus
1	0	BAGV_2	Bagaza virus
1	0	BAGV_2	Bagaza virus
1	0	BAGV_2	Bagaza virus
1	0	BAGV_3	Bagaza virus
1	0	BAGV_3	Bagaza virus
1	0	BAGV_3	Bagaza virus
1	0	BAGV_4	Bagaza virus
1	0	BAGV_4	Bagaza virus
1.75107	0.808236	BAGV_4	Bagaza virus
1	0	BAGV_5	Bagaza virus
1	0	BAGV_5	Bagaza virus
1	0	BAGV_5	Bagaza virus
1.20312	0.266775	BAGV_6	Bagaza virus
1	0	BAGV_6	Bagaza virus
1	0	BAGV_6	Bagaza virus
1.03635	0.0515071	BAGV_7	Bagaza virus
1	0	BAGV_7	Bagaza virus
1	0	BAGV_7	Bagaza virus
1.92975	0.948414	BAGV_8	Bagaza virus
1	0	BAGV_8	Bagaza virus
1	0	BAGV_8	Bagaza virus
1	0	BAGV_9	Bagaza virus
1	0	BAGV_9	Bagaza virus
1	0	BAGV_9	Bagaza virus
1	0	BDAV_L_1	Bandia virus
1	0	BDAV_L_1	Bandia virus
1	0	BDAV_L_1	Bandia virus
1	0	BDAV_L_2	Bandia virus
1	0	BDAV_L_2	Bandia virus
1	0	BDAV_L_2	Bandia virus
1	0	BDAV_L_3	Bandia virus
1	0	BDAV_L_3	Bandia virus
1	0	BDAV_L_3	Bandia virus
1	0	BDAV_L_4	Bandia virus
1	0	BDAV_L_4	Bandia virus
1	0	BDAV_L_4	Bandia virus
1.09591	0.132126	BDAV_L_5	Bandia virus
1.59621	0.674653	BDAV_L_5	Bandia virus
1	0	BDAV_L_5	Bandia virus
1	0	BANV_VP10_1	Banna virus
1	0	BANV_VP10_1	Banna virus
1.90593	0.930492	BANV_VP10_1	Banna virus
1	0	BANV_VP10_10	Banna virus
1	0	BANV_VP10_10	Banna virus
1	0	BANV_VP10_10	Banna virus
1	0	BANV_VP10_2	Banna virus
1	0	BANV_VP10_2	Banna virus
1	0	BANV_VP10_2	Banna virus
1	0	BANV_VP10_3	Banna virus
1	0	BANV_VP10_3	Banna virus
1	0	BANV_VP10_3	Banna virus
1.06017	0.084297	BANV_VP10_4	Banna virus
1	0	BANV_VP10_4	Banna virus
1	0	BANV_VP10_4	Banna virus
1	0	BANV_VP10_5	Banna virus
1	0	BANV_VP10_5	Banna virus
1	0	BANV_VP10_5	Banna virus
1	0	BANV_VP10_6	Banna virus
1	0	BANV_VP10_6	Banna virus
1	0	BANV_VP10_6	Banna virus
1	0	BANV_VP10_7	Banna virus
1	0	BANV_VP10_7	Banna virus
1	0	BANV_VP10_7	Banna virus
6.70648	2.74555	BANV_VP10_8	Banna virus
1	0	BANV_VP10_8	Banna virus
1	0	BANV_VP10_8	Banna virus
1	0	BANV_VP10_9	Banna virus
1.084	0.116358	BANV_VP10_9	Banna virus
1.6796	0.748115	BANV_VP10_9	Banna virus
1	0	BANV_VP6_10	Banna virus
1	0	BANV_VP6_10	Banna virus
1.50092	0.585844	BANV_VP6_10	Banna virus
1.02443	0.0348284	BANV_VP6_11	Banna virus
1	0	BANV_VP6_11	Banna virus
1	0	BANV_VP6_11	Banna virus
1.21503	0.280989	BANV_VP6_14	Banna virus
1.40562	0.491207	BANV_VP6_14	Banna virus
1	0	BANV_VP6_14	Banna virus
1	0	BANV_VP6_15	Banna virus
1	0	BANV_VP6_15	Banna virus
1	0	BANV_VP6_15	Banna virus
1	0	BANV_VP6_16	Banna virus
1	0	BANV_VP6_16	Banna virus
[truncated: 13,745 more rows]

## Sheet: Statistical analyses
Virus	Number of probes	P-values	Mean signal intensity (log2)	Genus	Family
Chikungunya virus	30	4.99781e-19	8.46695	Alphavirus	Togaviridae
Zika virus	33	2.4335e-07	2.87406	Flavivirus	Flaviviridae
Dengue virus type 1	30	1.32941e-06	2.75449	Flavivirus	Flaviviridae
Araucaria virus	15	0.000352533	0	Hantavirus	Bunyaviridae
Ingwavuma virus	15	0.000352533	0	Orthobunyavirus	Bunyaviridae
Qalyub virus	15	0.000442462	0.00232189	Nairovirus	Bunyaviridae
Madrid virus	15	0.000442462	0.00232189	Orthobunyavirus	Bunyaviridae
Calovo virus	15	0.000493818	0.00351886	Orthobunyavirus	Bunyaviridae
Marituba virus	33	0.00052322	0.00416536	Orthobunyavirus	Bunyaviridae
Phnom Penh bat virus	30	0.000578774	0.00507641	Flavivirus	Flaviviridae
Oyo virus	45	0.000692909	0.00710624	Orthobunyavirus	Bunyaviridae
HoJo virus	15	0.00101743	0.0102116	Hantavirus	Bunyaviridae
Nepuyo virus	15	0.00130597	0.0123143	Orthobunyavirus	Bunyaviridae
Itaporanga virus	18	0.00155556	0.0126864	Phlebovirus	Bunyaviridae
Bovine ephemeral fever virus	30	0.00172777	0.016035	Ephemerovirus	Rhabdoviridae
Kaeng Khoi virus	15	0.00185886	0.0129605	Orthobunyavirus	Bunyaviridae
Israel turkey meningoencephalomyelitis virus	30	0.00251607	0.0179991	Flavivirus	Flaviviridae
Nyando virus	15	0.00277467	0.0160819	Orthobunyavirus	Bunyaviridae
Inkoo virus	54	0.00314196	0.0227927	Orthobunyavirus	Bunyaviridae
Lokern virus	15	0.00384732	0.0207764	Orthobunyavirus	Bunyaviridae
Artybash virus	30	0.00393273	0.0183721	Hantavirus	Bunyaviridae
Nola virus	15	0.00455907	0.0242763	Orthobunyavirus	Bunyaviridae
Pirital virus	54	0.0048662	0.025694	Arenavirus	Arenaviridae
Ash River virus	30	0.00541554	0.0257504	Hantavirus	Bunyaviridae
Peaton virus	48	0.00563018	0.0256569	Orthobunyavirus	Bunyaviridae
Sandfly fever sicilian virus	15	0.00668641	0.0245852	Phlebovirus	Bunyaviridae
Weldona virus	15	0.00742916	0.0256364	Orthobunyavirus	Bunyaviridae
Muju virus	30	0.00745744	0.0293985	Hantavirus	Bunyaviridae
Lipovnik virus	30	0.00826393	0.712973	Orbivirus	Reoviridae
Catarina virus	48	0.00827268	0.605935	Arenavirus	Arenaviridae
Klamath virus	30	0.00850804	0.0318027	Vesiculovirus	Rhabdoviridae
Nique virus	54	0.009531	0.0271171	Phlebovirus	Bunyaviridae
Trivittatus virus	48	0.0104062	0.0358211	Orthobunyavirus	Bunyaviridae
Yaounde virus	36	0.0117102	0.0346797	Flavivirus	Flaviviridae
Macaua virus	45	0.0137855	0.0357321	Orthobunyavirus	Bunyaviridae
Wyeomyia virus	45	0.0144802	0.0381347	Orthobunyavirus	Bunyaviridae
Eyach virus	54	0.0145825	0.0351584	Coltivirus	Reoviridae
Schmallenberg virus	27	0.0145937	0.0314923	Orthobunyavirus	Bunyaviridae
Batama virus	15	0.0165887	0.0268653	Orthobunyavirus	Bunyaviridae
Leanyer virus	42	0.0169999	0.0348094	Orthobunyavirus	Bunyaviridae
Birao virus	30	0.0189727	0.0332008	Orthobunyavirus	Bunyaviridae
Morogoro virus	48	0.0215256	0.385894	Arenavirus	Arenaviridae
Sathuperi virus	48	0.0241294	0.0442	Orthobunyavirus	Bunyaviridae
Tonate virus	30	0.0244934	0.468585	Alphavirus	Togaviridae
Allpahuayo virus	45	0.0253873	0.679395	Arenavirus	Arenaviridae
Serra do Navio virus	39	0.0254622	0.040656	Orthobunyavirus	Bunyaviridae
Tucunduba virus	39	0.0276537	0.0473258	Orthobunyavirus	Bunyaviridae
Abu Hammad virus	15	0.0290997	0.031103	Nairovirus	Bunyaviridae
Serang virus	36	0.0316569	0.4115	Hantavirus	Bunyaviridae
Piry virus	30	0.0325739	0.562593	Vesiculovirus	Rhabdoviridae
Amur virus	48	0.0383968	0.0501541	Hantavirus	Bunyaviridae
Granada virus	36	0.0386588	0.0432583	Phlebovirus	Bunyaviridae
Punta Salinas virus	15	0.0386831	0.0470732	Nairovirus	Bunyaviridae
Sangassou virus	45	0.0395158	0.047622	Hantavirus	Bunyaviridae
Rift Valley fever virus	36	0.0397585	0.0538973	Phlebovirus	Bunyaviridae
Tribec virus	45	0.0403487	0.308979	Orbivirus	Reoviridae
Sal Vieja virus	42	0.0418858	0.526326	Flavivirus	Flaviviridae
Tamana bat virus	30	0.0420439	0.0471103	Flavivirus	Flaviviridae
Keystone virus	33	0.0429799	0.0495104	Orthobunyavirus	Bunyaviridae
Dandenong virus	48	0.0433354	0.403582	Arenavirus	Arenaviridae
Cacao virus	15	0.0483398	0.365659	Phlebovirus	Bunyaviridae
Maldonado virus	45	0.0494875	0.0499548	Phlebovirus	Bunyaviridae
Itaituba virus	51	0.0557332	0.0506731	Phlebovirus	Bunyaviridae
Simbu virus	45	0.0566494	0.598766	Orthobunyavirus	Bunyaviridae
Tick-borne encephalitis virus	30	0.0617549	0.953998	Flavivirus	Flaviviridae
Dobrava-Belgrade virus	60	0.0618133	0.581121	Hantavirus	Bunyaviridae
Rio Bravo virus	30	0.0661352	0.0561146	Flavivirus	Flaviviridae
Tilligerry virus	45	0.0675482	0.0523065	Orbivirus	Reoviridae
Dakar bat virus	38	0.0689771	0.0541834	Flavivirus	Flaviviridae
Sitiawan Virus	30	0.0693568	0.45506	Flavivirus	Flaviviridae
Salehabad virus	18	0.0694131	0.579479	Phlebovirus	Bunyaviridae
Middelburg virus	30	0.0695627	0.057162	Alphavirus	Togaviridae
Sandfly Sicilian Turkey virus	33	0.0748782	0.561208	Phlebovirus	Bunyaviridae
Nyabira virus	15	0.0781144	0.0509184	Orbivirus	Reoviridae
Jutiapa virus	30	0.0815552	0.0471637	Flavivirus	Flaviviridae
Melao virus	45	0.0817022	0.0536215	Orthobunyavirus	Bunyaviridae
Apeu virus	48	0.0824247	0.0628669	Orthobunyavirus	Bunyaviridae
Alenquer virus	57	0.089322	0.0544428	Phlebovirus	Bunyaviridae
Ross River virus	30	0.0900022	0.367289	Alphavirus	Togaviridae
Four Corners Hantavirus	30	0.0923616	0.0565914	Hantavirus	Bunyaviridae
Bebaru virus	30	0.0928427	0.459779	Alphavirus	Togaviridae
Catch-me-cave virus	15	0.0939275	0.527426	Phlebovirus	Bunyaviridae
Bluetongue virus	72	0.0939898	0.0625752	Orbivirus	Reoviridae
Lunk virus	45	0.0947818	0.59577	Arenavirus	Arenaviridae
Omsk hemorrhagic fever virus	30	0.0948941	0.581235	Flavivirus	Flaviviridae
Kadam virus	30	0.0952179	0.440158	Flavivirus	Flaviviridae
Ippy virus	48	0.0957694	0.382136	Arenavirus	Arenaviridae
Vesicular stomatitis Indiana virus	36	0.0969168	0.839431	Vesiculovirus	Rhabdoviridae
Guaroa virus	45	0.0979225	0.292377	Orthobunyavirus	Bunyaviridae
Eastern equine encephalitis virus	30	0.104014	0.341717	Alphavirus	Togaviridae
Northway virus	45	0.10689	0.0619295	Orthobunyavirus	Bunyaviridae
Choclo virus	60	0.107019	0.061057	Hantavirus	Bunyaviridae
Kedougou virus	30	0.107476	0.355652	Flavivirus	Flaviviridae
Huitzilac virus	39	0.108378	0.0680457	Hantavirus	Bunyaviridae
Chapare virus	57	0.109822	0.279566	Arenavirus	Arenaviridae
Tyuleniy virus	30	0.109965	0.0578543	Flavivirus	Flaviviridae
Chatanga virus	57	0.111079	0.0598116	Orthobunyavirus	Bunyaviridae
Langat virus	30	0.111164	0.0566957	Flavivirus	Flaviviridae
Ndumu virus	30	0.111176	0.331562	Alphavirus	Togaviridae
Spondweeni virus	33	0.111286	0.3056	Flavivirus	Flaviviridae
Sleeping disease virus	30	0.111618	0.304017	Alphavirus	Togaviridae
Oran virus	48	0.112942	0.0644726	Hantavirus	Bunyaviridae
Cabassou virus	30	0.117171	0.529729	Alphavirus	Togaviridae
Kupe virus	57	0.117217	0.0622309	Nairovirus	Bunyaviridae
Sororoca virus	42	0.123536	0.0580962	Orthobunyavirus	Bunyaviridae
Utique virus	15	0.124953	0.475342	Phlebovirus	Bunyaviridae
Camp Ripley virus	33	0.127075	0.0567416	Hantavirus	Flaviviridae
Tonto creek virus	48	0.127196	0.328781	Arenavirus	Arenaviridae
Rio Grande virus	15	0.128828	0.694073	Phlebovirus	Bunyaviridae
Pongola virus	18	0.129365	0.339207	Orthobunyavirus	Bunyaviridae
African horsesickness virus	72	0.129444	0.0694695	Orbivirus	Reoviridae
Trocara virus	30	0.131136	0.317643	Alphavirus	Togaviridae
West Nile virus	30	0.131216	0.0598728	Flavivirus	Flaviviridae
Qiandao Lake virus	24	0.131718	0.0584196	Hantavirus	Bunyaviridae
Icoaraci virus	39	0.133718	0.5062	Phlebovirus	Bunyaviridae
Western equine encephalitis virus	30	0.134842	0.335538	Alphavirus	Togaviridae
Vesicular stomatitis New Jersey virus	33	0.135512	0.408746	Vesiculovirus	Rhabdoviridae
Restan virus	30	0.135747	0.0629831	Orthobunyavirus	Bunyaviridae
Mopia virus	39	0.136091	0.271509	Arenavirus	Arenaviridae
Bukalasa bat virus	30	0.140156	0.437411	Flavivirus	Flaviviridae
Liao ning virus	66	0.142002	0.065463	Seadornavirus	Reoviridae
Bayou virus	30	0.142039	0.464073	Hantavirus	Bunyaviridae
Newfound Gap Hantavirus	15	0.144161	0.0570675	Hantavirus	Bunyaviridae
M'Poko virus	30	0.144867	0.310976	Orthobunyavirus	Bunyaviridae
Bunyamwera virus	48	0.146054	0.0725194	Orthobunyavirus	Bunyaviridae
Erve virus	45	0.151054	0.28036	Nairovirus	Bunyaviridae
Bandia virus	15	0.151129	0	Nairovirus	Bunyaviridae
Karshi virus	30	0.155893	0.0687402	Flavivirus	Flaviviridae
Toscana virus	45	0.156655	0.0688055	Phlebovirus	Bunyaviridae
Kokobera virus	30	0.163159	0.479021	Flavivirus	Flaviviridae
Deer tick virus	31	0.165369	0.323056	Flavivirus	Flaviviridae
Topografov virus	42	0.168965	0.0664926	Hantavirus	Bunyaviridae
Thottapalayam virus	45	0.169292	0.0772015	Hantavirus	Bunyaviridae
Armero virus	39	0.169746	0.481531	Flavivirus	Flaviviridae
Puumala virus	51	0.171331	0.0638375	Hantavirus	Bunyaviridae
Tacaribe virus	42	0.173916	0.0704691	Arenavirus	Arenaviridae
Echarte virus	42	0.175201	0.0692751	Phlebovirus	Bunyaviridae
Cano - Delgadito virus	33	0.175712	0.378723	Hantavirus	Bunyaviridae
Latino virus	21	0.17845	0.0709811	Arenavirus	Arenaviridae
African swine fever virus	51	0.178892	0.300751	Asfarvirus	Asfarviridae
Eothenomys miletus Hantavirus	18	0.18121	0.0705821	Hantavirus	Bunyaviridae
Alto Paraguay hantavirus	45	0.183964	0.0784752	Hantavirus	Bunyaviridae
Turuna virus	48	0.185096	0.271481	Phlebovirus	Bunyaviridae
Flexal virus	45	0.198032	0.24701	Arenavirus	Arenaviridae
Maraba virus	45	0.202815	0.0735561	Vesiculovirus	Rhabdoviridae
Caraparu virus	54	0.203014	0.0748683	Orthobunyavirus	Bunyaviridae
Bwamba virus	15	0.20437	0.529729	Orthobunyavirus	Bunyaviridae
Rio Mamore virus	45	0.208461	0.0722127	Hantavirus	Bunyaviridae
Turkish sheep encephalitis virus	30	0.208517	0.4027	Flavivirus	Flaviviridae
Bagaza virus	30	0.208563	0.0691644	Flavivirus	Flaviviridae
Carajas virus	30	0.210774	0.344229	Vesiculovirus	Rhabdoviridae
Shuni virus	15	0.214018	0.298582	Orthobunyavirus	Bunyaviridae
Usutu virus	33	0.216183	0.0762627	Flavivirus	Flaviviridae
South River virus	45	0.220401	0.0724515	Orthobunyavirus	Bunyaviridae
Luna virus	48	0.220611	0.0791912	Arenavirus	Arenaviridae
Semliki Forest virus	30	0.221446	0.261205	Alphavirus	Togaviridae
Entebbe bat virus	30	0.221489	0.365121	Flavivirus	Flaviviridae
Oropouche virus	72	0.223965	0.228552	Orthobunyavirus	Bunyaviridae
Big brushy tank virus	48	0.227633	0.0721823	Arenavirus	Arenaviridae
Gabek Forest virus	15	0.227877	0.430505	Phlebovirus	Bunyaviridae
Isla Vista virus	30	0.232183	0.0712554	Hantavirus	Bunyaviridae
Joa virus	45	0.232503	0.0767067	Phlebovirus	Bunyaviridae
Epizootic hemorrhagic disease virus	66	0.233416	0.0813959	Orbivirus	Reoviridae
Pampa virus	24	0.233974	0.335784	Arenavirus	Arenaviridae
Paraná virus	33	0.234565	0.287665	Arenavirus	Arenaviridae
Sagiyama virus	30	0.2361	0.289668	Alphavirus	Togaviridae
Pata virus	45	0.239713	0.0779579	Orbivirus	Reoviridae
Bear Canyon virus	48	0.240206	0.223255	Arenavirus	Arenaviridae
Cowbone Ridge virus	30	0.241917	0.298371	Flavivirus	Flaviviridae
Abu Mina virus	15	0.243019	0.0577301	Nairovirus	Bunyaviridae
Edge Hill virus	33	0.248755	0.0786765	Flavivirus	Flaviviridae
Nairobi sheep disease virus	48	0.252535	0.0781652	Nairovirus	Bunyaviridae
Chuzan Virus	126	0.252649	0.0894257	Orbivirus	Reoviridae
Saumarez Reef virus	33	0.254808	0.250631	Flavivirus	Flaviviridae
Japanese encephalitis virus	30	0.255099	0.335665	Flavivirus	Flaviviridae
Playa de Oro Hantavirus	24	0.255798	0.271252	Hantavirus	Bunyaviridae
Sandfly fever Naples virus	42	0.260338	0.0802896	Phlebovirus	Bunyaviridae
Aino virus	45	0.263009	0.340338	Orthobunyavirus	Bunyaviridae
Gumbo Limbo virus	36	0.263017	0.0822999	Orthobunyavirus	Bunyaviridae
Alkhurma hemorrhagic fever virus	30	0.265675	0.240219	Flavivirus	Flaviviridae
Ilesha virus	51	0.266598	0.254885	Orthobunyavirus	Bunyaviridae
Broadhaven virus	15	0.270335	0.321916	Orbivirus	Reoviridae
Southern elephant seal virus	30	0.271548	0.0759407	Alphavirus	Togaviridae
Skinner Tank virus	45	0.271822	0.248773	Arenavirus	Arenaviridae
Seoul virus	45	0.27636	0.289176	Hantavirus	Bunyaviridae
Highlands J virus	30	0.278359	0.0806191	Alphavirus	Togaviridae
Arumowot virus	45	0.280034	0.0793046	Phlebovirus	Bunyaviridae
Montano virus	45	0.286479	0.0826458	Hantavirus	Bunyaviridae
Potiskum virus	30	0.287894	0.273702	Flavivirus	Flaviviridae
Cao Bang virus	45	0.3003	0.0888445	Hantavirus	Bunyaviridae
Malakal virus	30	0.302214	0.0834158	Ephemerovirus	Rhabdoviridae
Candiru virus	48	0.302881	0.221399	Phlebovirus	Bunyaviridae
Asama virus	45	0.307458	0.0864291	Hantavirus	Bunyaviridae
Raza virus	15	0.312766	0.370485	Nairovirus	Bunyaviridae
Lymphocytic choriomeningitis virus	48	0.312995	0.245648	Arenavirus	Arenaviridae
Salobo virus	27	0.322488	0.0704752	Phlebovirus	Bunyaviridae
Jabora virus	15	0.323364	0.0854291	Hantavirus	Bunyaviridae
Barmah Forest virus	36	0.323607	0.228395	Alphavirus	Togaviridae
Sapporo rat virus	30	0.332125	0.265143	Hantavirus	Bunyaviridae
Ilheus virus	30	0.334299	0.0867003	Flavivirus	Flaviviridae
Cholul virus	45	0.335578	0.0898836	Orthobunyavirus	Bunyaviridae
Precarious point virus	42	0.336488	0.224107	Phlebovirus	Bunyaviridae
Merino Walk	45	0.339711	0.0879528	Arenavirus	Arenaviridae
Seewis virus	36	0.345896	0.0855701	Hantavirus	Bunyaviridae
Umatilla virus	45	0.347072	0.0905789	Orbivirus	Reoviridae
Wesselsbron virus	30	0.34846	0.087327	Flavivirus	Flaviviridae
Shamonda virus	45	0.352022	0.0953553	Orthobunyavirus	Bunyaviridae
Tinaroo virus	27	0.352248	0.085334	Orthobunyavirus	Bunyaviridae
Oxbow virus	42	0.354168	0.0875217	Phlebovirus	Bunyaviridae
Stratford virus	30	0.354398	0.220461	Flavivirus	Flaviviridae
Babanki virus	30	0.358774	0.0898198	Alphavirus	Togaviridae
Rio Negro virus	30	0.361594	0.0854301	Alphavirus	Togaviridae
Soochong virus	45	0.363006	0.2072	Hantavirus	Bunyaviridae
Guanarito virus	48	0.372246	0.209248	Arenavirus	Arenaviridae
Andes virus	48	0.376435	0.0903372	Hantavirus	Bunyaviridae
Chagres virus	45	0.376923	0.255596	Phlebovirus	Bunyaviridae
Amapari virus	45	0.377265	0.0904927	Arenavirus	Arenaviridae
La Crosse virus	48	0.378101	0.0916989	Orthobunyavirus	Bunyaviridae
Durania virus	45	0.385186	0.0916674	Phlebovirus	Bunyaviridae
Kairi virus	45	0.386447	0.244264	Orthobunyavirus	Bunyaviridae
Batai virus	45	0.387148	0.207894	Orthobunyavirus	Bunyaviridae
Farallon virus	15	0.391597	0.0792739	Nairovirus	Bunyaviridae
Sango virus	45	0.393997	0.230863	Orthobunyavirus	Bunyaviridae
Machupo virus	39	0.399968	0.0919208	Arenavirus	Arenaviridae
Serra Norte virus	42	0.400206	0.0938152	Phlebovirus	Bunyaviridae
Cell fusing agent virus	30	0.400328	0.211403	Flavivirus	Flaviviridae
Pergamino virus	24	0.403822	0.0728342	Hantavirus	Bunyaviridae
Tamiami virus	39	0.407127	0.262539	Arenavirus	Arenaviridae
Muleshoe virus	15	0.409138	0.0717446	Hantavirus	Bunyaviridae
San Angelo virus	30	0.414074	0.0796415	Orthobunyavirus	Bunyaviridae
Jacunda Virus	30	0.416577	0.0949405	Flavivirus	Flaviviridae
Saaremaa virus	54	0.418135	0.0982828	Hantavirus	Bunyaviridae
Kadipiro virus	69	0.421162	0.0940971	Seadornavirus	Reoviridae
Dengue virus type 4	30	0.423611	0.227747	Flavivirus	Flaviviridae
Anhembi virus	45	0.423926	0.0952448	Orthobunyavirus	Bunyaviridae
Saint Croix River virus	24	0.425418	0.256688	Orbivirus	Reoviridae
New York virus	33	0.427731	0.27124	Hantavirus	Bunyaviridae
Maporal virus	54	0.429006	0.190803	Hantavirus	Bunyaviridae
Playas virus	15	0.429569	0.0880704	Orthobunyavirus	Bunyaviridae
Thailand virus	45	0.429855	0.0943849	Hantavirus	Bunyaviridae
Rocio virus	36	0.430921	0.0985275	Flavivirus	Flaviviridae
Boraceia virus	15	0.431937	0.078173	Orthobunyavirus	Bunyaviridae
Apoi virus	30	0.432507	0.196939	Flavivirus	Flaviviridae
Kemerovo virus	45	0.446876	0.190776	Orbivirus	Reoviridae
Frijoles virus	48	0.447296	0.197219	Phlebovirus	Bunyaviridae
California encephalitis virus	72	0.447559	0.100949	Orthobunyavirus	Bunyaviridae
Powassan virus	30	0.452215	0.0882155	Flavivirus	Flaviviridae
Yunnan Orbivirus	45	0.45341	0.211899	Orbivirus	Reoviridae
Equine encephalosis virus	36	0.457976	0.0941297	Orbivirus	Reoviridae
Una virus	30	0.468159	0.195104	Alphavirus	Togaviridae
Sepik virus	33	0.469529	0.231827	Flavivirus	Flaviviridae
Menekre virus	39	0.470714	0.095304	Arenavirus	Arenaviridae
Mayaro virus	39	0.472155	0.227893	Alphavirus	Togaviridae
Getah virus	30	0.472604	0.205186	Alphavirus	Togaviridae
Maripa Hantavirus	42	0.472666	0.203075	Hantavirus	Bunyaviridae
Sabiá virus	33	0.475122	0.100092	Arenavirus	Arenaviridae
Tembusu virus	36	0.475679	0.219882	Flavivirus	Flaviviridae
Ixcanal virus	42	0.477042	0.0992034	Phlebovirus	Bunyaviridae
Whitewater virus	45	0.477702	0.0994281	Arenavirus	Arenaviridae
Altai virus	15	0.478661	0.0813615	Hantavirus	Bunyaviridae
Vinces virus	30	0.480632	0.0883145	Orthobunyavirus	Bunyaviridae
Cupixi virus	45	0.480987	0.103	Arenavirus	Arenaviridae
Cy1014 virus	30	0.480987	0.105519	Flavivirus	Flaviviridae
Aguacate virus	45	0.488201	0.221253	Phlebovirus	Bunyaviridae
Morumbi virus	27	0.489246	0.0980643	Phlebovirus	Bunyaviridae
Chandipura virus	30	0.492404	0.0954231	Vesiculovirus	Rhabdoviridae
Anopheles A virus	15	0.492959	0.0861738	Orthobunyavirus	Bunyaviridae
Uganda S virus	30	0.49543	0.098022	Flavivirus	Flaviviridae
Murutucu virus	27	0.498211	0.100857	Orthobunyavirus	Bunyaviridae
Khabarovsk	15	0.500537	0.0949344	Hantavirus	Bunyaviridae
Saboya virus	30	0.501677	0.102565	Flavivirus	Flaviviridae
Tahyna virus	57	0.509424	0.196925	Orthobunyavirus	Bunyaviridae
Aroa virus	30	0.511409	0.102937	Flavivirus	Flaviviridae
St. Louis encephalitis virus	30	0.517425	0.0979005	Flavivirus	Flaviviridae
Bouboui virus	30	0.520832	0.222899	Flavivirus	Flaviviridae
Vesicular stomatitis Alagoas virus	30	0.521551	0.0996147	Vesiculovirus	Rhabdoviridae
Tunari virus	15	0.521607	0.20583	Hantavirus	Bunyaviridae
Adelaide River virus	33	0.523123	0.0985686	Ephemerovirus	Rhabdoviridae
Castelo dos Sonhos virus	15	0.523818	0.0816103	Hantavirus	Bunyaviridae
Banna virus	90	0.524694	0.105966	Seadornavirus	Reoviridae
Germiston virus	30	0.52817	0.194685	Orthobunyavirus	Bunyaviridae
Louping ill virus	30	0.528956	0.183711	Flavivirus	Flaviviridae
Munguba virus	45	0.53171	0.106028	Phlebovirus	Bunyaviridae
Kunjin virus	30	0.537696	0.101116	Flavivirus	Flaviviridae
Ntaya virus	30	0.543583	0.104893	Phlebovirus	Bunyaviridae
Pichinde virus	48	0.54743	0.176981	Arenavirus	Arenaviridae
Pike fry rhabdovirus	30	0.551043	0.108121	Vesiculovirus	Rhabdoviridae
Odrenisrou virus	45	0.551605	0.104924	Phlebovirus	Bunyaviridae
Anopheles B virus	18	0.552656	0.091997	Orthobunyavirus	Bunyaviridae
Mount Elgon bat virus	30	0.554709	0.106063	Vesiculovirus	Rhabdoviridae
Dengue virus type 2	30	0.556188	0.192743	Flavivirus	Flaviviridae
Tete virus	15	0.557423	0.103	Orthobunyavirus	Bunyaviridae
Modoc virus	30	0.557715	0.179921	Flavivirus	Flaviviridae
Fort Morgan virus	30	0.563666	0.207937	Alphavirus	Togaviridae
Shokwe virus	30	0.564353	0.0993589	Orthobunyavirus	Bunyaviridae
Neembucu Hantavirus	30	0.569591	0.105622	Hantavirus	Bunyaviridae
Malpais Spring virus	63	0.569808	0.180335	Vesiculovirus	Rhabdoviridae
Great Island virus	45	0.573223	0.193691	Orbivirus	Reoviridae
Hokkaido virus	15	0.576125	0.237726	Hantavirus	Bunyaviridae
Arbia virus	57	0.576248	0.181334	Phlebovirus	Bunyaviridae
Murray Valley encephalitis virus	30	0.577794	0.189539	Flavivirus	Flaviviridae
Maguari virus	45	0.57913	0.0990188	Orthobunyavirus	Bunyaviridae
Heartland virus	45	0.580136	0.179887	Phlebovirus	Bunyaviridae
Negishi virus	30	0.587735	0.10614	Flavivirus	Flaviviridae
El Moro Canyon virus	39	0.588688	0.187788	Hantavirus	Bunyaviridae
Sin Nombre virus	48	0.589433	0.181218	Hantavirus	Bunyaviridae
Meaban virus	30	0.596811	0.183605	Flavivirus	Flaviviridae
Ngari virus	45	0.597556	0.110812	Orthobunyavirus	Bunyaviridae
Karimabad virus	15	0.602245	0.234255	Phlebovirus	Bunyaviridae
Main Drain virus	45	0.603204	0.10946	Orthobunyavirus	Bunyaviridae
D' Aguilar virus	18	0.603822	0.091728	Orbivirus	Reoviridae
Banzi virus	30	0.604379	0.187041	Flavivirus	Flaviviridae
Uukuniemi virus	45	0.606497	0.178004	Phlebovirus	Bunyaviridae
Royal Farm virus	30	0.608693	0.188305	Flavivirus	Flaviviridae
Bussuquara virus	30	0.61329	0.177378	Flavivirus	Flaviviridae
Lechiguanas virus	30	0.617228	0.192054	Hantavirus	Bunyaviridae
Crimean-Congo hemorrhagic fever virus	66	0.6175	0.170916	Nairovirus	Bunyaviridae
Punta Toro virus	54	0.618745	0.108964	Phlebovirus	Bunyaviridae
Akabane virus	63	0.620911	0.110278	Orthobunyavirus	Bunyaviridae
Buenaventura virus	15	0.622895	0.206531	Phlebovirus	Bunyaviridae
Aura virus	30	0.627418	0.177308	Alphavirus	Togaviridae
Carey Island virus	33	0.632326	0.200208	Flavivirus	Flaviviridae
Snowshoe Hare virus	33	0.634086	0.190993	Orthobunyavirus	Bunyaviridae
Carrizal virus	39	0.641542	0.110987	Hantavirus	Bunyaviridae
Mucambo virus	18	0.647553	0.179538	Alphavirus	Togaviridae
Itaqui virus	30	0.662337	0.112032	Orthobunyavirus	Bunyaviridae
Black Mesa virus	24	0.668472	0.198785	Arenavirus	Arenaviridae
Palma virus	45	0.668601	0.168488	Phlebovirus	Bunyaviridae
Jeju virus	42	0.671959	0.182537	Hantavirus	Bunyaviridae
Ariquemes virus	45	0.67219	0.174467	Phlebovirus	Bunyaviridae
Bozo virus	30	0.676778	0.113063	Orthobunyavirus	Bunyaviridae
Tanganya virus	30	0.680466	0.10931	Hantavirus	Bunyaviridae
Oriximina virus	42	0.682369	0.1139	Phlebovirus	Bunyaviridae
ANAJ Hantavirus	15	0.684414	0.103217	Hantavirus	Bunyaviridae
Cacipacore virus	30	0.688126	0.181862	Flavivirus	Flaviviridae
Araraquara virus	30	0.688938	0.174534	Hantavirus	Bunyaviridae
Gadgets Gully virus	30	0.695341	0.119198	Flavivirus	Flaviviridae
Prospect Hill virus	45	0.695967	0.113164	Hantavirus	Bunyaviridae
Iaco virus	45	0.697513	0.114935	Orthobunyavirus	Bunyaviridae
Lujo virus	42	0.712266	0.115706	Arenavirus	Arenaviridae
Belterra virus	33	0.716282	0.165611	Phlebovirus	Bunyaviridae
Colorado tick fever virus	69	0.716331	0.117712	Coltivirus	Reoviridae
Rockport virus	45	0.729046	0.181372	Hantavirus	Bunyaviridae
Douglas virus	46	0.730243	0.116598	Orthobunyavirus	Bunyaviridae
Corfou virus	48	0.731366	0.119614	Phlebovirus	Bunyaviridae
I612045 virus	45	0.737904	0.119773	Orthobunyavirus	Bunyaviridae
Morro Bay virus	15	0.738011	0.170127	Ephemerovirus	Rhabdoviridae
Blue River virus	15	0.755886	0.114363	Hantavirus	Bunyaviridae
Junin virus	45	0.761392	0.159797	Arenavirus	Arenaviridae
Tillamook virus	15	0.763393	0.106117	Nairovirus	Bunyaviridae
Hazara virus	57	0.763818	0.123914	Nairovirus	Bunyaviridae
Isfahan virus	36	0.76813	0.16321	Vesiculovirus	Rhabdoviridae
Orogrande virus	24	0.771255	0.163618	Arenavirus	Arenaviridae
Uriurana virus	42	0.771466	0.116483	Phlebovirus	Bunyaviridae
Mobala virus	42	0.774097	0.121859	Arenavirus	Arenaviridae
Tensaw virus	45	0.774307	0.123192	Orthobunyavirus	Bunyaviridae
Dugbe virus	66	0.776799	0.121349	Nairovirus	Bunyaviridae
Imjin virus	45	0.780218	0.124049	Hantavirus	Bunyaviridae
Convict Creek 107 virus	30	0.791797	0.159353	Hantavirus	Bunyaviridae
Dengue virus type 3	30	0.792457	0.116029	Flavivirus	Flaviviridae
Massilia virus	54	0.794371	0.123769	Phlebovirus	Bunyaviridae
Mucura virus	33	0.799137	0.123247	Phlebovirus	Bunyaviridae
Ussuri virus	45	0.799214	0.125451	Hantavirus	Bunyaviridae
Tehran virus	48	0.80511	0.155643	Phlebovirus	Bunyaviridae
Naranjal virus	30	0.808198	0.161845	Flavivirus	Flaviviridae
North American arenavirus	21	0.838622	0.16131	Arenavirus	Arenaviridae
Tacaiuma virus	15	0.839818	0.164151	Orthobunyavirus	Bunyaviridae
Cache Valley virus	60	0.844348	0.128659	Orthobunyavirus	Bunyaviridae
Maciel virus	36	0.850066	0.154968	Hantavirus	Bunyaviridae
Oriboca virus	33	0.850536	0.124788	Orthobunyavirus	Bunyaviridae
Iguape virus	30	0.852601	0.153294	Flavivirus	Flaviviridae
Spring viraemia of carp virus	30	0.855043	0.126782	Vesiculovirus	Rhabdoviridae
Kimberley virus	36	0.859697	0.152903	Ephemerovirus	Rhabdoviridae
Buggy Creek virus	33	0.870283	0.152485	Alphavirus	Togaviridae
Umbre virus	18	0.87072	0.125382	Orthobunyavirus	Bunyaviridae
Bhanja virus	36	0.871778	0.129794	Phlebovirus	Bunyaviridae
Catacamas virus	30	0.874819	0.127972	Hantavirus	Bunyaviridae
Black Creek Canal virus	15	0.8815	0.129597	Hantavirus	Bunyaviridae
Fort Sherman virus	39	0.882876	0.129587	Orthobunyavirus	Bunyaviridae
Jamestown Canyan virus	48	0.884178	0.149434	Orthobunyavirus	Bunyaviridae
Jugra virus	30	0.884501	0.129113	Flavivirus	Flaviviridae
Yug Bogdanovac virus	30	0.887513	0.118014	Vesiculovirus	Rhabdoviridae
Xingu virus	30	0.889628	0.129558	Orthobunyavirus	Bunyaviridae
Punique virus	42	0.897639	0.13124	Phlebovirus	Bunyaviridae
Lassa virus	30	0.902398	0.146817	Arenavirus	Arenaviridae
Cachoeira Porteira virus	42	0.905569	0.130833	Orthobunyavirus	Bunyaviridae
Yellow fever virus	30	0.907214	0.147108	Flavivirus	Flaviviridae
Perinet virus	30	0.911788	0.147475	Vesiculovirus	Rhabdoviridae
Batu Cave virus	30	0.91863	0.131733	Flavivirus	Flaviviridae
Kenkeme virus	42	0.920383	0.132088	Hantavirus	Bunyaviridae
Tlacotalpan virus	15	0.920767	0.129725	Orthobunyavirus	Bunyaviridae
Chandiru virus	42	0.924263	0.133165	Phlebovirus	Bunyaviridae
Cocal virus	30	0.927662	0.132687	Vesiculovirus	Rhabdoviridae
Hantaan virus	45	0.930724	0.133942	Hantavirus	Bunyaviridae
Gbagroube virus	36	0.933371	0.134898	Arenavirus	Arenaviridae
Yokose virus	30	0.938434	0.134342	Flavivirus	Flaviviridae
Nova virus	30	0.939876	0.147163	Hantavirus	Bunyaviridae
Bermejo virus	30	0.940333	0.132903	Hantavirus	Bunyaviridae
Whataroa virus	30	0.941488	0.134862	Alphavirus	Togaviridae
Greek goat encephalitis virus	30	0.941777	0.134194	Flavivirus	Flaviviridae
Rio Segundo virus	15	0.948693	0.133732	Hantavirus	Bunyaviridae
Kodoko virus	15	0.949523	0.146018	Arenavirus	Arenaviridae
Sindbis virus	36	0.95645	0.143196	Alphavirus	Togaviridae
Jurona virus	30	0.958384	0.143163	Vesiculovirus	Rhabdoviridae
Montana myotis leukoencephalitis virus	30	0.960071	0.142762	Flavivirus	Flaviviridae
Oliveros virus	33	0.965629	0.143146	Arenavirus	Arenaviridae
Berrimah virus	27	0.965694	0.136163	Ephemerovirus	Rhabdoviridae
Tula virus	54	0.969731	0.137441	Hantavirus	Bunyaviridae
Salmon pancreas disease virus	30	0.97023	0.137382	Alphavirus	Togaviridae
Venezuelan equine encephalitis virus	39	0.977444	0.141871	Alphavirus	Togaviridae
Laguna Negra virus	30	0.978911	0.137368	Hantavirus	Bunyaviridae
Jerry Slough virus	33	0.979538	0.137606	Orthobunyavirus	Bunyaviridae
Lumbo virus	30	0.994716	0.139277	Orthobunyavirus	Bunyaviridae
Bujaru virus	15	0.997332	0.140104	Phlebovirus	Bunyaviridae
EgAN 1825-61 virus	39	0.998152	0.139954	Phlebovirus	Bunyaviridae
Koutango virus	30	0.9999	0.139808	Flavivirus	Flaviviridae

## Sheet: Mean signal intensity (graph)
Virus	Mean signal intensity (log2)	Genus	Family
Aura virus	0.177308	Alphavirus	Togaviridae
Babanki virus	0.0898198	Alphavirus	Togaviridae
Barmah Forest virus	0.228395	Alphavirus	Togaviridae
Bebaru virus	0.459779	Alphavirus	Togaviridae
Buggy Creek virus	0.152485	Alphavirus	Togaviridae
Cabassou virus	0.529729	Alphavirus	Togaviridae
Chikungunya virus	8.46695	Alphavirus	Togaviridae
Eastern equine encephalitis virus	0.341717	Alphavirus	Togaviridae
Fort Morgan virus	0.207937	Alphavirus	Togaviridae
Getah virus	0.205186	Alphavirus	Togaviridae
Highlands J virus	0.0806191	Alphavirus	Togaviridae
Mayaro virus	0.227893	Alphavirus	Togaviridae
Middelburg virus	0.057162	Alphavirus	Togaviridae
Mucambo virus	0.179538	Alphavirus	Togaviridae
Ndumu virus	0.331562	Alphavirus	Togaviridae
Rio Negro virus	0.0854301	Alphavirus	Togaviridae
Ross River virus	0.367289	Alphavirus	Togaviridae
Sagiyama virus	0.289668	Alphavirus	Togaviridae
Salmon pancreas disease virus	0.137382	Alphavirus	Togaviridae
Semliki Forest virus	0.261205	Alphavirus	Togaviridae
Sindbis virus	0.143196	Alphavirus	Togaviridae
Sleeping disease virus	0.304017	Alphavirus	Togaviridae
Southern elephant seal virus	0.0759407	Alphavirus	Togaviridae
Tonate virus	0.468585	Alphavirus	Togaviridae
Trocara virus	0.317643	Alphavirus	Togaviridae
Una virus	0.195104	Alphavirus	Togaviridae
Venezuelan equine encephalitis virus	0.141871	Alphavirus	Togaviridae
Western equine encephalitis virus	0.335538	Alphavirus	Togaviridae
Whataroa virus	0.134862	Alphavirus	Togaviridae
Allpahuayo virus	0.679395	Arenavirus	Arenaviridae
Amapari virus	0.0904927	Arenavirus	Arenaviridae
Bear Canyon virus	0.223255	Arenavirus	Arenaviridae
Big brushy tank virus	0.0721823	Arenavirus	Arenaviridae
Black Mesa virus	0.198785	Arenavirus	Arenaviridae
Catarina virus	0.605935	Arenavirus	Arenaviridae
Chapare virus	0.279566	Arenavirus	Arenaviridae
Cupixi virus	0.103	Arenavirus	Arenaviridae
Dandenong virus	0.403582	Arenavirus	Arenaviridae
Flexal virus	0.24701	Arenavirus	Arenaviridae
Gbagroube virus	0.134898	Arenavirus	Arenaviridae
Guanarito virus	0.209248	Arenavirus	Arenaviridae
Ippy virus	0.382136	Arenavirus	Arenaviridae
Junin virus	0.159797	Arenavirus	Arenaviridae
Kodoko virus	0.146018	Arenavirus	Arenaviridae
Lassa virus	0.146817	Arenavirus	Arenaviridae
Latino virus	0.0709811	Arenavirus	Arenaviridae
Lujo virus	0.115706	Arenavirus	Arenaviridae
Luna virus	0.0791912	Arenavirus	Arenaviridae
Lunk virus	0.59577	Arenavirus	Arenaviridae
Lymphocytic choriomeningitis virus	0.245648	Arenavirus	Arenaviridae
Machupo virus	0.0919208	Arenavirus	Arenaviridae
Menekre virus	0.095304	Arenavirus	Arenaviridae
Merino Walk	0.0879528	Arenavirus	Arenaviridae
Mobala virus	0.121859	Arenavirus	Arenaviridae
Mopia virus	0.271509	Arenavirus	Arenaviridae
Morogoro virus	0.385894	Arenavirus	Arenaviridae
North American arenavirus	0.16131	Arenavirus	Arenaviridae
Oliveros virus	0.143146	Arenavirus	Arenaviridae
Orogrande virus	0.163618	Arenavirus	Arenaviridae
Pampa virus	0.335784	Arenavirus	Arenaviridae
Paraná virus	0.287665	Arenavirus	Arenaviridae
Pichinde virus	0.176981	Arenavirus	Arenaviridae
Pirital virus	0.025694	Arenavirus	Arenaviridae
Sabiá virus	0.100092	Arenavirus	Arenaviridae
Skinner Tank virus	0.248773	Arenavirus	Arenaviridae
Tacaribe virus	0.0704691	Arenavirus	Arenaviridae
Tamiami virus	0.262539	Arenavirus	Arenaviridae
Tonto creek virus	0.328781	Arenavirus	Arenaviridae
Whitewater virus	0.0994281	Arenavirus	Arenaviridae
African swine fever virus	0.300751	Asfarvirus	Asfarviridae
Colorado tick fever virus	0.117712	Coltivirus	Reoviridae
Eyach virus	0.0351584	Coltivirus	Reoviridae
Adelaide River virus	0.0985686	Ephemerovirus	Rhabdoviridae
Berrimah virus	0.136163	Ephemerovirus	Rhabdoviridae
Bovine ephemeral fever virus	0.016035	Ephemerovirus	Rhabdoviridae
Kimberley virus	0.152903	Ephemerovirus	Rhabdoviridae
Malakal virus	0.0834158	Ephemerovirus	Rhabdoviridae
Morro Bay virus	0.170127	Ephemerovirus	Rhabdoviridae
Alkhurma hemorrhagic fever virus	0.240219	Flavivirus	Flaviviridae
Apoi virus	0.196939	Flavivirus	Flaviviridae
Armero virus	0.481531	Flavivirus	Flaviviridae
Aroa virus	0.102937	Flavivirus	Flaviviridae
Bagaza virus	0.0691644	Flavivirus	Flaviviridae
Banzi virus	0.187041	Flavivirus	Flaviviridae
Batu Cave virus	0.131733	Flavivirus	Flaviviridae
Bouboui virus	0.222899	Flavivirus	Flaviviridae
Bukalasa bat virus	0.437411	Flavivirus	Flaviviridae
Bussuquara virus	0.177378	Flavivirus	Flaviviridae
Cacipacore virus	0.181862	Flavivirus	Flaviviridae
Carey Island virus	0.200208	Flavivirus	Flaviviridae
Cell fusing agent virus	0.211403	Flavivirus	Flaviviridae
Cowbone Ridge virus	0.298371	Flavivirus	Flaviviridae
Cy1014 virus	0.105519	Flavivirus	Flaviviridae
Dakar bat virus	0.0541834	Flavivirus	Flaviviridae
Deer tick virus	0.323056	Flavivirus	Flaviviridae
Dengue virus type 1	2.75449	Flavivirus	Flaviviridae
Dengue virus type 2	0.192743	Flavivirus	Flaviviridae
Dengue virus type 3	0.116029	Flavivirus	Flaviviridae
Dengue virus type 4	0.227747	Flavivirus	Flaviviridae
Edge Hill virus	0.0786765	Flavivirus	Flaviviridae
Entebbe bat virus	0.365121	Flavivirus	Flaviviridae
Gadgets Gully virus	0.119198	Flavivirus	Flaviviridae
Greek goat encephalitis virus	0.134194	Flavivirus	Flaviviridae
Iguape virus	0.153294	Flavivirus	Flaviviridae
Ilheus virus	0.0867003	Flavivirus	Flaviviridae
Israel turkey meningoencephalomyelitis virus	0.0179991	Flavivirus	Flaviviridae
Jacunda Virus	0.0949405	Flavivirus	Flaviviridae
Japanese encephalitis virus	0.335665	Flavivirus	Flaviviridae
Jugra virus	0.129113	Flavivirus	Flaviviridae
Jutiapa virus	0.0471637	Flavivirus	Flaviviridae
Kadam virus	0.440158	Flavivirus	Flaviviridae
Karshi virus	0.0687402	Flavivirus	Flaviviridae
Kedougou virus	0.355652	Flavivirus	Flaviviridae
Kokobera virus	0.479021	Flavivirus	Flaviviridae
Koutango virus	0.139808	Flavivirus	Flaviviridae
Kunjin virus	0.101116	Flavivirus	Flaviviridae
Langat virus	0.0566957	Flavivirus	Flaviviridae
Louping ill virus	0.183711	Flavivirus	Flaviviridae
Meaban virus	0.183605	Flavivirus	Flaviviridae
Modoc virus	0.179921	Flavivirus	Flaviviridae
Montana myotis leukoencephalitis virus	0.142762	Flavivirus	Flaviviridae
Murray Valley encephalitis virus	0.189539	Flavivirus	Flaviviridae
Naranjal virus	0.161845	Flavivirus	Flaviviridae
Negishi virus	0.10614	Flavivirus	Flaviviridae
Omsk hemorrhagic fever virus	0.581235	Flavivirus	Flaviviridae
Phnom Penh bat virus	0.00507641	Flavivirus	Flaviviridae
Potiskum virus	0.273702	Flavivirus	Flaviviridae
Powassan virus	0.0882155	Flavivirus	Flaviviridae
Rio Bravo virus	0.0561146	Flavivirus	Flaviviridae
Rocio virus	0.0985275	Flavivirus	Flaviviridae
Royal Farm virus	0.188305	Flavivirus	Flaviviridae
Saboya virus	0.102565	Flavivirus	Flaviviridae
Sal Vieja virus	0.526326	Flavivirus	Flaviviridae
Saumarez Reef virus	0.250631	Flavivirus	Flaviviridae
Sepik virus	0.231827	Flavivirus	Flaviviridae
Sitiawan Virus	0.45506	Flavivirus	Flaviviridae
Spondweeni virus	0.3056	Flavivirus	Flaviviridae
St. Louis encephalitis virus	0.0979005	Flavivirus	Flaviviridae
Stratford virus	0.220461	Flavivirus	Flaviviridae
Tamana bat virus	0.0471103	Flavivirus	Flaviviridae
Tembusu virus	0.219882	Flavivirus	Flaviviridae
Tick-borne encephalitis virus	0.953998	Flavivirus	Flaviviridae
Turkish sheep encephalitis virus	0.4027	Flavivirus	Flaviviridae
Tyuleniy virus	0.0578543	Flavivirus	Flaviviridae
Uganda S virus	0.098022	Flavivirus	Flaviviridae
Usutu virus	0.0762627	Flavivirus	Flaviviridae
Wesselsbron virus	0.087327	Flavivirus	Flaviviridae
West Nile virus	0.0598728	Flavivirus	Flaviviridae
Yaounde virus	0.0346797	Flavivirus	Flaviviridae
Yellow fever virus	0.147108	Flavivirus	Flaviviridae
Yokose virus	0.134342	Flavivirus	Flaviviridae
Zika virus	2.87406	Flavivirus	Flaviviridae
Altai virus	0.0813615	Hantavirus	Bunyaviridae
Alto Paraguay hantavirus	0.0784752	Hantavirus	Bunyaviridae
Amur virus	0.0501541	Hantavirus	Bunyaviridae
ANAJ Hantavirus	0.103217	Hantavirus	Bunyaviridae
Andes virus	0.0903372	Hantavirus	Bunyaviridae
Araraquara virus	0.174534	Hantavirus	Bunyaviridae
Araucaria virus	0	Hantavirus	Bunyaviridae
Artybash virus	0.0183721	Hantavirus	Bunyaviridae
Asama virus	0.0864291	Hantavirus	Bunyaviridae
Ash River virus	0.0257504	Hantavirus	Bunyaviridae
Bayou virus	0.464073	Hantavirus	Bunyaviridae
Bermejo virus	0.132903	Hantavirus	Bunyaviridae
Black Creek Canal virus	0.129597	Hantavirus	Bunyaviridae
Blue River virus	0.114363	Hantavirus	Bunyaviridae
Camp Ripley virus	0.0567416	Hantavirus	Flaviviridae
Cano - Delgadito virus	0.378723	Hantavirus	Bunyaviridae
Cao Bang virus	0.0888445	Hantavirus	Bunyaviridae
Carrizal virus	0.110987	Hantavirus	Bunyaviridae
Castelo dos Sonhos virus	0.0816103	Hantavirus	Bunyaviridae
Catacamas virus	0.127972	Hantavirus	Bunyaviridae
Choclo virus	0.061057	Hantavirus	Bunyaviridae
Convict Creek 107 virus	0.159353	Hantavirus	Bunyaviridae
Dobrava-Belgrade virus	0.581121	Hantavirus	Bunyaviridae
El Moro Canyon virus	0.187788	Hantavirus	Bunyaviridae
Eothenomys miletus Hantavirus	0.0705821	Hantavirus	Bunyaviridae
Four Corners Hantavirus	0.0565914	Hantavirus	Bunyaviridae
Hantaan virus	0.133942	Hantavirus	Bunyaviridae
HoJo virus	0.0102116	Hantavirus	Bunyaviridae
Hokkaido virus	0.237726	Hantavirus	Bunyaviridae
Huitzilac virus	0.0680457	Hantavirus	Bunyaviridae
Imjin virus	0.124049	Hantavirus	Bunyaviridae
Isla Vista virus	0.0712554	Hantavirus	Bunyaviridae
Jabora virus	0.0854291	Hantavirus	Bunyaviridae
Jeju virus	0.182537	Hantavirus	Bunyaviridae
Kenkeme virus	0.132088	Hantavirus	Bunyaviridae
Khabarovsk	0.0949344	Hantavirus	Bunyaviridae
Laguna Negra virus	0.137368	Hantavirus	Bunyaviridae
Lechiguanas virus	0.192054	Hantavirus	Bunyaviridae
Maciel virus	0.154968	Hantavirus	Bunyaviridae
Maporal virus	0.190803	Hantavirus	Bunyaviridae
Maripa Hantavirus	0.203075	Hantavirus	Bunyaviridae
Montano virus	0.0826458	Hantavirus	Bunyaviridae
Muju virus	0.0293985	Hantavirus	Bunyaviridae
Muleshoe virus	0.0717446	Hantavirus	Bunyaviridae
Neembucu Hantavirus	0.105622	Hantavirus	Bunyaviridae
New York virus	0.27124	Hantavirus	Bunyaviridae
Newfound Gap Hantavirus	0.0570675	Hantavirus	Bunyaviridae
Nova virus	0.147163	Hantavirus	Bunyaviridae
Oran virus	0.0644726	Hantavirus	Bunyaviridae
Pergamino virus	0.0728342	Hantavirus	Bunyaviridae
Playa de Oro Hantavirus	0.271252	Hantavirus	Bunyaviridae
Prospect Hill virus	0.113164	Hantavirus	Bunyaviridae
Puumala virus	0.0638375	Hantavirus	Bunyaviridae
Qiandao Lake virus	0.0584196	Hantavirus	Bunyaviridae
Rio Mamore virus	0.0722127	Hantavirus	Bunyaviridae
Rio Segundo virus	0.133732	Hantavirus	Bunyaviridae
Rockport virus	0.181372	Hantavirus	Bunyaviridae
Saaremaa virus	0.0982828	Hantavirus	Bunyaviridae
Sangassou virus	0.047622	Hantavirus	Bunyaviridae
Sapporo rat virus	0.265143	Hantavirus	Bunyaviridae
Seewis virus	0.0855701	Hantavirus	Bunyaviridae
Seoul virus	0.289176	Hantavirus	Bunyaviridae
Serang virus	0.4115	Hantavirus	Bunyaviridae
Sin Nombre virus	0.181218	Hantavirus	Bunyaviridae
Soochong virus	0.2072	Hantavirus	Bunyaviridae
Tanganya virus	0.10931	Hantavirus	Bunyaviridae
Thailand virus	0.0943849	Hantavirus	Bunyaviridae
Thottapalayam virus	0.0772015	Hantavirus	Bunyaviridae
Topografov virus	0.0664926	Hantavirus	Bunyaviridae
Tula virus	0.137441	Hantavirus	Bunyaviridae
Tunari virus	0.20583	Hantavirus	Bunyaviridae
Ussuri virus	0.125451	Hantavirus	Bunyaviridae
Abu Hammad virus	0.031103	Nairovirus	Bunyaviridae
Abu Mina virus	0.0577301	Nairovirus	Bunyaviridae
Bandia virus	0	Nairovirus	Bunyaviridae
Crimean-Congo hemorrhagic fever virus	0.170916	Nairovirus	Bunyaviridae
Dugbe virus	0.121349	Nairovirus	Bunyaviridae
Erve virus	0.28036	Nairovirus	Bunyaviridae
Farallon virus	0.0792739	Nairovirus	Bunyaviridae
Hazara virus	0.123914	Nairovirus	Bunyaviridae
Kupe virus	0.0622309	Nairovirus	Bunyaviridae
Nairobi sheep disease virus	0.0781652	Nairovirus	Bunyaviridae
Punta Salinas virus	0.0470732	Nairovirus	Bunyaviridae
Qalyub virus	0.00232189	Nairovirus	Bunyaviridae
Raza virus	0.370485	Nairovirus	Bunyaviridae
Tillamook virus	0.106117	Nairovirus	Bunyaviridae
African horsesickness virus	0.0694695	Orbivirus	Reoviridae
Bluetongue virus	0.0625752	Orbivirus	Reoviridae
Broadhaven virus	0.321916	Orbivirus	Reoviridae
Chuzan Virus	0.0894257	Orbivirus	Reoviridae
D' Aguilar virus	0.091728	Orbivirus	Reoviridae
Epizootic hemorrhagic disease virus	0.0813959	Orbivirus	Reoviridae
Equine encephalosis virus	0.0941297	Orbivirus	Reoviridae
Great Island virus	0.193691	Orbivirus	Reoviridae
Kemerovo virus	0.190776	Orbivirus	Reoviridae
Lipovnik virus	0.712973	Orbivirus	Reoviridae
Nyabira virus	0.0509184	Orbivirus	Reoviridae
Pata virus	0.0779579	Orbivirus	Reoviridae
Saint Croix River virus	0.256688	Orbivirus	Reoviridae
Tilligerry virus	0.0523065	Orbivirus	Reoviridae
Tribec virus	0.308979	Orbivirus	Reoviridae
Umatilla virus	0.0905789	Orbivirus	Reoviridae
Yunnan Orbivirus	0.211899	Orbivirus	Reoviridae
Aino virus	0.340338	Orthobunyavirus	Bunyaviridae
Akabane virus	0.110278	Orthobunyavirus	Bunyaviridae
Anhembi virus	0.0952448	Orthobunyavirus	Bunyaviridae
Anopheles A virus	0.0861738	Orthobunyavirus	Bunyaviridae
Anopheles B virus	0.091997	Orthobunyavirus	Bunyaviridae
Apeu virus	0.0628669	Orthobunyavirus	Bunyaviridae
Batai virus	0.207894	Orthobunyavirus	Bunyaviridae
Batama virus	0.0268653	Orthobunyavirus	Bunyaviridae
Birao virus	0.0332008	Orthobunyavirus	Bunyaviridae
Boraceia virus	0.078173	Orthobunyavirus	Bunyaviridae
Bozo virus	0.113063	Orthobunyavirus	Bunyaviridae
Bunyamwera virus	0.0725194	Orthobunyavirus	Bunyaviridae
Bwamba virus	0.529729	Orthobunyavirus	Bunyaviridae
Cache Valley virus	0.128659	Orthobunyavirus	Bunyaviridae
Cachoeira Porteira virus	0.130833	Orthobunyavirus	Bunyaviridae
California encephalitis virus	0.100949	Orthobunyavirus	Bunyaviridae
Calovo virus	0.00351886	Orthobunyavirus	Bunyaviridae
Caraparu virus	0.0748683	Orthobunyavirus	Bunyaviridae
Chatanga virus	0.0598116	Orthobunyavirus	Bunyaviridae
Cholul virus	0.0898836	Orthobunyavirus	Bunyaviridae
Douglas virus	0.116598	Orthobunyavirus	Bunyaviridae
Fort Sherman virus	0.129587	Orthobunyavirus	Bunyaviridae
Germiston virus	0.194685	Orthobunyavirus	Bunyaviridae
Guaroa virus	0.292377	Orthobunyavirus	Bunyaviridae
Gumbo Limbo virus	0.0822999	Orthobunyavirus	Bunyaviridae
I612045 virus	0.119773	Orthobunyavirus	Bunyaviridae
Iaco virus	0.114935	Orthobunyavirus	Bunyaviridae
Ilesha virus	0.254885	Orthobunyavirus	Bunyaviridae
Ingwavuma virus	0	Orthobunyavirus	Bunyaviridae
Inkoo virus	0.0227927	Orthobunyavirus	Bunyaviridae
Itaqui virus	0.112032	Orthobunyavirus	Bunyaviridae
Jamestown Canyan virus	0.149434	Orthobunyavirus	Bunyaviridae
Jerry Slough virus	0.137606	Orthobunyavirus	Bunyaviridae
Kaeng Khoi virus	0.0129605	Orthobunyavirus	Bunyaviridae
Kairi virus	0.244264	Orthobunyavirus	Bunyaviridae
Keystone virus	0.0495104	Orthobunyavirus	Bunyaviridae
La Crosse virus	0.0916989	Orthobunyavirus	Bunyaviridae
Leanyer virus	0.0348094	Orthobunyavirus	Bunyaviridae
Lokern virus	0.0207764	Orthobunyavirus	Bunyaviridae
Lumbo virus	0.139277	Orthobunyavirus	Bunyaviridae
M'Poko virus	0.310976	Orthobunyavirus	Bunyaviridae
Macaua virus	0.0357321	Orthobunyavirus	Bunyaviridae
Madrid virus	0.00232189	Orthobunyavirus	Bunyaviridae
Maguari virus	0.0990188	Orthobunyavirus	Bunyaviridae
Main Drain virus	0.10946	Orthobunyavirus	Bunyaviridae
Marituba virus	0.00416536	Orthobunyavirus	Bunyaviridae
Melao virus	0.0536215	Orthobunyavirus	Bunyaviridae
Murutucu virus	0.100857	Orthobunyavirus	Bunyaviridae
Nepuyo virus	0.0123143	Orthobunyavirus	Bunyaviridae
Ngari virus	0.110812	Orthobunyavirus	Bunyaviridae
Nola virus	0.0242763	Orthobunyavirus	Bunyaviridae
Northway virus	0.0619295	Orthobunyavirus	Bunyaviridae
Nyando virus	0.0160819	Orthobunyavirus	Bunyaviridae
Oriboca virus	0.124788	Orthobunyavirus	Bunyaviridae
Oropouche virus	0.228552	Orthobunyavirus	Bunyaviridae
Oyo virus	0.00710624	Orthobunyavirus	Bunyaviridae
Peaton virus	0.0256569	Orthobunyavirus	Bunyaviridae
Playas virus	0.0880704	Orthobunyavirus	Bunyaviridae
Pongola virus	0.339207	Orthobunyavirus	Bunyaviridae
Restan virus	0.0629831	Orthobunyavirus	Bunyaviridae
San Angelo virus	0.0796415	Orthobunyavirus	Bunyaviridae
Sango virus	0.230863	Orthobunyavirus	Bunyaviridae
Sathuperi virus	0.0442	Orthobunyavirus	Bunyaviridae
Schmallenberg virus	0.0314923	Orthobunyavirus	Bunyaviridae
Serra do Navio virus	0.040656	Orthobunyavirus	Bunyaviridae
Shamonda virus	0.0953553	Orthobunyavirus	Bunyaviridae
Shokwe virus	0.0993589	Orthobunyavirus	Bunyaviridae
Shuni virus	0.298582	Orthobunyavirus	Bunyaviridae
Simbu virus	0.598766	Orthobunyavirus	Bunyaviridae
Snowshoe Hare virus	0.190993	Orthobunyavirus	Bunyaviridae
Sororoca virus	0.0580962	Orthobunyavirus	Bunyaviridae
South River virus	0.0724515	Orthobunyavirus	Bunyaviridae
Tacaiuma virus	0.164151	Orthobunyavirus	Bunyaviridae
Tahyna virus	0.196925	Orthobunyavirus	Bunyaviridae
Tensaw virus	0.123192	Orthobunyavirus	Bunyaviridae
Tete virus	0.103	Orthobunyavirus	Bunyaviridae
Tinaroo virus	0.085334	Orthobunyavirus	Bunyaviridae
Tlacotalpan virus	0.129725	Orthobunyavirus	Bunyaviridae
Trivittatus virus	0.0358211	Orthobunyavirus	Bunyaviridae
Tucunduba virus	0.0473258	Orthobunyavirus	Bunyaviridae
Umbre virus	0.125382	Orthobunyavirus	Bunyaviridae
Vinces virus	0.0883145	Orthobunyavirus	Bunyaviridae
Weldona virus	0.0256364	Orthobunyavirus	Bunyaviridae
Wyeomyia virus	0.0381347	Orthobunyavirus	Bunyaviridae
Xingu virus	0.129558	Orthobunyavirus	Bunyaviridae
Aguacate virus	0.221253	Phlebovirus	Bunyaviridae
Alenquer virus	0.0544428	Phlebovirus	Bunyaviridae
Arbia virus	0.181334	Phlebovirus	Bunyaviridae
Ariquemes virus	0.174467	Phlebovirus	Bunyaviridae
Arumowot virus	0.0793046	Phlebovirus	Bunyaviridae
Belterra virus	0.165611	Phlebovirus	Bunyaviridae
Bhanja virus	0.129794	Phlebovirus	Bunyaviridae
Buenaventura virus	0.206531	Phlebovirus	Bunyaviridae
Bujaru virus	0.140104	Phlebovirus	Bunyaviridae
Cacao virus	0.365659	Phlebovirus	Bunyaviridae
Candiru virus	0.221399	Phlebovirus	Bunyaviridae
Catch-me-cave virus	0.527426	Phlebovirus	Bunyaviridae
Chagres virus	0.255596	Phlebovirus	Bunyaviridae
Chandiru virus	0.133165	Phlebovirus	Bunyaviridae
Corfou virus	0.119614	Phlebovirus	Bunyaviridae
Durania virus	0.0916674	Phlebovirus	Bunyaviridae
Echarte virus	0.0692751	Phlebovirus	Bunyaviridae
EgAN 1825-61 virus	0.139954	Phlebovirus	Bunyaviridae
Frijoles virus	0.197219	Phlebovirus	Bunyaviridae
Gabek Forest virus	0.430505	Phlebovirus	Bunyaviridae
Granada virus	0.0432583	Phlebovirus	Bunyaviridae
Heartland virus	0.179887	Phlebovirus	Bunyaviridae
Icoaraci virus	0.5062	Phlebovirus	Bunyaviridae
Itaituba virus	0.0506731	Phlebovirus	Bunyaviridae
Itaporanga virus	0.0126864	Phlebovirus	Bunyaviridae
Ixcanal virus	0.0992034	Phlebovirus	Bunyaviridae
Joa virus	0.0767067	Phlebovirus	Bunyaviridae
Karimabad virus	0.234255	Phlebovirus	Bunyaviridae
Maldonado virus	0.0499548	Phlebovirus	Bunyaviridae
Massilia virus	0.123769	Phlebovirus	Bunyaviridae
Morumbi virus	0.0980643	Phlebovirus	Bunyaviridae
Mucura virus	0.123247	Phlebovirus	Bunyaviridae
Munguba virus	0.106028	Phlebovirus	Bunyaviridae
Nique virus	0.0271171	Phlebovirus	Bunyaviridae
Ntaya virus	0.104893	Phlebovirus	Bunyaviridae
Odrenisrou virus	0.104924	Phlebovirus	Bunyaviridae
Oriximina virus	0.1139	Phlebovirus	Bunyaviridae
Oxbow virus	0.0875217	Phlebovirus	Bunyaviridae
Palma virus	0.168488	Phlebovirus	Bunyaviridae
Precarious point virus	0.224107	Phlebovirus	Bunyaviridae
Punique virus	0.13124	Phlebovirus	Bunyaviridae
Punta Toro virus	0.108964	Phlebovirus	Bunyaviridae
Rift Valley fever virus	0.0538973	Phlebovirus	Bunyaviridae
Rio Grande virus	0.694073	Phlebovirus	Bunyaviridae
Salehabad virus	0.579479	Phlebovirus	Bunyaviridae
Salobo virus	0.0704752	Phlebovirus	Bunyaviridae
Sandfly fever Naples virus	0.0802896	Phlebovirus	Bunyaviridae
Sandfly fever sicilian virus	0.0245852	Phlebovirus	Bunyaviridae
Sandfly Sicilian Turkey virus	0.561208	Phlebovirus	Bunyaviridae
Serra Norte virus	0.0938152	Phlebovirus	Bunyaviridae
Tehran virus	0.155643	Phlebovirus	Bunyaviridae
Toscana virus	0.0688055	Phlebovirus	Bunyaviridae
Turuna virus	0.271481	Phlebovirus	Bunyaviridae
Uriurana virus	0.116483	Phlebovirus	Bunyaviridae
Utique virus	0.475342	Phlebovirus	Bunyaviridae
Uukuniemi virus	0.178004	Phlebovirus	Bunyaviridae
Banna virus	0.105966	Seadornavirus	Reoviridae
Kadipiro virus	0.0940971	Seadornavirus	Reoviridae
Liao ning virus	0.065463	Seadornavirus	Reoviridae
Carajas virus	0.344229	Vesiculovirus	Rhabdoviridae
Chandipura virus	0.0954231	Vesiculovirus	Rhabdoviridae
Cocal virus	0.132687	Vesiculovirus	Rhabdoviridae
Isfahan virus	0.16321	Vesiculovirus	Rhabdoviridae
Jurona virus	0.143163	Vesiculovirus	Rhabdoviridae
Klamath virus	0.0318027	Vesiculovirus	Rhabdoviridae
Malpais Spring virus	0.180335	Vesiculovirus	Rhabdoviridae
Maraba virus	0.0735561	Vesiculovirus	Rhabdoviridae
Mount Elgon bat virus	0.106063	Vesiculovirus	Rhabdoviridae
Perinet virus	0.147475	Vesiculovirus	Rhabdoviridae
Pike fry rhabdovirus	0.108121	Vesiculovirus	Rhabdoviridae
Piry virus	0.562593	Vesiculovirus	Rhabdoviridae
Spring viraemia of carp virus	0.126782	Vesiculovirus	Rhabdoviridae
Vesicular stomatitis Alagoas virus	0.0996147	Vesiculovirus	Rhabdoviridae
Vesicular stomatitis Indiana virus	0.839431	Vesiculovirus	Rhabdoviridae
Vesicular stomatitis New Jersey virus	0.408746	Vesiculovirus	Rhabdoviridae
Yug Bogdanovac virus	0.118014	Vesiculovirus	Rhabdoviridae
